# Supplementary material for: Thylakoid protein FPB1 synergistically cooperates with PAM68 to promote CP47 biogenesis and Photosystem II assembly
Source: Nat Commun. 2024 Apr 10;15:3122. doi: 10.1038/s41467-024-46863-y (PMC11006888; doi:10.1038/s41467-024-46863-y)
Supplement: Supplementary file 4 — Supplementary Data 1 [file 41467_2024_46863_MOESM4_ESM.xlsx]

## Sheet: Sheet 1 
Summarization of the proteins related to PSII, Alb3, SecY/E translocon and ribosome.
Protein	Protein IDs	Sequence coverage Pre [%]	Peptides Pre	MS/MS count Pre	Intensity Pre	iBAQ Pre	Sequence coverage FPB1 [%]	Peptides FPB1	MS/MS count FPB1	Intensity FPB1	iBAQ FPB1	Sequence coverage PAM68 [%]	Peptides PAM68	MS/MS count PAM68	Intensity PAM68	iBAQ PAM68	Sequence coverage YCF4 [%]	Peptides YCF4	MS/MS count YCF4	Intensity YCF4	iBAQ YCF4
FPB1	AT3G51510						16	4	26	9352400000	675280000	14.9	2	0	25078000	2212400
PAM68	AT4G19100	4.7	1	0	1244000	124400						29	5	13	7.4571e+09	730900000
D1	ATCG00020	22.9	7	7	330470000	29390000	26.3	9	28	23952000000	1.644e+09	26.1	8	17	740600000	61629000	9.6	3	3	4517200	439440
D2	ATCG00270	20.7	5	5	236420000	18905000	28	8	25	13718000000	1.0621e+09	27.2	7	6	417910000	35898000	9.1	3	4	6710700	671070
CP47	ATCG00680	7.7	3	1	16588000	1184900	16.5	8	13	868490000	38250000	8.3	4	3	64949000	4639200	8.1	3	3	559860	39990
CP43	ATCG00280	12.1	5	1	74311000	5307900	25.6	9	15	2756600000	178880000	23.7	8	8	222020000	14999000	16.5	6	4	3466600	245030
PsbE	ATCG00580	10.8	1	1	16640000	3328100	33.7	3	5	1.5853e+09	317060000	33.7	3	2	80395000	16079000
PsbF	ATCG00570
PsbH	ATCG00710						15.1	1	2	203410000	20003000
PsbI	ATCG00080
PsbL	ATCG00560						36.8	1	1	56322000	28161000	36.8	1	0	4563500	2281800
PsbN	ATCG00700
PsbO	AT5G66570	5.7	2	1	9167300	416700	31	8	7	157690000	4341900	20.5	5	1	33317000	1252800	10.5	4	0	335770	15262
PsbP	AT1G06680	10.3	2	0	8930300	637880	30	7	10	911700000	54973000	21.3	4	3	54768000	3465300	30	5	1	737610	43188
PsbQ-1	AT4G21280	17.9	3	0	6928800	537330	38.6	7	10	525290000	25603000	18.4	3	1	14452000	1177100	38.6	6	3	1176200	100600
PsbQ-2	AT4G05180						21.3	3	4	78288000	5592000	21.3	3	1	9174500	655320	17.8	3	1	389690	27835
PsbR	AT1G79040	15.7	2	2	93585000	13369000	37.1	6	17	17174000000	782820000	33.6	3	4	1.6339e+09	216120000	15.7	2	1	833650	27336
PsbS	AT1G44575	20	4	3	119510000	8882200	27.5	6	8	3.9337e+09	280460000	27.5	6	10	2245400000	170510000	17	3	1	532720	18550
Psb29	AT2G20890	4.3	1	0	2368500	157900	15.7	4	4	220860000	14724000	13	3	2	13838000	922530	4.3	1	0	49410	3294
PPL1	AT3G55330	7.8	1	1	4545300	303020	30.4	8	10	1.7604e+09	79894000	25.7	6	8	248510000	11489000
LPA1	AT1G02910						6	2	2	28577000	1360800
LPA2	AT5G51545						10.8	1	1	29100000	4157100
LPA3	AT1G73060
PSB33	AT1G71500	22.3	5	2	33378000	1854300	41.5	10	15	2649900000	127020000	28.9	6	5	175580000	9193100	24.4	6	5	3391000	184320
OHP1	AT5G02120
OHP2	AT1G34000	5.2	1	0	2870600	220820	32	5	5	179910000	11742000						5.2	1	0	43128	3317.6
HCF244	AT4G35250	4.1	2	0	5606700	224270	36.5	13	15	1.0023e+09	35347000	14.7	6	3	51223000	2048900	10.9	4	0	213500	8540
HCF136	AT5G23120	4	1	0	2515100	96734	44.4	14	17	709740000	24821000	13.6	4	3	21796000	838300	9.7	3	1	113940	4382.4
LQY1	AT1G75690						10.4	1	1	6897700	1149600
MET1	AT1G55480						20	4	3	42818000	1575600	4.8	1	1	1352100	61458
HCF173	AT1G16720	2.7	1	0	6099600	148770	33.1	17	18	637490000	11665000	9.2	4	1	9748200	237760
LPA19	AT1G05385
RBD1	AT1G54500
LTO1	AT4G35760						4.3	1	1	9023500	751960
CYP38	AT3G01480						44.4	13	19	722650000	20366000	4.1	2	0	23183000	1008000
HHL1	AT1G67700						23.1	5	6	214420000	12125000	3.5	1	0	2744800	196050
MPH1	AT5G07020
MPH2	AT4G02530
TLP18.3	AT1G54780	28.8	7	3	71395000	4454500	31.9	9	13	7.1689e+09	431830000	28.8	7	7	423310000	27145000	24.6	7	12	7039700	411730
Alb3	AT2G28800						22.9	10	19	1.7613e+09	47359000	13.7	6	2	45855000	2255500
VIPP1	AT1G65260	15.5	5	2	40772000	1948400	55.8	18	29	3.1855e+09	124760000	52.1	17	33	5172100000	232550000
SCY1	AT2G18710						27.2	13	18	1260000000	43869000	7.3	4	3	19803000	990150
SecE1	AT4G14870
SecA1	AT4G01800						3.1	3	3	21343000	338770	1	1	0	1845700	29296
CPFTSY	AT2G45770						6.8	2	2	4494100	214010
SRP54	AT5G03940						10.3	5	7	145430000	785960
SRP43	AT2G47450
RPS1	AT5G30510						7.2	3	1	22291000	1114500
RPS2	ATCG00160						18.2	5	5	908050000	59412000	12.7	3	2	28842000	2403500
RPS3	ATCG00800	3.2	1	0	1163600	77575	42.7	11	16	1.748e+09	81396000	37.6	9	3	103910000	5908600
RPS4	ATCG00380	4	1	0	2343600	292950	18.9	4	4	502740000	55473000	4	1	0	23181000	2897600
RPS5	AT2G33800						23.1	7	7	337120000	18696000	15.2	4	2	10057000	591610
RPS6	AT1G64510
RPS7	ATCG01240	12.9	2	0	4813500	601690	41.3	6	9	1083000000	104250000	29.7	4	3	51355000	5179200
RPS8	ATCG00770	14.9	2	0	8051400	1150200	29.9	5	4	1274300000	157400000	14.9	2	2	54625000	7803600
RPS9	AT1G74970						13.5	2	2	80350000	5971200	4.3	1	1	3283900	364880
RPS10	AT3G13120						11.5	2	2	0	0
RPS11	ATCG00750						33.3	4	4	472670000	78778000	6.5	1	1	17611000	2935100
RPS12	ATCG01230
RPS13	AT5G14320						29.6	5	5	294790000	27106000	10.7	2	1	14012000	1556900
RPS14	ATCG00330						23	2	3	97555000	27811000	13	1	0	7918600	2639500
RPS15	ATCG01120	8	1	0	1567400	313480	46.6	6	5	440640000	73815000	18.2	2	2	25779000	5155700
RPS16	ATCG00050
RPS17	AT1G79850						19.5	3	4	419970000	25337000	5.4	1	0	7107700	789750
RPS18	ATCG00650	6.9	1	0	2474500	494910	34.7	4	6	590580000	117020000	27.7	3	2	27651000	5530100
RPS19	ATCG00820
RPS20	AT3G15190						11.9	2	2	65367000	9338200	6.4	1	0	2577500	368210
RPS21	AT3G27160
RPL1	AT3G63490						37.9	12	19	1163500000	48792000	19.4	5	3	50944000	2996700
RPL2	ATCG00830
RPL3	AT2G43030	20.3	5	0	33435000	1966800	38.4	11	16	3.9717e+09	208110000	28.8	7	4	125840000	7402400	8.1	2	0	261160	15362
RPL4	AT1G07320	6	2	0	6799100	485650	36.2	10	11	2361900000	153260000	36.9	9	9	690110000	44156000
RPL5	AT4G01310						35.5	9	11	376140000	14769000	13.4	3	2	24130000	1270000
RPL6	AT1G05190	4.9	1	1	0	0	43.5	9	10	663220000	36311000	17.9	4	3	33180000	2370000
RPL9	AT3G44890						13.2	3	3	28431000	2584700
RPL10	AT5G13510						14.1	3	4	56655000	2235500
RPL11	AT1G32990
RPL12	AT3G27850	11.8	2	0	4198800	381710	16.6	3	2	47915000	4355900
RPL13	AT1G78630	6.2	1	0	1794500	128180	22.8	5	13	2359700000	52916000	13.3	3	1	30826000	1562200
RPL14	ATCG00780	7.4	1	1	20201000	2525100	53.3	5	8	633160000	59036000	42.6	4	3	53348000	6668500
RPL15	AT3G25920	4	1	1	5371100	298400	37.9	9	13	2.0519e+09	102440000	26.7	6	6	80860000	4492200	4	1	0	79361	4408.9
RPL16	ATCG00790						48.1	7	12	1.6134e+09	181700000	37	4	4	63580000	11479000
RPL17	AT3G54210	8.1	2	0	12771000	1419000	20.4	4	6	1.6834e+09	161530000	20.4	4	2	62056000	6895100
RPL18	AT1G48350						11.2	2	2	68837000	6257900	5.9	1	0	2872700	261160
RPL19	AT4G17560	3.6	1	0	0	0	12	3	1	106050000	8837900	4.9	1	0	8634200	719520
RPL20	ATCG00660						14.5	2	2	254960000	50991000	14.5	2	0	7012200	1402400
RPL21	AT1G35680	5.5	1	0	3316500	255110	31.4	5	5	935870000	59812000	5.5	1	1	20815000	1601100
RPL22	ATCG00810						39.4	5	7	3.1701e+09	157860000	14.4	2	2	111880000	12431000
RPL23	AT2G39460
RPL24	AT5G54600						27.8	6	10	821170000	31628000	14.6	4	1	27934000	2352600
RPL27	AT5G40950						19.7	4	5	1.719e+09	182740000	9.1	2	0	61871000	6874500
RPL28	AT2G33450						22.4	5	7	513220000	55825000	11.2	2	1	20613000	2290300
RPL29	AT5G65220						22.5	3	5	323960000	32053000	16.2	2	1	14731000	1841300
RPL31	AT1G75350						25.7	3	3	81195000	5916900
RPL32	ATCG01020
RPL33	ATCG00640						30.3	2	2	12234000	3058400
RPL34	AT1G29070						4.5	1	1	340840000	68168000	4.5	1	0	25531000	5106200
RPL35	AT2G24090
RPL36	ATCG00760
PSRP1	AT5G24490						7.8	2	2	21835000	2183500
PSRP2	AT3G52150
PSRP3	AT1G68590
PSRP4	AT2G38140						14.4	2	2	204610000	13097000
PSRP5	AT3G56910						10.8	1	1	23359000	3893200
PSRP6	AT5G17870

## Sheet: Pre-CoIP
Protein	Protein IDs	Sequence coverage Pre [%]	Peptides Pre	MS/MS count Pre	Intensity Pre	iBAQ Pre
ATPB	ATCG00480	66.3	22	36	2.0497e+09	62057000
ATPA	ATCG00120	31.2	12	17	1.556e+09	58164000
RIQ2	AT1G74730	10.6	3	2	894330000	178870000
LHCB5	AT4G10340	55	11	6	614740000	35605000
CaS	AT5G23060	49.6	14	9	529230000	23545000
D1	ATCG00020	22.9	7	7	330470000	29390000
ATPC1	AT4G04640	28.2	10	8	298620000	11530000
CAB1	AT1G29930	10.5	3	3	266700000	21988000
D2	ATCG00270	20.7	5	5	236420000	18905000
PDE334	AT4G32260	26.9	6	7	203920000	12754000
unknown protein	AT3G28220	23	7	7	195170000	10266000
PSAF	AT1G31330	33.9	6	2	163230000	11177000
AAC1	AT3G08580	20.5	9	2	137770000	6262200
ATPD	AT4G09650	30.8	6	4	129450000	7751400
PSBS	AT1G44575	20	4	3	119510000	8882200
PTAC16	AT3G46780	23.1	9	5	111880000	3387900
LHCB6	AT1G15820	10.9	2	3	105080000	7208100
CAT3	AT1G20620	28.9	11	4	99052000	2715500
PSBR	AT1G79040	15.7	2	2	93585000	13369000
WHY3	AT2G02740	32.2	7	3	89325000	5507000
ATRABE1B	AT4G20360	2.3	1	1	88839000	3553600
CP43	ATCG00280	12.1	5	1	74311000	5307900
REM13	AT3G46770	3.3	1	0	71785000	7178500
TLP18.3	AT1G54780	28.8	7	3	71395000	4454500
LHCB4.2	AT3G08940	19.2	5	2	64575000	2945400
unknown protein	AT2G37290	1.5	1	0	62592000	1691700
unknown protein	AT1G74470	15.8	7	3	60929000	2437200
ATPE	ATCG00470	49.2	5	2	56696000	6553600
ATPF	ATCG00130	32.1	6	1	53284000	5986700
TL29	AT4G09010	16.9	5	2	49741000	1635000
PETC	AT4G03280	15.7	3	1	47617000	3968100
LHCB4.1	AT5G01530	13.1	4	2	47139000	3142600
RBCL	ATCG00490	10.4	5	1	46149000	2097700
WHY1	AT1G14410	25.1	5	2	44197000	2769300
unknown protein	AT5G17270	0.8	1	0	42004000	913140
VIPP1	AT1G65260	15.5	5	2	40772000	1948400
VAR2	AT2G30950	13.2	8	2	38562000	1125100
EMB1138	AT5G26742	1.3	1	0	37215000	1005800
GRP-3	AT2G05520	10.8	1	1	36350000	5192900
DJC76	AT5G23240	2.2	1	0	36302000	1650100
BXL1	AT5G49360	2.8	1	0	34122000	793520
RPL3	AT2G43030	20.3	5	0	33435000	1966800
PSB33	AT1G71500	22.3	5	2	33378000	1854300
MTHSC70-2	AT5G09590	1.3	1	1	33173000	872980
SCYL2B	AT1G71410	2.5	1	1	29744000	646600
VAR1	AT5G42270	12.1	7	4	28818000	841770
PETB	ATCG00720	9.8	2	1	23657000	2303200
PSAN	AT5G64040	19.3	3	1	22738000	2526500
PETA	ATCG00540	13.8	4	1	21665000	1203600
ACT2	AT3G18780	2.7	1	0	20575000	979750
CKA4	AT2G23070	3	1	0	20415000	927960
RPL14	ATCG00780	7.4	1	1	20201000	2525100
PSAL	AT4G12800	10.5	2	0	19875000	2208400
GAPCP-2	AT1G16300	1.7	1	0	19725000	821870
APE1	AT5G38660	14.7	4	0	19685000	1230300
PnsL1	AT2G39470	18.1	4	1	19518000	1148100
EMB2726	AT4G29060	0.9	1	0	19375000	421200
RPL2.2	ATCG01310	16.1	3	2	19178000	1369800
CURT1D	AT4G38100	5.7	1	1	19118000	2389800
EF1ALPHA	AT5G60390	6.5	3	1	17520000	430780
RBCS2B	AT5G38420	8.3	2	0	17456000	1342800
RCA	AT2G39730	10.3	4	0	17287000	621060
LHCA3	AT1G61520	9.2	2	0	16923000	3384700
PSBE	ATCG00580	10.8	1	1	16640000	3328100
CP47	ATCG00680	7.7	3	1	16588000	1184900
ABA1	AT5G67030	7.5	4	0	15567000	471710
EMB2004	AT1G10510	2.3	1	0	15561000	486290
PMDH2	AT5G09660	6.9	2	1	14889000	326900
POCO1	AT1G15480	1.3	1	0	14794000	410950
unknown protein	AT5G59970	21.4	2	0	14460000	805820
PSAA	ATCG00350	3.1	3	0	13694000	760800
RPOC2	ATCG00170	0.7	1	0	13477000	175020
BPP4	AT2G38160	5.4	1	1	13332000	888790
RPL17	AT3G54210	8.1	2	0	12771000	1419000
PSAB	ATCG00340	3.5	2	2	12770000	751180
UBQ6	AT2G47110	11.5	2	0	12681000	777330
SPPA	AT1G73990	2.8	2	0	12029000	325120
unknown protein	AT4G02930	3.5	1	0	11217000	373920
GGT1	AT4G39640	1.7	1	0	10830000	401100
STN8	AT5G01920	3.4	2	0	10346000	470290
GOX1	AT3G14420	7.4	3	1	9433200	428780
CHLM	AT4G25080	14.7	3	0	9246600	135560
PSBO	AT5G66570	5.7	2	1	9167300	416700
PSBP	AT1G06680	10.3	2	0	8930300	637880
RAT5	AT5G54640	6.9	1	0	8845900	1474300
RPS8	ATCG00770	14.9	2	0	8051400	1150200
PSAG	AT1G55670	5.6	1	1	7916200	879580
CLPB2	AT4G14670	2.1	1	1	7387100	217270
RPL7B	AT2G01250	11.6	3	0	7373500	526680
unknown protein	AT2G34250	1.9	1	0	7310800	487380
CLPX	AT5G53350	2.2	1	1	7127700	274140
ACT7	AT5G09810	7.4	2	1	7017000	334140
PSBQ-1	AT4G21280	17.9	3	0	6928800	537330
FBN6	AT5G19940	9.8	2	0	6826500	161730
ORF25	ATMG00640	10.4	2	0	6819200	619930
RPL4	AT1G07320	6	2	0	6799100	485650
unknown protein	AT4G16450	7.5	1	0	6718500	1119800
PSAE-1	AT4G28750	9.1	1	1	6496300	928050
unknown protein	AT5G65250	6.7	2	1	6411900	400750
YCF1.2	ATCG01130	0.4	1	0	6359900	64242
FLAP1	AT1G54520	5.1	2	0	6204200	326540
HCF173	AT1G16720	2.7	1	0	6099600	148770
SKIP	AT1G77180	2	1	0	6073200	224930
LTA2	AT3G25860	5.4	2	0	5970500	259590
BIP1	AT5G28540	6.1	3	1	5789500	186760
unknown protein	AT2G07698	3.7	3	0	5612500	103030
HCF244	AT4G35250	4.1	2	0	5606700	224270
STN7	AT1G68830	3.4	2	0	5573100	214350
BCS1	AT3G50930	1.7	1	1	5404700	163780
RPL15	AT3G25920	4	1	1	5371100	298400
PGR5	AT2G05620	8.3	1	0	5137700	1284400
PMDH1	AT2G22780	6.8	2	0	5057500	280970
PTAC2	AT1G74850	0.8	1	0	4844900	110110
RPS7	ATCG01240	12.9	2	0	4813500	601690
RPL23AB	AT3G55280	15.5	2	0	4738600	947720
RPL5B	AT5G39740	3	1	0	4731500	473150
unknown protein	AT4G32470	17.2	2	1	4610000	921990
PPL1	AT3G55330	7.8	1	1	4545300	303020
unknown protein	AT5G51010	9.1	1	0	4521100	645870
ENH1	AT5G17170	12.2	2	0	4461300	297420
ATP3	AT2G33040	8.3	2	0	4373800	230200
ATH13	AT5G64940	3.9	3	0	4266400	104060
NdhN	AT5G58260	5.3	1	0	4251100	303650
RPL12	AT3G27850	11.8	2	0	4198800	381710
RP8	AT4G37920	3.5	1	0	4166100	166640
GAPB	AT1G42970	3.4	1	1	4162000	148640
HSP60	AT3G23990	2.6	1	1	4094700	116990
unknown protein	AT3G20820	2.7	1	0	4065000	203250
PGRL1A	AT4G22890	3.1	1	0	3962600	264170
APE2	AT5G46110	3	1	0	3935500	281110
ATPLL20	AT3G07010	2.4	1	0	3779600	222330
HSC70-1	AT5G02500	6.6	3	0	3694600	63674
FBA5	AT4G26530	3.9	1	0	3620900	181040
CRD1	AT3G56940	2.4	1	0	3336500	151660
RPL21	AT1G35680	5.5	1	0	3316500	255110
ARFA1E	AT3G62290	5.5	1	0	3199100	319910
BOU	AT5G46800	4.7	1	0	3140200	224300
LOS1	AT1G56070	0.9	1	0	3133100	71207
PRPL19	AT5G47190	3.5	1	0	3077000	279730
NUWA	AT3G49240	1.6	1	0	3040500	82176
EL21Y	AT1G09690	4.9	1	0	2989700	373710
RAB6A	AT2G44610	5.3	1	0	2966200	211870
BGLU44	AT3G18080	2	1	0	2939000	108850
OHP2	AT1G34000	5.2	1	0	2870600	220820
OEP16-1	AT2G28900	8.8	1	0	2781000	347630
HEMA2	AT1G09940	2.1	1	0	2759600	81164
NADK2	AT1G21640	0.9	1	0	2685800	51651
GOX2	AT3G14415	5.4	2	0	2567900	111650
NOL	AT5G04900	2.9	1	0	2552800	110990
US15Z	AT3G60770	4.6	1	0	2546800	318360
HCF136	AT5G23120	4	1	0	2515100	96734
RPS18	ATCG00650	6.9	1	0	2474500	494910
unknown protein	AT1G78915	1.8	1	0	2398400	141080
PSB29	AT2G20890	4.3	1	0	2368500	157900
UL6Z	AT1G33120	6.2	1	0	2359200	235920
RPS4	ATCG00380	4	1	0	2343600	292950
PSAC	ATCG01060	16	1	0	2300800	383470
emb2171	AT3G04400	6.4	1	0	2229600	278700
RP1	AT1G43170	4.9	2	0	2173200	86927
FSD2	AT5G51100	2.3	1	0	2135700	152550
unknown protein	AT4G16155	4.3	2	0	2102400	70081
ATRABE1B	AT5G59840	5.1	1	0	2099300	131200
PLR1	AT5G53580	2.5	1	0	2074000	122000
PECT1	AT2G38670	2.9	1	0	1960600	93361
US11Y	AT3G11510	8.7	1	0	1922600	320440
UL1Z	AT1G08360	3.7	1	0	1806500	164230
RPL13	AT1G78630	6.2	1	0	1794500	128180
HTB2	AT5G22880	6.2	1	0	1785400	223180
STV1	AT3G53020	7.4	1	0	1762000	352400
unknown protein	AT1G44920	4.7	1	0	1714300	171430
GRP23	AT1G10270	1	1	0	1710400	42761
POR C	AT1G03630	1.8	1	0	1700700	70864
FZL	AT1G03160	0.9	1	0	1614800	29904
PHB3	AT5G40770	6.1	1	1	1602200	100140
RPS26E	AT3G56340	6.9	1	0	1597700	319540
NUP82	AT5G20200	2	1	0	1588800	36109
RPS15	ATCG01120	8	1	0	1567400	313480
E2-OGDH2	AT5G55070	1.7	1	0	1535000	66739
ES1Z	AT3G04840	3.8	1	0	1521400	101430
FBA2	AT4G38970	3.3	1	0	1480500	64370
PHB2	AT1G03860	4.2	1	0	1467700	104830
unknown protein	AT4G30010	10	1	0	1369900	273990
unknown protein	AT3G59780	1.7	1	0	1309000	34448
SFR2	AT3G06510	1.4	1	0	1280600	38805
FLU	AT3G14110	4.7	1	0	1247300	138590
PAM68	AT4G19100	4.7	1	0	1244000	124400
MTE2-2	AT3G13930	1.7	1	0	1177200	36788
RPS3	ATCG00800	3.2	1	0	1163600	77575
MS23	AT1G26750	5.1	1	0	1136800	113680
BBC1	AT3G49010	5.4	1	0	1115500	111550
CDC48A	AT3G09840	1	1	0	1098800	25553
MFP1	AT3G16000	1.7	1	0	1090900	28707
RAB18	AT1G43890	5.2	1	0	1036600	74044
ACCD	ATCG00500	2.5	1	0	809210	32368
ES7X	AT5G16130	4.2	1	0	551200	68900
SAC52	AT1G14320	4.1	1	0	434540	39503
unknown protein	AT1G04430	1.6	1	0	377050	10773
AAC2	AT5G13490	14	6	0	0	0
RBCS1B	AT5G38430	8.3	2	0	0	0
FTSH8	AT1G06430	8.2	5	0	0	0
UL5W	AT5G45775	8.1	1	1	0	0
FTSH1	AT1G50250	8	5	0	0	0
UL30X	AT2G44120	7.9	2	0	0	0
RPL24A	AT2G36620	7.3	1	0	0	0
ES26Y	AT2G40590	6.9	1	0	0	0
ES26Z	AT2G40510	6.8	1	0	0	0
HSP70-3	AT3G09440	6.6	3	0	0	0
PHB4	AT3G27280	6.1	1	0	0	0
LHCB2.2	AT2G05070	6	2	0	0	0
LHB1B1	AT2G34430	6	2	0	0	0
RAB1C	AT4G17530	5.4	1	0	0	0
CAT2	AT4G35090	5.3	2	0	0	0
RAB8	AT3G53610	5.1	1	0	0	0
HSP70B	AT1G16030	5	2	0	0	0
RPL6	AT1G05190	4.9	1	1	0	0
RPS13A	AT4G00100	4.6	1	0	0	0
RBCS1A	AT1G67090	4.4	1	0	0	0
YCF4	ATCG00520	4.3	1	1	0	0
UL30W	AT3G13580	4.1	1	0	0	0
GAPA	AT3G26650	3.8	1	0	0	0
PGY1	AT2G27530	3.7	1	0	0	0
RPL19	AT4G17560	3.6	1	0	0	0
ATL5	AT3G25520	3	1	0	0	0
LHCB4.3	AT2G40100	2.9	1	0	0	0
LPD1	AT3G16950	2.5	1	0	0	0
TGG2	AT5G25980	2.4	1	1	0	0
TGG1	AT5G26000	2.4	1	0	0	0
E2-OGDH1	AT4G26910	2.2	1	0	0	0
unknown protein	AT3G23300	1.6	1	0	0	0
unknown protein	AT4G14360	1.6	1	0	0	0

## Sheet: FPB1-CoIP
Protein	Protein IDs	Sequence coverage FPB1 [%]	Peptides FPB1	MS/MS count FPB1	Intensity FPB1	iBAQ FPB1
LHCB5	AT4G10340	57.5	14	31	44161000000	2215900000
SPPA	AT1G73990	40.9	33	77	36017000000	753940000
CaS	AT5G23060	51.2	20	51	30028000000	1133700000
AAC1	AT3G08580	38.8	17	36	27945000000	1198000000
D1	ATCG00020	26.3	9	28	23952000000	1.644e+09
unknown protein	AT1G74470	62.3	28	73	23449000000	700690000
PSAF	AT1G31330	38.9	7	12	20947000000	1386300000
CAB1	AT1G29930	22.5	6	11	18249000000	1.6984e+09
PSBR	AT1G79040	37.1	6	17	17174000000	782820000
PTAC16	AT3G46780	61.6	30	48	14191000000	372460000
D2	ATCG00270	28	8	25	13718000000	1.0621e+09
ATPB	ATCG00480	69.3	25	58	11801000000	323240000
ATPA	ATCG00120	36.1	15	32	11395000000	443700000
LHCB4.2	AT3G08940	53	17	28	11194000000	522460000
LHCB6	AT1G15820	25.6	6	12	9652600000	595160000
FPB1	AT3G51510	16	4	26	9352400000	675280000
PTAC5	AT4G13670	54.3	21	43	9098900000	257900000
PSAK	AT1G30380	6.9	1	2	8747700000	1.7495e+09
TLP18.3	AT1G54780	31.9	9	13	7.1689e+09	431830000
ENH1	AT5G17170	41.7	8	15	6.5402e+09	313930000
RCA	AT2G39730	56.5	20	47	6.1307e+09	218830000
RPL2.2	ATCG01310	48.5	12	22	5350000000	298680000
LHCB4.1	AT5G01530	22.4	9	5	4856300000	320130000
unknown protein	AT5G51010	28.6	5	9	4829700000	501600000
BXL1	AT5G49360	35.7	23	32	4523700000	80353000
RP1	AT1G43170	43.2	17	30	4.1645e+09	99178000
RBCL	ATCG00490	35.9	17	26	4.0728e+09	122980000
RPL3	AT2G43030	38.4	11	16	3.9717e+09	208110000
PSBS	AT1G44575	27.5	6	8	3.9337e+09	280460000
ACBP4	AT3G05420	54.6	31	45	3.8709e+09	59452000
STN8	AT5G01920	32.1	16	22	3.8423e+09	138720000
ATPC1	AT4G04640	38.1	14	23	3.3716e+09	120570000
PETC	AT4G03280	48.1	7	12	3.3144e+09	178200000
VAR1	AT5G42270	43.5	20	38	3.2428e+09	61604000
VIPP1	AT1G65260	55.8	18	29	3.1855e+09	124760000
RPL22	ATCG00810	39.4	5	7	3.1701e+09	157860000
YCF4	ATCG00520	18.5	5	6	2.9447e+09	490780000
CRD1	AT3G56940	43.8	17	24	2797600000	93906000
SAC52	AT1G14320	41.4	10	14	2766000000	233070000
CP43	ATCG00280	25.6	9	15	2756600000	178880000
SAC56	AT3G09630	33.1	13	23	2700200000	70373000
PSB33	AT1G71500	41.5	10	15	2649900000	127020000
RPL4	AT1G07320	36.2	10	11	2361900000	153260000
RPL13	AT1G78630	22.8	5	13	2359700000	52916000
ATH13	AT5G64940	25.5	23	26	2327500000	50567000
PLR1	AT5G53580	30.1	11	13	2308200000	122390000
PKT3	AT2G33150	58.9	18	29	2254900000	52041000
APE1	AT5G38660	50.7	13	18	2186600000	109960000
WHY3	AT2G02740	39	9	11	2169800000	102670000
TL29	AT4G09010	34.4	11	14	2.1382e+09	81799000
RPL15	AT3G25920	37.9	9	13	2.0519e+09	102440000
unknown protein	AT3G04600	52.7	17	18	2.0303e+09	81810000
MTE2-2	AT3G13930	40.3	19	25	2.0135e+09	38725000
unknown protein	AT1G44835	58	13	17	1.9529e+09	79149000
BBC1	AT3G49010	40.2	8	13	1.908e+09	149550000
CCR2	AT2G21660	86.9	12	17	1.8628e+09	148210000
GDSL1	AT1G29670	46	12	18	1.8277e+09	69697000
STN7	AT1G68830	27.6	17	20	1.8168e+09	53949000
EMB1138	AT5G26742	26.1	17	22	1.8145e+09	43624000
ALB3	AT2G28800	22.9	10	19	1.7613e+09	47359000
PPL1	AT3G55330	30.4	8	10	1.7604e+09	79894000
RPS3	ATCG00800	42.7	11	16	1.748e+09	81396000
VAR2	AT2G30950	34.1	20	30	1.7261e+09	39558000
UL1Z	AT1G08360	35.6	7	12	1.7204e+09	125200000
RPL27	AT5G40950	19.7	4	5	1.719e+09	182740000
RPL17	AT3G54210	20.4	4	6	1.6834e+09	161530000
unknown protein	AT3G01060	38	12	19	1.6695e+09	26466000
unknown protein	AT2G07698	19.9	15	19	1.6298e+09	46799000
RIQ2	AT1G74730	10.6	3	3	1.6276e+09	325510000
RPL16	ATCG00790	48.1	7	12	1.6134e+09	181700000
LHCA3	AT1G61520	32.6	5	9	1.613e+09	280070000
CHLM	AT4G25080	56.3	13	15	1.6e+09	69659000
EF1ALPHA	AT5G60390	22.5	8	13	1.5973e+09	32837000
PSBE	ATCG00580	33.7	3	5	1.5853e+09	317060000
UL22Z	AT1G27400	37.5	7	9	1.5828e+09	105050000
unknown protein	AT3G20820	38.1	11	13	1.5558e+09	76080000
FIP	AT5G02160	24	4	5	1.546e+09	386510000
UL2X	AT4G36130	30.6	6	9	1.5402e+09	57809000
LTP5	AT3G51600	13.6	2	3	1.4714e+09	367840000
AAC2	AT5G13490	31.7	14	6	1.4669e+09	75951000
EL8Z	AT2G47610	33.1	9	13	1448300000	51727000
CAC3	AT2G38040	37.3	24	25	1427800000	25859000
ATPE	ATCG00470	61.4	6	7	1383600000	122140000
PnsL1	AT2G39470	46.2	10	16	1376300000	63171000
EL6Y	AT1G74060	43.3	14	15	1345000000	91415000
DL3	AT1G59610	45.1	33	37	1343700000	18600000
FLAP1	AT1G54520	30.9	11	13	1342000000	64051000
RPL7B	AT2G01250	34.3	8	11	1332600000	83660000
ATRABE1B	AT4G20360	31.9	13	17	1311900000	28813000
EL15Z	AT4G16720	30.4	6	11	1288300000	60988000
RPS8	ATCG00770	29.9	5	4	1274300000	157400000
SCY1	AT2G18710	27.2	13	18	1260000000	43869000
RPL14B	AT4G27090	37.3	5	6	1255300000	128520000
MPPBETA	AT3G02090	44.6	20	20	1237600000	35451000
TGG2	AT5G25980	36.8	13	22	1231100000	34417000
CAT3	AT1G20620	34.2	13	17	1224100000	30135000
ORF25	ATMG00640	23.4	5	6	1205200000	107160000
L18AB	AT2G34480	44.9	8	12	1203700000	103370000
RPL23AB	AT3G55280	34.5	6	7	1201600000	186460000
GAPB	AT1G42970	36.7	15	18	1191800000	29485000
RPL1	AT3G63490	37.9	12	19	1163500000	48792000
RBCS2B	AT5G38420	42.5	6	9	1156000000	85761000
MFP1	AT3G16000	34.6	26	32	1144800000	21035000
EL21Y	AT1G09690	21.3	4	4	1143700000	142960000
UL13Y	AT3G24830	35.4	7	9	1136200000	86020000
WHY1	AT1G14410	46.4	9	8	1127300000	72499000
PMDH2	AT5G09660	40.5	10	16	1102700000	53675000
RPS7	ATCG01240	41.3	6	9	1083000000	104250000
ATPF	ATCG00130	34.8	7	9	1075900000	91224000
PORB	AT4G27440	30.7	12	17	1.0616e+09	17065000
ATP3	AT2G33040	32.6	8	9	1.0592e+09	53245000
YCF1.2	ATCG01130	20.3	36	37	1.0342e+09	9268000
ES4Y	AT5G07090	43.9	10	9	1.0306e+09	43365000
unknown protein	AT5G19760	43.6	10	15	1.0049e+09	45455000
HCF244	AT4G35250	36.5	13	15	1.0023e+09	35347000
unknown protein	AT3G28220	28.4	9	10	1.0013e+09	48768000
CCB1	AT3G26710	20.6	9	14	996510000	112310000
E2-OGDH2	AT5G55070	22	9	14	973710000	20822000
PGR5	AT2G05620	18.8	2	4	967580000	236550000
RPL19A	AT1G02780	28	4	10	966310000	85923000
PHT3;1	AT5G14040	31.7	10	11	941650000	42802000
RPL21	AT1G35680	31.4	5	5	935870000	59812000
BOU	AT5G46800	47.3	11	15	918630000	56032000
PSBP	AT1G06680	30	7	10	911700000	54973000
RPS2	ATCG00160	18.2	5	5	908050000	59412000
DL1	AT5G42080	40.2	25	26	902520000	15181000
LTA2	AT3G25860	45.2	14	28	894460000	29999000
PRPL19	AT5G47190	17.9	4	6	879380000	59034000
CGR2	AT3G49720	46.7	9	10	875260000	39461000
RPL18C	AT5G27850	30.5	5	8	873420000	77337000
CP47	ATCG00680	16.5	8	13	868490000	38250000
KCS10	AT2G26250	30.9	15	21	867690000	26233000
DJA7	AT1G80030	29.8	12	16	858960000	20644000
ABA1	AT5G67030	28.9	18	19	852620000	23142000
G4	AT3G51820	14.5	5	6	840300000	38569000
RIP1	AT3G15000	16.5	6	8	831030000	35289000
TAPX	AT1G77490	36.6	13	17	824010000	28583000
PSAN	AT5G64040	28.7	5	9	823840000	90494000
RPL24	AT5G54600	27.8	6	10	821170000	31628000
PSAG	AT1G55670	16.2	3	4	815610000	54506000
ES8Z	AT5G20290	28.4	5	11	811470000	32147000
UL6Z	AT1G33120	62.4	11	16	806940000	50299000
US11Y	AT3G11510	44	6	10	804650000	104920000
RPS18C	AT4G09800	45.4	6	9	802270000	64331000
EL32Z	AT4G18100	41.4	6	10	799940000	66040000
ATOXR	AT5G57345	9.6	2	2	794920000	88325000
EL36Y	AT3G53740	26.2	3	4	783290000	156660000
RPL5B	AT5G39740	38.9	10	15	739000000	30732000
CYP38	AT3G01480	44.4	13	19	722650000	20366000
ATPD	AT4G09650	47.4	9	11	719260000	36806000
HCF136	AT5G23120	44.4	14	17	709740000	24821000
RPS6	AT4G31700	29.2	8	9	706020000	53198000
ATPAE12	AT3G05910	25.5	8	10	699680000	26135000
ARGAH2	AT4G08870	33.4	9	13	685150000	23498000
RPOC2	ATCG00170	17.8	24	26	678390000	6819500
APE2	AT5G46110	12.3	4	7	669630000	16548000
PSAL	AT4G12800	16.9	4	4	664120000	68391000
RPL6	AT1G05190	43.5	9	10	663220000	36311000
RPL34	AT1G69620	22.7	3	3	650550000	162640000
HCF173	AT1G16720	33.1	17	18	637490000	11665000
XTH4	AT2G06850	35.1	9	12	633690000	27144000
RPL14	ATCG00780	53.3	5	8	633160000	59036000
ORFB	ATMG00480	36.1	5	7	631010000	48665000
PGRL1A	AT4G22890	34.6	7	9	627070000	29428000
US15Z	AT3G60770	44.4	6	7	624930000	65174000
RPL36AA	AT3G23390	24.8	4	5	623410000	90946000
PMD2	AT1G06530	36.8	11	10	619850000	32754000
SIA1	AT3G07700	19.6	13	12	610390000	17953000
TIC56	AT5G01590	26.9	13	16	603220000	16686000
unknown protein	AT1G18170	30.8	7	7	597790000	57199000
FBN6	AT5G19940	24.3	6	7	597380000	19096000
unknown protein	AT4G28740	21.6	7	8	594510000	37157000
RPS18	ATCG00650	34.7	4	6	590580000	117020000
RPL30B	AT1G77940	58.9	5	7	588350000	89736000
unknown protein	AT5G59970	50.5	5	7	586540000	58254000
GER1	AT1G72610	11.1	3	5	581120000	27110000
unknown protein	AT5G03880	20.6	4	4	572050000	16378000
unknown protein	AT4G16155	27	14	18	567970000	14437000
POR C	AT1G03630	21.8	9	11	567870000	10505000
UL15X	AT1G70600	29.5	4	5	567410000	51454000
US9X	AT5G18380	60.4	8	9	564680000	51288000
GASA1	AT1G75750	47.4	5	6	552830000	52648000
PHB3	AT5G40770	27.8	7	9	550800000	24926000
unknown protein	AT3G59780	30.9	18	15	548280000	13350000
EL27X	AT4G15000	28.2	4	1	547850000	91308000
GASA14	AT5G14920	13.5	4	4	534210000	26710000
emb2171	AT3G04400	55.2	5	10	533710000	63909000
DJA5	AT4G39960	28.2	14	16	527320000	16911000
PSBQ-1	AT4G21280	38.6	7	10	525290000	25603000
RPL28	AT2G33450	22.4	5	7	513220000	55825000
NQR	AT1G49670	26.1	14	15	509120000	13517000
RPS4	ATCG00380	18.9	4	4	502740000	55473000
E1-OGDH1	AT3G55410	15.9	14	17	495300000	6492800
NDHI	ATCG01090	41.9	7	7	493920000	37319000
PDE334	AT4G32260	33.8	8	10	488960000	27550000
EL43Y	AT3G60245	34.8	3	6	488290000	94272000
APG1	AT3G63410	38.2	9	10	484640000	18636000
FLN2	AT1G69200	26	11	16	473130000	6406900
NdhL	AT1G70760	15.7	3	4	472700000	23048000
RPS11	ATCG00750	33.3	4	4	472670000	78778000
IBR3	AT3G06810	25	15	21	471030000	5929600
NFD5	AT1G19520	23.4	17	19	470110000	10313000
NDHH	ATCG01110	23.7	8	8	467170000	17939000
unknown protein	AT1G04430	31.6	15	14	464300000	10732000
EIF4A1	AT3G13920	23.1	9	14	461780000	14224000
DGR2	AT5G25460	19.8	6	6	461470000	20922000
EIF3A	AT4G11420	21.1	18	18	460280000	8538200
RPOB	ATCG00190	20.5	18	20	458360000	5115800
HCF164	AT4G37200	40.6	8	11	454550000	24147000
LTA3	AT3G52200	26.2	12	12	453230000	7037400
FLU	AT3G14110	31.5	7	8	452910000	46061000
FBN-LIKE	AT1G18060	29.2	6	9	446430000	30352000
RPS15	ATCG01120	46.6	6	5	440640000	73815000
RPOA	ATCG00740	28	9	11	437310000	29526000
unknown protein	AT4G30010	30	4	6	436980000	80000000
SFR2	AT3G06510	19.8	11	12	435950000	7415100
EL27Y	AT3G22230	34.8	5	6	434270000	64014000
UL5W	AT5G45775	18.6	3	3	433080000	55854000
RBGA6	AT4G39260	39.6	6	5	429370000	35781000
ACCD	ATCG00500	26.4	13	18	426030000	14082000
NdhN	AT5G58260	34.9	6	7	421070000	17976000
RPS17	AT1G79850	19.5	3	4	419970000	25337000
TOC75-III	AT3G46740	22	13	15	416220000	7619400
STV1	AT3G53020	19.6	3	5	409290000	75590000
unknown protein	AT1G73885	7.3	1	1	405340000	67556000
EMB2296	AT2G18020	30.6	6	7	394110000	1936600
CLPC1	AT5G50920	18.5	13	14	382300000	8365200
RPL5	AT4G01310	35.5	9	11	376140000	14769000
AIM1	AT4G29010	19.3	13	12	369000000	8147000
GAE6	AT3G23820	15.9	5	6	365500000	9029600
EMB1211	AT5G22640	19.2	13	15	363700000	4822900
PLL19	AT4G24780	22.1	8	8	358860000	19010000
DL1E	AT3G60190	27.1	13	12	358490000	3635100
US4Z	AT5G15200	25.8	6	7	354750000	27965000
PPOX	AT4G01690	28.1	12	12	350970000	11184000
US3Z	AT2G31610	35.2	8	10	350220000	19366000
RPL23.2	ATCG01300	23.7	2	2	350090000	55527000
TIF3B1	AT5G27640	16.9	11	12	347460000	6624100
SHM1	AT4G37930	32.1	13	13	346040000	8950300
DL1C	AT1G14830	30.5	14	13	345590000	4025200
MTE2-3	AT1G54220	28.8	13	10	344840000	6768100
AT14A	AT3G28300	30.4	10	13	342480000	13958000
CUE1	AT5G33320	6.6	2	3	342340000	11444000
PSAA	ATCG00350	9.2	8	7	342000000	16997000
PHB2	AT1G03860	19.9	5	5	341860000	18914000
RPL34	AT1G29070	4.5	1	1	340840000	68168000
HTB2	AT5G22880	24.1	4	5	338270000	32485000
NAP57	AT3G57150	26.2	11	14	337170000	5787500
RPS5	AT2G33800	23.1	7	7	337120000	18696000
BGAL1	AT3G13750	17.9	12	12	333940000	8348400
FBN3B	AT3G26080	37.2	8	10	330000000	18906000
TRIP-1	AT2G46280	39.6	10	14	329980000	10590000
SH3P2	AT4G34660	29.7	8	7	328790000	14753000
PETB	ATCG00720	15.3	3	4	328320000	34332000
NOL	AT5G04900	27.6	9	12	328040000	13222000
MS29	AT1G16870	26.2	10	13	326330000	9199900
OEP6	AT3G63160	36.2	2	3	326090000	108700000
AP1G1	AT1G60070	20.5	15	15	325340000	7490300
RPL29	AT5G65220	22.5	3	5	323960000	32053000
RH11	AT3G58510	20.6	11	11	314980000	10065000
MS35Z	AT3G18240	26.3	10	13	313910000	8275200
UL30X	AT2G44120	31	8	5	312290000	17766000
J3	AT3G44110	17.9	7	8	307440000	11292000
GAPA	AT3G26650	30.3	9	7	306090000	9323400
unknown protein	AT5G24690	18.6	10	10	305850000	8352600
RPL4	AT5G02870	32.8	12	5	305510000	11788000
LHCB2.2	AT2G05070	18.5	6	3	302760000	1287000
RPS13	AT5G14320	29.6	5	5	294790000	27106000
FLN1	AT3G54090	20.4	8	9	294500000	11143000
RBCS1A	AT1G67090	28.9	5	5	294070000	6537700
GYRA	AT3G10690	12.4	11	10	294030000	5764700
PUMP1	AT3G54110	20.3	6	6	293770000	16320000
unknown protein	AT3G61870	16.1	3	4	286450000	6642400
ATRABE1B	AT5G59840	21.8	4	4	285680000	12404000
ES1Z	AT3G04840	32.8	7	7	283640000	18479000
PEX11D	AT2G45740	19.9	4	5	282400000	19087000
LHCA1	AT3G54890	23.5	4	6	281590000	15424000
unknown protein	AT2G20920	27.2	5	8	281320000	32684000
unknown protein	AT4G27700	29	4	5	281220000	20087000
unknown protein	AT1G44920	26.7	4	4	278190000	22754000
FIB1	AT5G52470	18.8	5	6	275080000	12998000
HXK1	AT4G29130	37.1	13	15	273250000	8297600
EMB1080	AT3G48930	34.4	5	7	272960000	14622000
UL13Z	AT3G07110	19.9	4	2	272960000	24814000
FC2	AT2G30390	24.4	10	10	271820000	9952600
RNJ	AT5G63420	17.7	14	11	269330000	4584300
RPS3	ATMG00090	13.3	8	10	269130000	5112400
unknown protein	AT3G63540	35.7	4	5	268110000	25637000
SBT1.8	AT2G05920	18.3	10	13	267720000	2616100
ARFA1E	AT3G62290	19.9	3	5	267620000	26762000
US5M	AT1G64880	25	11	10	264100000	6385000
GRP-3	AT2G05520	24.3	2	2	259120000	37017000
EMB3003	AT1G34430	21.9	8	8	257420000	9956900
PSI-P	AT2G46820	19	2	1	257200000	28352000
EL8Y	AT3G62870	33.2	9	3	255870000	15193000
H1.2	AT2G30620	19.4	4	6	255410000	27859000
RPL20	ATCG00660	14.5	2	2	254960000	50991000
US5X	AT2G41840	26	6	7	254320000	15895000
TIC110	AT1G06950	15	12	12	249340000	4072500
PSAB	ATCG00340	8.9	5	5	247490000	14434000
unknown protein	AT2G37290	1.5	1	2	246490000	6661900
RPS5A	AT3G11940	29	5	6	245220000	19055000
unknown protein	AT5G48790	17.4	6	9	243310000	8443200
TIC21	AT2G15290	4.7	1	1	242650000	24265000
US19X	AT5G09510	28.3	3	3	241910000	22293000
FSD2	AT5G51100	16.1	5	3	238410000	15992000
MS85	AT1G53645	8.6	4	5	237920000	5883900
GPX1	AT2G25080	38.6	6	4	235060000	9156600
EIFISO4G1	AT5G57870	16.9	11	10	234580000	3155900
EL37X	AT3G16080	17.9	2	2	233300000	58325000
GCD1	AT5G62270	28.1	10	12	233060000	3717300
BIP1	AT5G28540	18.2	10	11	232990000	5597600
PAB2	AT4G34110	15.4	8	7	232740000	8025500
unknown protein	AT1G22410	14.6	7	7	231910000	5006400
US10X	AT5G62300	29.8	4	5	229740000	18722000
MDH	AT3G47520	25.3	7	6	229450000	7180900
unknown protein	AT4G18030	17.6	10	10	228900000	4410200
ACT2	AT3G18780	25.2	8	6	227290000	8752800
PETA	ATCG00540	19.1	5	5	224440000	12469000
OEP16-1	AT2G28900	20.9	2	2	223770000	23631000
PSB29	AT2G20890	15.7	4	4	220860000	14724000
NDHK	ATCG00430	34.2	6	7	220660000	14756000
SE	AT2G27100	14.4	11	11	219970000	2933500
unknown protein	AT1G27090	26	7	7	217500000	3798900
FTSH1	AT1G50250	39.4	19	7	215460000	5813300
HHL1	AT1G67700	23.1	5	6	214420000	12125000
unknown protein	AT4G39150	22.6	6	7	213900000	5693500
LOS1	AT1G56070	14.8	11	9	213150000	4326800
UBQ6	AT2G47110	29.3	4	3	211130000	16435000
SLP2	AT4G34980	9	6	5	210680000	3972000
HEMA2	AT1G09940	2.1	1	1	210250000	6183900
EL32Y	AT5G46430	33.1	5	2	209240000	8581700
unknown protein	AT5G35970	15.7	12	16	208970000	4019600
EL6Z	AT1G18540	42.9	13	4	208870000	17406000
PDE312	AT3G48500	15.6	9	9	208420000	4797100
EL22Y	AT5G27770	48.4	5	6	207710000	28542000
UL10Y	AT3G09200	19.7	5	6	205950000	21378000
NUWA	AT3G49240	13.8	9	9	205360000	5381500
PYG7	AT1G22700	28.9	5	4	204940000	20202000
PSRP4	AT2G38140	14.4	2	2	204610000	13097000
PSBH	ATCG00710	15.1	1	2	203410000	20003000
NdhM	AT4G37925	34.1	5	6	202400000	9916500
DJA6	AT2G22360	26.2	12	7	200670000	6195100
RH12	AT3G61240	22.9	7	7	200370000	5266100
EXL2	AT5G64260	14.8	4	4	199820000	18165000
CURT1A	AT4G01150	7.3	3	4	199350000	15008000
RPOC1	ATCG00180	14.4	9	10	198580000	3564700
RPS4	ATMG00290	17.7	6	9	197160000	5994800
KCS3	AT1G07720	18.2	8	8	196470000	7281300
G6PD1	AT5G35790	16.8	10	10	195170000	5397400
UL11Z	AT2G37190	35.5	4	4	194380000	20444000
EL31X	AT5G56710	9.4	1	2	192800000	23740000
FUG1	AT1G17220	12.8	10	10	191850000	2345700
EDA3	AT2G34860	26.3	4	7	191280000	33398000
PTAC2	AT1G74850	14.2	11	11	190700000	4334100
HSC70-1	AT5G02500	18.1	9	10	190220000	2898300
GRP23	AT1G10270	13	11	10	189360000	4110200
LHCA4	AT3G47470	4.8	1	1	185630000	16876000
MNB1	AT1G78830	21.1	7	7	185210000	3340900
RPH1	AT2G48070	9.6	2	2	184240000	23030000
OPCL1	AT1G20510	15.2	6	7	182410000	7081200
RHIP1	AT4G26410	24.7	6	5	180490000	15041000
OHP2	AT1G34000	32	5	5	179910000	11742000
unknown protein	AT1G78915	7.8	3	3	176640000	6717900
ATP6-2	ATMG01170	5.2	2	3	176540000	17654000
unknown protein	AT2G21960	13.3	4	4	176170000	13551000
unknown protein	AT3G23300	16.9	9	7	175840000	3367800
TOC159	AT4G02510	8.2	10	11	175570000	1982700
A2-COP	AT2G21390	8	9	9	173990000	2485600
MAP1C	AT1G13270	17.1	6	6	173610000	6228400
RPS15AD	AT3G46040	29.2	4	4	169330000	17566000
UL29W	AT5G02610	28.5	4	5	169010000	28168000
PDE340	AT5G08610	13.1	5	5	168260000	3202500
MRL1	AT4G34830	12.6	11	10	166070000	2109600
PPD5	AT5G11450	14.5	4	3	165850000	12757000
US5Y	AT1G59359	20.4	5	3	164320000	1985700
PTAC14	AT4G20130	19.3	7	9	164320000	7144400
GGT1	AT4G39640	11.2	6	5	163440000	6053400
CHY4	AT4G31810	15.6	5	5	163120000	4039700
EL38Y	AT3G59540	27.5	2	2	159890000	53297000
unknown protein	AT5G59613	38.2	2	2	158740000	52915000
PSBO	AT5G66570	31	8	7	157690000	4341900
TOC34	AT5G05000	17.9	5	5	157620000	9271700
GAE1	AT4G30440	17.2	5	5	157330000	4330700
PTAC3	AT3G04260	10.2	6	5	157080000	2863600
ATG3BP7	AT5G43960	22.3	6	7	156160000	3856100
EL28Z	AT2G19730	42	4	5	155810000	6892500
GS2	AT5G35630	13.5	4	5	155590000	2401600
unknown protein	AT5G08180	26.3	4	4	154780000	22111000
STT3A	AT5G19690	16.3	9	10	154230000	4101000
BGLU44	AT3G18080	12.7	5	5	153830000	3934600
SSR16	AT4G34620	25.7	2	2	153310000	25551000
RPS13A	AT4G00100	44.4	6	1	151690000	18961000
MEE5	AT1G06220	9.5	7	8	151250000	1738000
unknown protein	AT4G24350	14	3	4	150940000	12846000
RAN3	AT5G55190	25.3	5	5	150320000	13666000
LHCB3	AT5G54270	3.8	1	2	149130000	3748400
UXS1	AT3G53520	30.8	9	8	148990000	5063800
ES27Z	AT2G45710	45.2	3	2	148570000	49524000
NFD3	AT1G31817	19.1	5	5	148320000	8006700
MS23	AT1G26750	27.2	4	4	147490000	11688000
unknown protein	AT3G56290	13.3	4	5	146390000	20014000
RPS9M	AT3G49080	21.2	6	8	145660000	4764200
CPSRP54	AT5G03940	10.3	5	7	145430000	785960
unknown protein	AT5G16660	35.5	4	5	144980000	16109000
ALBA1	AT1G76010	22.3	4	4	144460000	7222900
MS80	AT3G02650	16.7	8	9	141140000	4258800
SS4	AT4G18240	13.2	12	12	140830000	2262200
US12Y	AT5G02960	21.1	3	4	140780000	15346000
unknown protein	AT5G04420	9.7	4	3	139290000	3418600
PCB2	AT5G18660	11.5	4	2	139230000	6053600
EL20X	AT3G14600	24.2	5	3	139120000	5808500
ADL6	AT1G10290	36.9	27	7	136680000	2211400
PTAC12	AT2G34640	11.2	6	7	135580000	3739100
SKS4	AT4G22010	14.8	6	7	135040000	4027500
unknown protein	AT3G03100	23.3	4	4	134940000	9983800
unknown protein	AT2G42220	38.9	6	6	134230000	7046200
FZL	AT1G03160	15.5	13	9	134170000	2484700
AOS	AT5G42650	21.2	8	9	133790000	2272800
RRM1	AT3G54760	15.2	7	10	132680000	1231100
ACT7	AT5G09810	23.1	7	2	131160000	2340100
EMB25	AT1G70070	8.9	8	8	130110000	2066300
UL24Z	AT3G49910	28.8	5	5	130100000	13818000
PEC2	AT5G43745	9.4	7	7	129720000	2509400
unknown protein	AT5G14430	17	9	9	129190000	1843800
BS6MZ	AT3G18760	24.6	5	5	127850000	9963700
GAUT1	AT3G61130	9.7	6	9	126590000	1155600
unknown protein	AT5G03900	11.9	5	5	126430000	5267800
ERD3	AT4G19120	16.5	8	9	125590000	3102100
unknown protein	AT5G12940	10.8	4	3	125280000	5965700
unknown protein	AT1G52510	22.2	4	4	125100000	6407800
unknown protein	AT3G61820	12.8	5	5	123310000	4623700
ES7X	AT5G16130	27.4	4	4	121170000	13838000
CYP37	AT3G15520	15.2	6	6	121040000	4845200
BGLC1	AT5G20950	10.7	5	4	120720000	5487300
CER10	AT3G55360	14.5	3	3	120100000	6598300
CDC48A	AT3G09840	13.8	9	9	119890000	1731600
ATPLL20	AT3G07010	22.4	7	8	119780000	6614800
SUS2	AT1G80070	7.3	14	14	119770000	573720
UL22Y	AT1G67430	37.7	7	1	118690000	11869000
ES24Z	AT3G04920	26.3	3	3	117720000	25948000
SOQ1	AT1G56500	11.2	10	11	117330000	1540700
unknown protein	AT1G71240	7.8	6	6	116970000	2785000
unknown protein	AT3G48140	14.8	1	2	116470000	5988700
ATATH8	AT2G39190	9.1	6	5	116430000	951110
RAB6A	AT2G44610	10.1	2	3	115840000	8274000
unknown protein	AT5G05010	10.6	5	5	115830000	2705100
unknown protein	AT4G24750	14.7	3	3	111880000	4028400
PGF13	AT4G23820	14	5	5	111490000	3932600
ES27W	AT5G47930	45.2	3	2	109870000	26293000
CEST	AT5G44650	21.1	3	3	109620000	4142200
US8W	AT5G59850	29.2	4	1	109540000	13693000
PGY1	AT2G27530	37.5	7	4	108790000	1903700
RPS26E	AT3G56340	41.5	4	4	108380000	8397300
PME3	AT3G14310	11.1	5	5	108190000	3191800
unknown protein	AT1G70770	6.6	4	4	107700000	3365600
NDHJ	ATCG00420	37.3	5	4	107110000	7327000
ES25Y	AT2G21580	29	3	3	106410000	17735000
RPL19	AT4G17560	12	3	1	106050000	8837900
AGO1	AT1G48410	8.8	8	6	105800000	1647300
DWF1	AT3G19820	10.2	5	5	105220000	3339800
PETD	ATCG00730	6.2	1	2	104990000	11144000
TAP38	AT4G27800	15.5	5	5	104630000	5812600
BS18M	AT1G07210	14.9	3	4	103990000	7427500
CuAO-zeta	AT2G42490	5.4	5	4	103890000	2533800
TRX z	AT3G06730	13.7	2	1	103630000	12954000
ARP4	AT1G18450	18.1	6	4	102110000	1719600
PMH2	AT3G22330	14.1	7	7	101880000	2445400
UXS4	AT2G47650	16.9	7	5	101620000	1896800
HCF107	AT3G17040	6.8	4	4	101580000	2584000
FBN3A	AT3G26070	26.9	6	3	101210000	6747400
RHIP1	AT2G45060	27.9	5	6	98888000	5826800
CTF2A	AT2G35660	13.9	5	6	98757000	2369500
TROL	AT4G01050	13.5	5	5	98578000	4928900
SDRB	AT3G12800	10.7	3	4	97947000	5909600
EMB3010	AT5G10360	28.9	7	2	97764000	1086800
RPS14	ATCG00330	23	2	3	97555000	27811000
unknown protein	AT2G34250	7.2	3	3	97468000	6497900
unknown protein	AT2G43630	18.2	4	6	97112000	6518000
RER6	AT3G56140	7.8	5	5	94512000	2065800
EIF3C	AT3G56150	7.6	5	4	93565000	1491300
unknown protein	AT1G26850	12.7	6	7	93368000	1585900
GAUT7	AT2G38650	10	6	6	93118000	2738800
US13M	AT1G77750	20.8	3	2	92587000	10287000
CYP83A1	AT4G13770	9.6	4	4	92446000	3257000
ALB1	AT1G08520	7.8	6	6	92204000	2426400
GLDP1	AT4G33010	3.8	4	4	92135000	2094000
AUXILIN-LIKE2	AT4G12770	15.3	9	9	91213000	1713200
GPAT8	AT4G00400	14.6	6	5	91088000	2679100
FSD3	AT5G23310	16	4	4	90866000	6989700
SBA3	AT2G18330	7.2	5	5	90719000	2387300
PTAC6	AT1G21600	14	4	4	90242000	4749600
BICAT1	AT1G64150	3.2	1	1	89751000	7479200
unknown protein	AT4G00750	11.2	6	6	89483000	1771100
RPS2	AT3G03600	22.4	5	6	87967000	3417200
GOX1	AT3G14420	24.5	7	9	87050000	3450900
unknown protein	AT5G11420	16.9	5	1	86945000	6688100
DEIP1	AT2G27290	15.4	3	3	86759000	9122400
IMPA-2	AT4G16143	15.7	6	6	85589000	2102100
FBN2	AT2G35490	13.3	4	4	85559000	5347500
unknown protein	AT2G44640	15.3	5	5	85074000	2112200
unknown protein	AT4G01700	17.5	4	4	84672000	3021000
unknown protein	AT3G26580	9.7	3	3	84286000	4958000
PSAD-1	AT4G02770	26	5	6	83252000	5796600
U2A'	AT1G09760	28.1	6	6	83099000	5539900
ATPLL15	AT5G63180	14.6	5	3	82927000	1240000
KCS6	AT1G68530	7	3	4	82880000	1339100
PHOT2	AT5G58140	7.1	7	6	82875000	1489700
PAB8	AT1G49760	11.6	6	5	82581000	2261600
MURE	AT1G63680	7.5	5	7	81859000	1887100
unknown protein	AT1G05140	15.2	5	5	81835000	4208600
PATL1	AT1G72150	11.2	6	5	81494000	2469500
MAM1	AT5G23010	9.5	4	3	81399000	1617700
RPL30C	AT3G18740	43.8	4	0	81206000	16241000
RPL31	AT1G75350	25.7	3	3	81195000	5916900
NYC1	AT4G13250	9.1	4	4	80734000	873480
RPS9	AT1G74970	13.5	2	2	80350000	5971200
RPS7	ATMG01270	29.7	3	4	80291000	3840900
ATTIM21L-2	AT3G56430	18.9	7	8	79702000	1971600
NERD1	AT3G51050	10.7	6	7	79348000	2527200
TIC55-II	AT2G24820	14.1	6	5	79214000	1731400
MAC3B	AT2G33340	14.8	5	5	78387000	1224600
PSBQ-2	AT4G05180	21.3	3	4	78288000	5592000
NDHO	AT1G74880	5.7	1	1	78223000	11175000
SGT1B	AT4G11260	23.2	7	7	77591000	4310600
RHON1	AT1G06190	19.9	5	5	76499000	4600700
unknown protein	AT1G62330	9.2	6	6	76444000	1845200
REM13	AT3G46770	3.3	1	1	76382000	7638200
HAP6	AT4G21150	12.7	8	7	76309000	1558500
unknown protein	AT2G31490	23.9	2	3	76295000	7499600
FTSH8	AT1G06430	29.3	15	5	75845000	2528200
CHUP1	AT3G25690	5.5	5	4	75696000	1455700
CEV1	AT5G05170	4	4	2	74697000	1464600
unknown protein	AT5G07030	9	3	3	74354000	2008900
KCR1	AT1G67730	16.4	4	4	74188000	4121500
unknown protein	AT3G15110	10.5	2	2	73842000	9230300
NdhU	AT5G21430	28	4	4	72857000	6623400
SEC31B	AT3G63460	8.1	7	7	72846000	1549900
unknown protein	AT3G55430	5.6	2	1	72624000	3458300
RRA3	AT1G19360	13.6	5	5	72202000	3281900
DAC	AT3G17930	4.7	1	2	71906000	7989500
KR	AT1G24360	14.7	4	3	71828000	4489300
unknown protein	AT3G52500	6.4	2	3	71576000	3112000
SKIP	AT1G77180	10	4	4	71296000	2640600
SUN2	AT3G10730	12.1	5	5	71287000	2447900
SAG24	AT1G66580	26.7	6	1	71044000	6458500
STR10	AT3G08920	22.4	4	4	70752000	2205900
UL30W	AT3G13580	27.5	7	2	70613000	4032300
VTE6	AT1G78620	3	1	1	70500000	6409100
DEK3	AT4G26630	7.3	5	6	70470000	854600
unknown protein	AT5G62340	4.9	1	1	70047000	10007000
ES19Y	AT5G15520	13.3	2	2	69843000	7760300
E2-OGDH1	AT4G26910	27.4	8	5	69490000	3474500
PTAC13	AT3G09210	10.2	3	3	68977000	3630400
RAT5	AT5G54640	6.9	1	0	68879000	11480000
NHD1	AT3G19490	1.6	1	1	68852000	5296300
RPL18	AT1G48350	11.2	2	2	68837000	6257900
NADK2	AT1G21640	3.8	4	4	68705000	1321300
ALY4	AT5G37720	16.4	4	4	67761000	1736000
ATALBA2	AT1G20220	6.3	2	1	67199000	6109000
GER3	AT5G20630	16.1	2	3	67060000	7137900
RPS19	AT5G47320	28.3	5	5	66743000	6954400
PHB6	AT2G20530	22	6	1	66090000	3168700
LIL3:1	AT4G17600	12.6	3	3	65689000	3864000
RPS20	AT3G15190	11.9	2	2	65367000	9338200
HP30-2	AT5G24650	20.1	4	4	64654000	7183800
DiT1	AT5G12860	7.9	4	3	63323000	3518000
EL14Z	AT2G20450	25.4	3	1	62908000	10485000
unknown protein	AT3G47490	14.1	3	3	61561000	3070700
CPSF160	AT5G51660	0.8	1	1	61359000	902340
unknown protein	AT4G31210	7.6	7	6	60935000	313850
unknown protein	AT3G52730	19.4	2	1	60441000	15110000
RISP	AT5G13430	9.9	3	3	60315000	1294300
PPR596	AT1G80270	7.6	5	5	60263000	1441000
DHS2	AT4G33510	15.6	7	3	59296000	1825500
SAMC1	AT4G39460	6.5	2	3	59273000	3704600
MGD1	AT4G31780	10.1	5	5	59225000	1815200
PSAH-1	AT3G16140	7.6	1	1	59174000	9862400
MPC1	AT5G20090	12.4	1	1	58675000	11735000
unknown protein	AT1G10580	14.1	6	4	58420000	1240300
RAB18	AT1G43890	24.1	4	4	58069000	4147800
GLDT	AT1G11860	14.7	5	3	57787000	1989600
FNR1	AT5G66190	10	3	3	57360000	1951700
AP2M	AT5G46630	11.2	5	5	57339000	2389100
unknown protein	AT1G14650	5.4	4	3	57330000	1299700
RPL10	AT5G13510	14.1	3	4	56655000	2235500
EL13X	AT5G23900	16.5	4	1	56640000	5664000
PSBL	ATCG00560	36.8	1	1	56322000	28161000
TOM22-V	AT5G43970	32.3	3	3	56321000	11264000
LOX2	AT3G45140	7	6	6	56014000	1018400
EIF4G	AT3G60240	6.6	8	8	55902000	360600
DCP5	AT1G26110	11.4	5	5	55611000	1642900
PRXQ	AT3G26060	7.9	1	2	55550000	1596300
TOM40	AT3G20000	12.9	3	3	54720000	2666800
RAB7B	AT3G18820	16	3	3	54156000	4165800
unknown protein	AT1G49750	6.7	3	3	53953000	2697600
MAB1	AT5G50850	10.5	3	3	53900000	3368800
unknown protein	AT1G55160	27.7	3	3	53818000	10764000
unknown protein	AT5G23200	15.8	5	5	53752000	1853500
GAMMA CA2	AT1G47260	11.9	3	3	53499000	3343700
RABB1C	AT4G17170	19	3	3	53274000	3329600
LSP1	AT5G35620	16.2	3	3	52953000	4357600
unknown protein	AT4G16450	32.1	3	3	52732000	8788700
RGS1	AT3G26090	2.2	1	1	52614000	2923000
DIT2.1	AT5G64290	5	2	3	52489000	1901500
ADNT1	AT4G01100	13.4	4	4	52424000	2184300
PEC1	AT5G02940	7	5	4	52260000	512600
CKA4	AT2G23070	11.8	4	4	51683000	793100
GGL7	AT1G33811	10	3	3	51680000	2720000
TIM23-2	AT1G72750	12.8	2	2	51430000	6428700
NDHE	ATCG01070	8.9	1	1	50958000	12740000
UL13W	AT5G48760	29.6	6	2	50596000	4599600
EMB2765	AT2G38770	2.5	4	4	50456000	700780
RAB1C	AT4G17530	25.7	4	3	50450000	1977300
EXPA11	AT1G20190	8.3	2	3	50399000	5475600
unknown protein	AT1G77810	9.1	3	4	50353000	1082300
unknown protein	AT1G78060	8.3	4	4	50217000	697410
RER4	AT5G12470	4.7	2	2	50081000	2945900
PSAC	ATCG01060	27.2	2	2	49712000	3986400
NAD7	ATMG00510	11.2	4	5	49660000	2483000
unknown protein	AT5G62350	24.8	3	3	49288000	1864800
PHT2;1	AT3G26570	3.6	2	2	48846000	2570900
CIB22	AT4G34700	30.8	3	1	48587000	7219000
LARP1C	AT4G35890	8	3	4	48382000	744710
RPL12	AT3G27850	16.6	3	2	47915000	4355900
TIC12	AT3G09860	19.4	2	2	47693000	11923000
AGP31	AT1G28290	6	2	0	47437000	2790400
FAX1	AT3G57280	14.2	2	3	47073000	1199300
EL28Y	AT4G29410	28.7	3	2	46752000	2020200
WLIM1	AT1G10200	12.1	2	2	46627000	4238900
DRN1	AT2G45180	6.7	1	1	46530000	6647100
ML40	AT4G05400	14.8	3	3	46370000	3864200
US3Y	AT3G53870	34.5	8	2	45909000	2869300
unknown protein	AT2G46910	7.4	2	2	45769000	2692300
TIG1	AT5G55220	11.2	5	5	45273000	1033900
LHCB4.3	AT2G40100	19.6	5	4	45107000	3222000
DHS1	AT4G39980	8.8	4	1	44949000	1498300
RAE1	AT1G80670	16	4	3	44882000	923730
NTF2	AT5G60980	8.7	3	3	44757000	1721400
unknown protein	AT2G41040	10.2	3	3	44702000	2483400
CYP71B7	AT1G13110	9.7	4	4	44693000	1541100
RABA1e	AT4G18430	5.1	1	1	44688000	2793000
J2	AT5G22060	17.4	7	2	44305000	982540
LACS6	AT3G05970	9.6	6	4	43981000	1293600
BLI	AT3G23980	2.9	2	2	43981000	1157400
FNR2	AT1G20020	6.3	2	2	43715000	1459400
unknown protein	AT3G12345	6.5	1	1	43389000	5423600
unknown protein	AT3G51140	6.8	2	2	43352000	3941100
MFP2	AT3G06860	8.4	4	4	43299000	343970
PRIN2	AT1G10522	14	2	2	43244000	4804900
unknown protein	AT2G10940	4.5	1	1	43222000	2274900
ATBFRUCT1	AT3G13790	6.2	3	3	42869000	862530
MET1	AT1G55480	20	4	3	42818000	1575600
unknown protein	AT4G14360	18.1	9	5	42702000	414520
US14X	AT4G33865	32.1	2	2	42662000	6787600
NAD9	ATMG00070	5.3	1	1	42504000	3542000
PAE7	AT4G19410	17.6	5	6	42416000	1451100
LIL3:2	AT5G47110	20.5	4	3	42326000	2821700
OXA1L	AT2G46470	3	1	0	42001000	2470600
NDHA	ATCG01100	10.3	3	3	41959000	3814500
FTSZ2-1	AT2G36250	20.1	6	6	41926000	1996500
SUN1	AT5G04990	6.4	2	2	41637000	948220
RBGB3	AT5G04280	13.2	4	4	41622000	2448400
LPD1	AT3G16950	21.6	10	2	41496000	1536900
ATL5	AT3G25520	38.9	10	1	41214000	4121400
CGR3	AT5G65810	26.4	5	6	41199000	2690600
ARAD1	AT2G35100	14.3	5	3	41131000	868120
unknown protein	AT5G28740	4.4	3	3	41080000	356400
unknown protein	AT4G37510	7.6	4	4	40951000	1462500
CLD1	AT5G38520	6.6	2	2	40753000	2144900
GMII	AT5G14950	7	8	7	40463000	484590
DJC76	AT5G23240	14.8	6	6	40429000	1837700
SMD3A	AT1G76300	7.8	1	1	40356000	5765200
ES10X	AT5G52650	13.4	2	1	39968000	4440900
ES7Z	AT1G48830	15.7	2	2	39967000	3179900
unknown protein	AT2G07675	12.8	2	2	39964000	13321000
KEA3	AT4G04850	4.1	3	3	39910000	1247200
YCF37	AT2G23670	11.4	2	2	39907000	3148500
unknown protein	AT4G33490	6.7	2	3	39880000	665730
RBGA1	AT1G18630	12.9	1	1	39724000	4413700
GAUT10	AT2G20810	5.6	3	2	39469000	1409600
P2Y	AT2G27710	12.2	2	2	39309000	3815500
MORF1	AT4G20020	7.9	2	3	38564000	3213700
PRORP1	AT2G32230	4	2	1	38451000	1478900
PNM1	AT5G60960	6.5	3	3	38388000	1163300
unknown protein	AT4G35410	13.6	2	2	38112000	4764000
MRPX	AT5G49210	10.8	2	2	38101000	5443100
ARGAH1	AT4G08900	9.6	3	1	37763000	1888100
unknown protein	AT2G38570	6.4	2	2	37091000	2853100
unknown protein	AT5G42220	2.8	2	2	37091000	1279000
EPC1	AT3G55830	9.9	2	2	37035000	2314700
unknown protein	AT3G27230	12.2	4	4	37008000	1762300
LCD1	AT2G37860	7.4	3	3	36968000	1945700
SBA1	AT3G03060	5.7	4	1	36645000	964340
CT-BMY	AT4G17090	10	4	3	36617000	193330
PAB4	AT2G23350	10.4	6	4	36468000	1215600
unknown protein	AT5G20700	6	1	1	36130000	3010800
unknown protein	AT5G16010	4.5	1	0	36118000	5159700
EMB1865	AT3G18390	5.2	4	2	35991000	548720
ALA7	AT3G13900	1.2	1	1	35949000	653620
IBL1	AT4G30410	6.1	1	1	35857000	3585700
unknown protein	AT1G50450	5.1	2	2	35787000	1626700
US9Z	AT2G09990	57.5	8	1	35706000	3967400
PDH-E1 ALPHA	AT1G01090	5.1	2	2	35616000	1484000
BS16M	AT5G56940	15.6	2	2	35577000	4447100
APX3	AT4G35000	15	4	4	35566000	1975900
unknown protein	AT4G17140	1.9	6	6	35371000	127640
AGM1	AT1G27930	8.3	2	2	35187000	2706700
NUP82	AT5G20200	4.9	3	3	35050000	796590
unknown protein	AT1G48440	10.1	1	1	34939000	11646000
SMBA	AT5G44500	13.8	3	3	34785000	2898700
SBA2	AT5G16930	6.5	4	3	34728000	599730
DEG8	AT5G39830	5.3	2	2	34587000	932980
unknown protein	AT1G29790	15.6	4	4	34563000	1007600
UL4M	AT2G20060	7.3	2	2	34506000	2156600
unknown protein	AT2G32600	11.2	2	2	34374000	1554400
DAYSLEEPER	AT3G42170	6.2	3	3	33879000	996440
EIF3G1	AT3G11400	12.9	4	4	33789000	1778300
BL19M	AT1G24240	9.5	2	2	33703000	1799200
PTH2	AT4G32900	9.8	2	2	33672000	3061100
SAP1	AT1G03230	6.9	2	2	33303000	1513800
FVE	AT2G19520	6.3	2	2	33019000	1320800
WCRKC1	AT5G06690	7.6	2	2	32812000	2734300
RPL19B	AT3G16780	8.1	2	1	32758000	5459700
OST1A	AT2G01720	7.3	3	1	32558000	1356600
SMD1B	AT4G02840	9.5	1	1	32474000	1402300
pde149	AT5G12130	5.2	2	2	32170000	1787200
REC3	AT1G15290	1.9	3	3	31855000	195370
CAC1	AT5G16390	7.9	2	1	31837000	2894300
RH39	AT4G09730	7.2	4	4	31804000	963770
PCAP1	AT4G20260	11.6	2	2	31797000	2271200
IRP7	AT2G34160	16.2	2	2	31643000	3515900
ABC1K3	AT1G79600	3.2	2	2	31639000	811250
SQE6	AT5G24160	2.5	1	1	31531000	1087300
ALY1	AT5G59950	25.3	4	4	31417000	1586600
EXL4	AT5G09440	10.8	3	2	31350000	2411500
ATG3BP6	AT3G25150	5.7	2	2	31238000	1358200
UP9	AT1G29120	8.1	3	3	30913000	1078500
TGG1	AT5G26000	8.6	3	2	30886000	1286900
DECOY	AT1G14620	10.3	2	2	30138000	2152700
IQD31	AT1G74690	5.5	2	2	30006000	281420
MG	AT5G22830	8.3	3	2	29954000	1576500
DYW2	AT2G15690	3.5	2	2	29890000	230030
EIF2 GAMMA	AT1G04170	7.1	3	3	29482000	398190
unknown protein	AT5G65250	6.7	2	1	29415000	1838400
TUA6	AT4G14960	7	3	3	29120000	1129200
LPA2	AT5G51545	10.8	1	1	29100000	4157100
CA1	AT3G01500	10.7	2	1	29071000	1938000
PMI1	AT1G42550	7	4	4	28837000	534030
UL13M	AT3G01790	11.2	2	2	28739000	2210700
U1-70K	AT3G50670	11.2	4	4	28668000	887110
unknown protein	AT2G33220	9.1	1	0	28596000	4085100
LPA1	AT1G02910	6	2	2	28577000	1360800
PGDH	AT1G17745	1.9	1	1	28482000	1017200
RPL9	AT3G44890	13.2	3	3	28431000	2584700
CCR4C	AT3G18500	8.5	3	3	28419000	823220
PMDH1	AT2G22780	9.6	2	3	28143000	517940
ALBA6	AT3G07030	6.4	2	2	28052000	399110
unknown protein	AT2G27730	26.5	2	2	27889000	5577700
unknown protein	AT1G74640	13.2	3	3	27657000	326950
CRY3	AT5G24850	3.4	2	2	27639000	921290
ATP5	AT5G13450	16	3	3	27537000	1721000
ALY3	AT1G66260	7.8	2	1	27308000	1517100
VDAC2	AT5G67500	6.9	2	1	27050000	1591200
unknown protein	AT4G33740	3.8	1	1	27037000	1175500
HPAT1	AT5G25265	13.4	3	3	26955000	1684700
UL29Y	AT2G39390	27.6	4	1	26101000	4350200
CHLI1	AT4G18480	5.7	2	2	26093000	1242500
PECT1	AT2G38670	5	2	2	25931000	590670
HSP70B	AT1G16030	9.1	3	1	25909000	719690
unknown protein	AT1G64430	5.9	3	3	25890000	892770
ERF1-3	AT3G26618	8	3	3	25686000	1116800
SDF2	AT2G25110	11	2	2	25666000	4277700
DAL1	AT2G33430	3.7	1	1	25490000	1960800
EMB1241	AT5G17710	6.8	2	1	24878000	1463400
unknown protein	AT2G17695	5.9	1	1	24776000	2064700
unknown protein	AT4G24930	10.7	2	2	24706000	2246000
unknown protein	AT3G08740	9.3	2	2	24619000	1641300
CYCLOPHILIN	AT2G36130	16.5	2	2	24508000	3501200
ACO2	AT4G26970	3.9	3	3	24375000	296370
ACD1	AT3G44880	12.7	5	6	24170000	338560
EMB2004	AT1G10510	6.3	3	3	24139000	754350
GBPL3	AT5G46070	3	3	3	24107000	401790
NCED4	AT4G19170	4.7	2	2	24036000	801200
unknown protein	AT3G18790	8	2	2	24017000	1715500
unknown protein	AT5G08690	6.5	3	3	23888000	796270
unknown protein	AT5G25940	15.7	1	1	23629000	3938200
RPL24A	AT2G36620	19.5	3	1	23590000	4718100
LRGB	AT1G32080	3.7	1	1	23551000	1385400
KOB1	AT3G08550	10.1	4	4	23456000	473910
unknown protein	AT5G27390	5.4	1	1	23447000	1563100
PSRP5	AT3G56910	10.8	1	1	23359000	3893200
unknown protein	AT3G22060	12.3	3	3	23226000	1548400
unknown protein	AT1G22850	8.1	3	4	23225000	2111400
MS80	AT3G02650	13.6	3	1	22983000	2872900
unknown protein	AT1G55450	8.7	3	3	22927000	1273700
OEP16-3	AT2G42210	6.9	1	1	22863000	2857900
GAPCP-2	AT1G16300	1.7	1	0	22700000	945840
RH8	AT4G00660	11.3	5	3	22384000	483080
XYL1	AT1G68560	4	3	3	22377000	387990
MLH1	AT4G09140	2.8	1	0	22334000	544720
RPS1	AT5G30510	7.2	3	1	22291000	1114500
SMA1	AT2G33730	5.5	3	3	22125000	582240
QUA3	AT4G00740	3.8	2	2	22004000	846310
HP59	AT5G59250	1.8	1	1	21997000	1157700
ES17X	AT3G10610	15	2	2	21962000	5490600
PSRP1	AT5G24490	7.8	2	2	21835000	2183500
FBA5	AT4G26530	3.9	1	1	21824000	1091200
unknown protein	AT5G47210	16.8	4	5	21678000	771780
GAPC2	AT1G13440	4.8	1	1	21600000	1200000
unknown protein	AT5G20220	5.3	2	2	21484000	1023100
SecA1	AT4G01800	3.1	3	3	21343000	338770
unknown protein	AT1G72640	6.4	1	2	21061000	1233900
MOR1	AT2G35630	1.8	3	2	20776000	199770
unknown protein	AT1G74070	8.5	2	2	20582000	1210700
GAUT4	AT5G47780	4.5	2	1	20536000	307360
PRS5	AT2G44530	8.4	3	2	20480000	1137800
unknown protein	AT3G05060	8.3	3	3	20434000	785940
EMB2726	AT4G29060	3.3	3	3	20399000	443450
unknown protein	AT4G31340	5.2	2	2	20374000	1198500
unknown protein	AT5G19510	6.2	1	1	20320000	2032000
PPD6	AT3G56650	3.8	1	1	20246000	1124800
unknown protein	AT4G02725	6.7	1	1	20190000	3365000
unknown protein	AT4G32470	8.2	1	1	20188000	4037700
EMB1507	AT1G20960	1.2	2	2	20100000	176320
EIF4B2	AT1G13020	8.9	4	4	20042000	177010
CHC2	AT3G08530	2.5	3	3	19959000	145790
DRA2	AT1G10390	3.5	2	2	19864000	763990
unknown protein	AT2G34460	9.3	2	1	19822000	1321500
unknown protein	AT5G14030	6.7	1	1	19804000	2475500
unknown protein	AT3G05760	5	1	1	19795000	1799600
unknown protein	AT4G16180	1.3	1	1	19776000	507080
EMB2083	AT3G16290	3.5	3	3	19702000	428310
unknown protein	AT1G31850	14.4	7	4	19688000	579070
ATSEC23E	AT3G23660	1.6	1	0	19654000	755940
unknown protein	AT3G26085	7.8	2	2	19559000	1955900
OEP37	AT2G43950	5.4	1	1	19441000	1495400
LBA1	AT5G47010	3.7	3	3	19396000	112630
PMD1	AT3G58840	6.9	2	2	19253000	1203300
UL23M	AT4G39880	12.4	2	2	19242000	1749300
unknown protein	AT5G61240	5.2	2	2	19170000	1127600
SULA	AT2G21280	3.7	1	1	19162000	1064500
RH37	AT2G42520	16.1	9	3	19061000	560600
LP1	AT2G38540	18.6	2	2	18980000	3796000
MON1	AT2G28390	3.6	2	2	18829000	672460
EMB1923	AT4G28210	3.2	1	1	18815000	1175900
unknown protein	AT3G17020	11	1	1	18682000	2335200
FBR12	AT1G26630	11.6	1	1	18373000	2296600
NUC-L1	AT1G48920	3.4	2	2	18344000	591760
E1-OGDH2	AT5G65750	4.4	4	3	18299000	219410
unknown protein	AT2G27680	2.9	1	1	18228000	867980
GLYK	AT1G80380	10.2	3	3	18081000	786130
unknown protein	AT5G14350	3.7	1	1	18052000	1388600
unknown protein	AT1G63310	9.1	1	1	18051000	3008600
RPS14	AT2G34520	7.9	1	1	17924000	2240500
VSP2	AT5G24770	5.3	1	1	17883000	1788300
TBL40	AT2G31110	19.4	3	3	17771000	1029700
FTSZ1-1	AT5G55280	9.7	3	3	17758000	887880
EPSILON1-COP	AT1G30630	7.5	2	2	17756000	1183800
EL34X	AT3G28900	16.7	2	1	17740000	4434900
unknown protein	AT5G19750	4.5	1	1	17657000	1358200
ARASP	AT2G32480	5.4	2	1	17632000	1175400
AP4M	AT4G24550	6.6	2	2	17601000	765260
TOC64-III	AT3G17970	10.7	4	4	17558000	605440
CPN60A	AT2G28000	6.3	3	3	17511000	564870
UL2MY	AT2G44065	6.5	1	1	17418000	1451500
BLP3	AT3G56130	7.3	1	1	17133000	2447600
NUCLEAR SHUTTLE PROTEIN	AT4G13350	3.3	2	2	17038000	1310600
unknown protein	AT3G44330	3	2	2	16929000	400630
RPPR5	AT2G37230	4.6	3	3	16926000	393620
POCO1	AT1G15480	2.7	2	1	16842000	467830
unknown protein	AT2G46100	4.8	1	1	16443000	1174500
MAC5A	AT1G07360	7.5	3	3	16421000	746390
HA1	AT2G18960	5.6	4	4	16409000	190910
unknown protein	AT1G51980	5.8	2	2	16298000	814880
ATINFC-4	AT4G30690	16.6	3	2	16176000	1078400
EL36X	AT5G02450	26.9	3	1	16152000	4037900
unknown protein	AT3G32930	5.2	1	1	16124000	1465800
RER3	AT3G08640	7.4	3	2	15959000	1063900
CDF1	AT5G23040	4.7	1	1	15905000	1767200
unknown protein	AT5G15220	12.3	2	3	15892000	520430
unknown protein	AT2G24420	5.5	2	2	15889000	836250
CESA5	AT5G09870	3	3	2	15724000	320900
unknown protein	AT3G56460	7.5	2	1	15688000	417820
ALT2	AT1G35250	5.9	1	1	15605000	1300400
AHASS1	AT2G31810	3.3	1	1	15591000	623620
BETA2-COP	AT4G31490	3.5	3	3	15523000	369590
GET3B	AT3G10350	6.1	2	2	15483000	860150
UL22MZ	AT1G52370	7.4	2	1	15470000	1105000
PGRL1B	AT4G11960	14.1	3	2	15428000	1028500
FTSHI1	AT4G23940	4.1	3	3	15277000	125380
unknown protein	AT5G13720	4.2	1	1	15274000	1527400
unknown protein	AT5G05370	16.7	1	1	15244000	5081300
CDC5	AT1G09770	5.1	4	4	15189000	316430
unknown protein	AT5G52840	23.7	3	3	15090000	1371800
GLY1	AT2G40690	2.9	1	1	15012000	938260
MSI1	AT5G58230	5	2	1	14939000	878770
UL18-L4	AT3G20230	19.8	3	3	14929000	1492900
unknown protein	AT1G01170	31.3	2	2	14736000	3684100
DEG1	AT3G27925	4.8	2	2	14729000	818270
AAE7	AT3G16910	1.4	1	0	14634000	696860
ATS3A	AT2G41475	6.7	1	1	14624000	1124900
IMP4	AT1G63780	5.4	1	1	14601000	912550
PCP	AT2G18740	14.1	1	1	14579000	3644800
CXIP1	AT3G54900	5.8	1	1	14497000	2071000
CS26	AT3G03630	5.2	2	2	14423000	801260
DIC2	AT4G24570	2.6	1	1	14275000	839710
unknown protein	AT1G14345	6.1	1	1	14191000	2027300
CYP97A3	AT1G31800	6.4	3	3	14169000	416740
GPAT4	AT1G01610	11.1	5	1	14154000	428920
FBN10	AT1G51110	8.3	3	3	14103000	705160
KCS19	AT5G04530	2.8	1	1	13825000	601070
RPS30C	AT5G56670	16.1	1	1	13780000	4593200
unknown protein	AT4G02930	6.8	2	1	13704000	456790
DGL1	AT5G66680	6.9	3	3	13671000	199660
CYP706A2	AT4G22710	2.7	1	1	13571000	484680
VAMP721	AT1G04750	5.9	1	1	13561000	904040
DRH1	AT3G01540	3.7	2	1	13377000	361540
CSY2	AT3G58750	5.3	2	2	13291000	664530
ALDH2B4	AT3G48000	3.3	1	1	13207000	455400
SOT1	AT5G46580	3	2	1	13191000	280670
EMB1467	AT5G37510	5.6	3	3	12996000	333240
RAB8	AT3G53610	21.8	4	3	12980000	811250
SHD	AT4G24190	2.6	2	2	12952000	308380
HXK2	AT2G19860	6.8	3	1	12901000	560920
GOX2	AT3G14415	18.5	5	2	12718000	552940
PRL1	AT4G15900	6	2	2	12583000	483960
PCLPP	ATCG00670	7.7	1	1	12474000	1386000
PIA1	AT2G20630	3.2	1	1	12456000	691980
SNAT2	AT1G26220	7.6	1	0	12324000	1369300
RPL33	ATCG00640	30.3	2	2	12234000	3058400
ECT2	AT3G13460	4.4	2	2	12230000	436770
ES25W	AT4G39200	29	3	1	12229000	2038100
RH52	AT3G58570	14.1	8	1	12168000	347660
LHCA2	AT3G61470	14.4	2	4	12156000	1350600
CGL160	AT2G31040	4.6	1	1	12020000	751260
SEU	AT1G43850	1.3	1	1	12017000	400570
ANU7	AT5G53860	5.5	1	1	12015000	706760
ML105	AT3G51010	9.6	2	2	12006000	1500700
TLL1	AT1G45201	2.3	1	1	11998000	545340
OEP40	AT3G57990	6.3	2	2	11948000	702820
PHB1	AT4G28510	16	4	1	11938000	795850
SUB1	AT4G08810	3.1	2	2	11877000	383140
BUP	AT5G04480	2	2	2	11857000	223720
HLP1	AT5G40490	4.5	2	2	11852000	592580
RPT2	AT2G30520	3.7	2	2	11840000	358790
RUXF	AT4G30220	9.1	1	1	11767000	2941800
BPP4	AT2G38160	5.4	1	0	11732000	782120
SMD2B	AT3G62840	8.3	1	1	11730000	1955000
DRP3B	AT2G14120	1.7	1	0	11711000	212920
unknown protein	AT3G01340	7.3	2	2	11589000	724320
unknown protein	AT5G02740	11	2	2	11533000	1048400
GLCAT14C	AT2G37585	2.1	1	1	11461000	520940
SLP1	AT4G27585	4.4	1	1	11441000	457620
GFA2	AT5G48030	3.1	1	1	11377000	474020
unknown protein	AT5G41960	9.2	1	1	11187000	1864600
PNSB4	AT1G18730	5.7	1	1	11187000	1242900
OEP2	AT1G76405	6	1	1	11153000	1593300
unknown protein	AT4G21110	16.6	2	2	11139000	1591200
OEP80	AT5G19620	3.1	2	1	11117000	107250
unknown protein	AT5G55670	2.1	1	1	11099000	482550
CLC2	AT2G40060	5.8	1	1	11069000	1006300
NdhS	AT4G23890	4	1	1	10998000	687350
PYRD	AT5G23300	2.2	1	1	10906000	519310
MGR1	AT4G14240	2.5	1	1	10898000	495370
CCB4	AT1G59840	9.1	2	2	10874000	639660
TMN1	AT1G10950	2	1	1	10864000	724230
UBA2C	AT3G15010	3	1	1	10802000	720130
RPS11-BETA	AT5G23740	34.6	5	3	10781000	1197900
HO2	AT2G26550	7.4	2	2	10764000	828010
ERMO2	AT3G07100	3	2	1	10736000	238590
RPL36A	AT2G37600	23.9	3	1	10593000	2118500
FBA2	AT4G38970	6.3	2	2	10505000	456760
ATKH8	AT2G25970	3.6	2	2	10291000	541630
ALPHA1-COP	AT1G62020	5.9	7	2	10266000	148790
ES26Y	AT2G40590	42	4	0	10167000	1694400
PATL3	AT1G72160	4.1	2	2	10136000	375410
LEA26	AT2G44060	3.7	1	1	10134000	440610
VCS	AT3G13300	2.5	2	2	10121000	142550
unknown protein	AT5G63000	12.4	1	1	9942000	994200
unknown protein	AT5G59210	2.3	1	1	9916200	431140
unknown protein	AT2G43770	4.4	1	1	9867300	519330
ATINFC-1	AT1G34360	2.9	1	1	9826900	307090
EIF4E	AT4G18040	11.5	1	2	9819700	755360
EMB3144	AT5G64580	3.6	2	2	9771900	203580
LARP1B	AT5G66100	2.9	1	0	9646500	602910
ALDH3I1	AT4G34240	2.6	1	1	9565100	415870
unknown protein	AT2G26340	5.1	1	1	9439500	629300
unknown protein	AT1G75560	4.7	1	1	9358100	779840
HST	AT3G11945	3.1	1	1	9231200	485850
PROTON1	AT1G19880	2.2	1	1	9023900	410180
LTO1	AT4G35760	4.3	1	1	9023500	751960
MO1	AT4G15760	2.7	1	1	8963400	389720
KASI	AT5G46290	3.1	1	1	8859800	492210
unknown protein	AT1G80930	3.2	2	2	8848600	210680
TIM17-2	AT2G37410	5.8	1	1	8844000	804000
GGT1	AT1G23310	4.5	2	2	8797200	170000
PLDRP1	AT5G39570	7.9	1	1	8712000	396000
unknown protein	AT2G36500	2.8	1	1	8678700	361610
IRX14	AT4G36890	2.7	1	1	8637100	359880
unknown protein	AT5G61970	4.1	2	1	8619900	239440
unknown protein	AT5G24165	17.3	1	1	8618800	2154700
unknown protein	AT5G23890	1.5	1	1	8604800	200110
unknown protein	AT3G52070	9.7	1	1	8570000	2856700
TTN8	AT3G54670	3.4	4	3	8449900	132030
unknown protein	AT3G03920	7.4	1	1	8375200	837520
NEF1	AT5G13390	0.8	1	2	8345700	309100
ONE2	AT1G51560	2.8	1	1	8265800	459210
HDC1	AT5G08450	3.6	3	3	8115300	176420
PGK1	AT3G12780	4.2	2	2	8047600	243870
unknown protein	AT2G43235	2.3	1	1	8020400	348710
CAT2	AT4G35090	8	3	1	7985900	332750
AUD1	AT3G62830	19.8	7	1	7984800	295740
PHOT1	AT3G45780	2.5	2	2	7936900	146980
unknown protein	AT3G28720	2	1	1	7860200	238190
unknown protein	AT2G21160	5.8	1	1	7801900	1300300
CP28B	AT1G01080	19.5	4	4	7797100	410380
MAP65-1	AT5G55230	1.9	1	1	7779200	311170
ENGD-2	AT1G56050	2.4	1	1	7703900	350180
RH30	AT5G63120	4.8	2	0	7659000	247060
RAB11c	AT1G09630	7.4	1	1	7649800	509990
CHB3	AT4G34430	1.2	1	1	7631100	131570
unknown protein	AT5G15870	1.6	1	1	7624100	245940
CAGE2	AT4G26940	4.7	2	1	7611800	281920
ABCE2	AT4G19210	1.7	1	1	7548100	260280
UL13X	AT4G13170	22.3	4	0	7486000	680550
unknown protein	AT1G10590	9.4	1	1	7405300	925670
US15MY	AT1G80620	5.6	2	2	7348900	306200
RABA4B	AT4G39990	7.6	1	1	7341400	489430
HEMC	AT5G08280	6	2	2	7322800	318380
PRXIIF	AT3G06050	9	1	1	7311200	609270
HCF208	AT5G52110	4.4	1	1	7302300	429540
unknown protein	AT2G22230	6.4	1	1	7298600	729860
unknown protein	AT5G42960	6.6	1	1	7293200	520940
unknown protein	AT5G55610	8.9	2	3	7264800	330220
E1 ALPHA	AT1G59900	5.4	2	2	7248200	381490
HCF222	AT5G15802	14.1	1	1	7211500	1442300
EMB2761	AT2G04842	2	1	1	7199600	199990
PMEAMT	AT1G48600	1.9	1	0	7199100	239970
SMU1	AT1G73720	2.2	1	1	7144400	246360
RAD52-2	AT5G47870	6.5	1	1	7134800	594560
APG2	AT2G01110	4.4	1	1	7117400	593120
DEG5	AT4G18370	12.4	3	3	7097500	373550
CAM5	AT2G27030	15	1	1	7046200	1409200
CYP97B3	AT4G15110	2.1	1	1	7040200	270780
ATERDJ3B	AT3G62600	4.9	1	2	6969700	435610
LQY1	AT1G75690	10.4	1	1	6897700	1149600
MGP2	AT1G08660	2.7	1	1	6896000	246290
unknown protein	AT5G41770	1.3	1	1	6886700	186130
unknown protein	AT1G19430	2.9	2	2	6850100	185140
ES26Z	AT2G40510	42.9	4	2	6835600	1139300
Toc90	AT5G20300	2	1	1	6813200	184140
unknown protein	AT1G32220	14.9	3	3	6811100	523930
REC1	AT1G01320	1.8	3	3	6793300	82845
MAP70-4	AT1G14840	1.7	1	1	6698500	202980
GAUT11	AT1G18580	4.8	2	2	6632500	213950
unknown protein	AT2G32650	7.9	1	1	6495400	721710
unknown protein	AT1G18440	3.1	1	1	6495100	499620
RP8	AT4G37920	6.1	2	2	6452500	258100
SQD2	AT5G01220	2.7	1	2	6437200	268220
unknown protein	AT5G35170	1.9	1	1	6307300	191130
CYP79F1	AT1G16410	3.7	2	2	6232100	194750
unknown protein	AT1G12500	3.9	1	1	6202400	563850
unknown protein	AT2G26680	4.4	1	1	6161700	410780
CHC1	AT5G14170	5.6	2	2	6130900	227070
unknown protein	AT1G73110	8.3	3	3	6108700	226250
unknown protein	AT5G08540	4.3	1	1	6095500	290260
PNSB1	AT1G15980	5	2	2	6085400	253560
unknown protein	AT3G06980	2.9	2	2	6065500	168490
LUT2	AT5G57030	1.9	1	1	6029600	207920
CLPB2	AT4G14670	2.1	1	0	5960300	175300
STIC2	AT2G24020	5.6	1	0	5929900	539080
IRP9	AT4G25550	7.5	1	1	5865300	533210
GRF9	AT2G42590	8.4	2	3	5811100	387410
MAC3A	AT1G04510	4.8	2	1	5808100	223390
RBP45B	AT1G11650	2.9	1	1	5772800	524800
ELM1	AT5G22350	2.8	1	1	5740100	287000
FIB4	AT3G23400	6	1	1	5731600	409400
EMB2444	AT2G18510	2.8	1	1	5722700	440200
unknown protein	AT4G19900	2.3	1	1	5679400	195840
TSD2	AT1G78240	3.1	2	2	5627700	140690
unknown protein	AT1G20970	0.8	1	1	5591800	103550
unknown protein	AT2G23940	8.7	1	1	5546700	792390
CYP83B1	AT4G31500	3.2	1	1	5540800	205210
unknown protein	AT1G01300	5.2	2	2	5538600	221540
unknown protein	AT5G42570	10.6	2	2	5522900	460240
PHT4;1	AT2G29650	4	1	1	5333100	484820
MORF4	AT5G44780	1.8	1	0	5151300	190790
unknown protein	AT3G22520	10.5	4	5	5068700	181030
BGAL12	AT4G26140	1.7	1	1	5015700	172960
FAP3	AT1G53520	4.9	1	1	4997500	356960
FTSH4	AT2G26140	8.1	4	3	4989200	127930
ftsh3	AT2G29080	1.4	1	1	4959600	112720
MSRA5	AT2G18030	7.3	1	1	4849300	440840
AGD8	AT4G17890	3.4	1	1	4823800	241190
DEG2	AT2G47940	1.7	1	0	4814100	192560
PDR2	AT5G23630	0.9	1	1	4696500	76992
EDA9	AT4G34200	2	1	1	4643600	160130
TTN7	AT2G27170	3.3	4	4	4611800	64052
SR45	AT1G16610	2	1	1	4519200	225960
CKL12	AT5G57015	3	1	1	4510600	167060
CPFTSY	AT2G45770	6.8	2	2	4494100	214010
RBCS1B	AT5G38430	32	5	1	4391100	337780
unknown protein	AT2G36145	5.9	1	0	4363800	436380
RLM3	AT4G16990	3.6	2	3	4180900	104520
RPN1B	AT4G28470	1.5	1	1	3905200	73683
cpHSC70-2	AT5G49910	1.9	1	1	3862400	107290
KCS9	AT2G16280	4.3	2	1	3861900	143030
MORF9	AT1G11430	7.3	1	1	3860900	275780
mtHsc70-1	AT4G37910	3.4	2	2	3786300	94658
PDIL5-4	AT4G27080	2.3	1	1	3783300	222550
PAE2	AT1G57590	5.9	2	2	3741700	143910
RTV1	AT1G49480	8.8	1	1	3616300	301360
KAB1	AT1G04690	4.6	1	1	3532400	185910
AAE15	AT4G14070	1.7	1	1	3173100	79327
RPT1A	AT1G53750	3.1	1	1	3107100	110970
MIRO1	AT5G27540	2	1	1	2965600	78041
unknown protein	AT1G14710	1.5	1	0	2768700	83901
GRF1	AT4G09000	6.3	2	1	2669600	157040
ATUSP	AT3G53990	11.1	1	1	2620200	327520
C4H	AT2G30490	2.6	1	1	2613900	96811
MAIL3	AT1G48120	1.7	2	1	2453700	36084
unknown protein	AT3G04760	2	1	1	2287700	78887
ATGLL	AT1G33270	3.1	1	1	2111700	140780
UL29Z	AT3G09500	27.6	4	1	0	0
LHB1B1	AT2G34430	18.4	5	1	0	0
unknown protein	AT1G68680	17.3	1	2	0	0
PHB4	AT3G27280	16.8	4	0	0	0
EL19Y	AT4G02230	16.3	3	2	0	0
HSP70-3	AT3G09440	14.2	7	1	0	0
RPS15AB	AT2G19720	14	2	2	0	0
RPS10	AT3G13120	11.5	2	2	0	0
unknown protein	AT1G67350	11.2	1	1	0	0
PSAE-1	AT4G28750	11.2	1	1	0	0
GAMMA CAL1	AT5G63510	10.3	2	2	0	0
unknown protein	AT4G29710	9.8	1	1	0	0
IMPA-1	AT3G06720	9.6	4	1	0	0
unknown protein	AT3G60810	9.6	1	1	0	0
MS88	AT5G26800	8.9	1	1	0	0
unknown protein	AT4G32590	8.5	1	1	0	0
ORF107F	ATMG01040	7.5	1	1	0	0
unknown protein	AT2G29670	7.3	2	2	0	0
unknown protein	AT2G17972	7	1	1	0	0
unknown protein	AT5G11770	6.9	1	1	0	0
JR1	AT3G16470	6.4	1	1	0	0
SDH4	AT2G46505	6	1	1	0	0
RABA2c	AT3G46830	6	1	1	0	0
TUB7	AT2G29550	5.8	2	2	0	0
unknown protein	AT5G11840	5.7	1	1	0	0
ROP2	AT1G20090	5.6	1	1	0	0
CSLC6	AT3G07330	5.4	3	3	0	0
APOK3	AT3G62530	5.4	1	1	0	0
PNSL2	AT1G14150	5.3	1	1	0	0
ALB4	AT1G24490	5.2	2	2	0	0
unknown protein	AT1G33330	5.1	1	1	0	0
RABA1d	AT4G18800	5.1	1	1	0	0
unknown protein	AT5G15640	5	1	1	0	0
BL17MY	AT5G64650	5	1	1	0	0
HYD1	AT1G20050	4.9	1	1	0	0
MLBP1	AT4G01883	4.9	1	1	0	0
CP33C	AT4G09040	4.9	1	1	0	0
ATMPK8	AT1G18150	4.8	3	3	0	0
NPU	AT3G51610	4.8	1	1	0	0
ATOR-LIKE	AT5G06130	4.8	1	2	0	0
FTSHI3	AT3G02450	4.7	2	1	0	0
unknown protein	AT5G27560	4.7	1	1	0	0
BPG3	AT2G40400	4.5	3	1	0	0
MOS4	AT3G18165	4.3	1	1	0	0
unknown protein	AT1G02475	4.1	1	1	0	0
CJD1	AT1G08640	4.1	1	1	0	0
unknown protein	AT1G24267	4.1	1	1	0	0
PGP1	AT2G39290	4.1	1	1	0	0
THIOL	AT2G43750	4.1	1	1	0	0
unknown protein	AT3G12050	4	1	1	0	0
unknown protein	AT4G36530	4	1	1	0	0
LCB	AT2G46090	3.8	1	1	0	0
unknown protein	AT4G24330	3.8	1	1	0	0
unknown protein	AT5G44000	3.8	1	1	0	0
WRKY4	AT1G13960	3.7	1	1	0	0
SOUL4	AT3G10130	3.6	1	1	0	0
PME61	AT3G59010	3.6	1	1	0	0
unknown protein	AT2G39670	3.5	1	1	0	0
NAGK	AT3G57560	3.5	1	1	0	0
unknown protein	AT5G04170	3.4	1	1	0	0
unknown protein	AT5G09880	3.4	1	1	0	0
MIND	AT5G24020	3.4	1	1	0	0
PDE345	AT2G01140	3.3	1	1	0	0
unknown protein	AT1G07040	3.2	1	1	0	0
DET3	AT1G12840	3.2	1	1	0	0
PATL2	AT1G22530	3.1	2	1	0	0
unknown protein	AT3G15350	3.1	1	1	0	0
ALY2	AT5G02530	3.1	1	1	0	0
CAD1	AT5G44070	3.1	1	1	0	0
DWF5	AT1G50430	3	1	1	0	0
SD3	AT4G00026	3	1	1	0	0
CRTISO	AT1G06820	2.7	1	1	0	0
TRZ4	AT3G16260	2.7	2	2	0	0
HSP60	AT3G23990	2.6	1	1	0	0
ARP9	AT5G43500	2.6	1	1	0	0
FUM2	AT5G50950	2.6	1	1	0	0
PNC1	AT3G05290	2.5	1	1	0	0
unknown protein	AT4G27870	2.5	1	1	0	0
FAH1	AT4G36220	2.5	1	1	0	0
unknown protein	AT3G27570	2.4	1	1	0	0
XXT3	AT5G07720	2.4	1	1	0	0
PSY	AT5G17230	2.4	1	1	0	0
unknown protein	AT1G13190	2.3	1	1	0	0
NUP1	AT3G10650	2.3	2	2	0	0
CPN60BETA2	AT3G13470	2.3	1	1	0	0
unknown protein	AT3G27180	2.3	1	1	0	0
DPL1	AT1G27980	2.2	1	1	0	0
HMG	AT3G28730	2.2	1	1	0	0
ID	AT4G02670	2.2	1	1	0	0
unknown protein	AT2G43200	2.1	1	1	0	0
ABCF4	AT3G54540	2.1	1	1	0	0
CFM3B	AT4G14510	2.1	2	2	0	0
ABCG12	AT1G51500	2	1	1	0	0
OWL1	AT2G35720	2	1	1	0	0
ATNTT2	AT1G15500	1.9	1	1	0	0
unknown protein	AT1G74250	1.9	1	1	0	0
TRM1A	AT3G02320	1.9	1	1	0	0
CHR11	AT3G06400	1.9	2	2	0	0
NAD-ME2	AT4G00570	1.8	1	1	0	0
unknown protein	AT4G35850	1.8	1	1	0	0
PHOX2	AT1G62390	1.6	1	1	0	0
unknown protein	AT3G30300	1.6	1	1	0	0
TAF5	AT5G25150	1.6	1	1	0	0
unknown protein	AT3G02060	1.5	1	1	0	0
ALPHA-ADR	AT5G22770	1.5	1	1	0	0
RBM25	AT1G60200	1.2	1	1	0	0
XRN3	AT1G75660	1.2	1	1	0	0
MAC	AT5G16730	1.2	1	1	0	0
STA1	AT4G03430	1	1	1	0	0
EPS2	AT2G43160	0.9	1	1	0	0
TWD40-2	AT5G24710	0.9	1	1	0	0
TWD40-1	AT3G50590	0.7	1	1	0	0

## Sheet: PAM68-CoIP
Protein	Protein IDs	Sequence coverage pam [%]	Peptides pam	MS/MS count pam	Intensity pam	iBAQ pam
PAM68	AT4G19100	29	5	13	7.4571e+09	730900000
VIPP1	AT1G65260	52.1	17	33	5172100000	232550000
PMDH2	AT5G09660	40.5	10	22	4949000000	212730000
ATPB	ATCG00480	66.5	23	46	4648600000	136470000
ATPA	ATCG00120	34.5	14	16	3.1527e+09	136640000
CaS	AT5G23060	49.9	15	22	2499900000	108890000
PSBS	AT1G44575	27.5	6	10	2245400000	170510000
LHCB4.2	AT3G08940	55.7	13	16	2.1191e+09	107520000
LHCB5	AT4G10340	55	11	17	1.9664e+09	115590000
PSBR	AT1G79040	33.6	3	4	1.6339e+09	216120000
PTAC16	AT3G46780	53.7	23	26	1.5666e+09	46887000
AAC1	AT3G08580	31.5	12	8	1117600000	50802000
PSAF	AT1G31330	38.9	7	7	1076100000	77156000
CAB1	AT1G29930	16.9	4	4	1.0122e+09	93968000
unknown protein	AT1G74470	42	15	19	818500000	23254000
LHCB4.1	AT5G01530	27.6	6	3	787740000	52092000
D1	ATCG00020	26.1	8	17	740600000	61629000
RPL4	AT1G07320	36.9	9	9	690110000	44156000
ATPC1	AT4G04640	36.7	12	17	641790000	25365000
MFP1	AT3G16000	27.3	21	24	545230000	10611000
TLP18.3	AT1G54780	28.8	7	7	423310000	27145000
D2	ATCG00270	27.2	7	6	417910000	35898000
PHB2	AT1G03860	31.1	7	7	414800000	26596000
PHB3	AT5G40770	33.2	8	6	400020000	23235000
FZL	AT1G03160	30	23	25	385610000	6767200
RCA	AT2G39730	37.1	13	12	365340000	15590000
PMDH1	AT2G22780	39.8	9	13	357810000	11636000
PSAK	AT1G30380	6.9	1	1	347990000	69599000
unknown protein	AT5G03880	35.1	7	9	335210000	10823000
RPL19A	AT1G02780	28	4	9	277920000	25990000
LHCB6	AT1G15820	17.1	4	4	266780000	17349000
CAT3	AT1G20620	25.8	10	10	251470000	8890100
PPL1	AT3G55330	25.7	6	8	248510000	11489000
DL3	AT1G59610	31.4	25	18	232290000	3800000
CP43	ATCG00280	23.7	8	8	222020000	14999000
PDE334	AT4G32260	30.6	6	7	220140000	15936000
RP1	AT1G43170	25.2	9	11	215060000	6201800
TL29	AT4G09010	28.7	9	9	195580000	8168200
unknown protein	AT5G51010	25.3	4	1	182110000	20289000
RPL2.2	ATCG01310	23.7	5	5	180160000	12240000
ATPE	ATCG00470	49.2	5	5	176700000	20715000
PSB33	AT1G71500	28.9	6	5	175580000	9193100
STN8	AT5G01920	21.4	10	4	175310000	7841500
VAR1	AT5G42270	25.3	12	12	165290000	3585000
DEG2	AT2G47940	20.3	9	9	163510000	5380900
ENH1	AT5G17170	36.9	6	8	163360000	8885900
SAC52	AT1G14320	24.1	6	5	158670000	14424000
AAE7	AT3G16910	14.8	7	6	152750000	5565200
STN7	AT1G68830	18.3	10	8	148960000	5496600
ATPD	AT4G09650	34.6	7	8	139230000	7687800
unknown protein	AT5G03900	16.1	7	7	137110000	5713000
SPPA	AT1G73990	30.1	18	12	132030000	2852000
BOU	AT5G46800	31.7	8	7	130730000	8897700
RPL7B	AT2G01250	24.4	6	2	129150000	9028500
PETC	AT4G03280	21.4	4	2	126290000	10524000
RPL3	AT2G43030	28.8	7	4	125840000	7402400
WHY3	AT2G02740	19.9	4	5	125070000	7564400
PHB6	AT2G20530	24.5	7	2	122950000	8274500
EPS2	AT2G43160	10.1	7	7	122750000	5337600
PYG7	AT1G22700	28.9	5	5	121380000	12138000
DL1	AT5G42080	26.5	15	13	120070000	2732500
WHY1	AT1G14410	26.6	5	3	118290000	8449500
ATPF	ATCG00130	27.7	5	3	115320000	14414000
RPL22	ATCG00810	14.4	2	2	111880000	12431000
UL1Z	AT1G08360	13.9	3	3	109980000	7643400
GRP23	AT1G10270	17.2	13	9	109690000	2370100
RPS3	ATCG00800	37.6	9	3	103910000	5908600
UL13Y	AT3G24830	32	6	5	103870000	8380500
EF1ALPHA	AT5G60390	10.9	5	3	101530000	3195400
RBCL	ATCG00490	20	9	5	98162000	4137100
FLAP1	AT1G54520	20.5	7	5	96019000	4791800
EL21Y	AT1G09690	26.2	5	3	92417000	11552000
RPL14B	AT4G27090	46.3	6	3	90149000	12333000
PSAG	AT1G55670	16.2	3	2	87912000	5672100
VAR2	AT2G30950	17.6	12	7	85646000	2515500
L18AB	AT2G34480	21.3	4	2	84915000	9985100
APE1	AT5G38660	33.6	8	5	83130000	5195600
CuAO-zeta	AT2G42490	8.2	6	6	82162000	2004000
RPL15	AT3G25920	26.7	6	6	80860000	4492200
PSBE	ATCG00580	33.7	3	2	80395000	16079000
AAC2	AT5G13490	22.6	9	2	79959000	4208400
SAC56	AT3G09630	23.5	7	5	79662000	2328100
UL22Z	AT1G27400	26.7	5	4	79594000	7959400
PnsL1	AT2G39470	36.1	7	4	78476000	4080900
RPL23AB	AT3G55280	27.7	4	3	74663000	14933000
CHLM	AT4G25080	23.7	6	4	71482000	3257800
RPL18C	AT5G27850	25.1	4	4	69480000	6948000
HEMA2	AT1G09940	2.1	1	1	69122000	2033000
PSAN	AT5G64040	32.7	5	5	67541000	7504600
CRD1	AT3G56940	19.6	7	5	67394000	2782400
CP47	ATCG00680	8.3	4	3	64949000	4639200
RPL16	ATCG00790	37	4	4	63580000	11479000
BXL1	AT5G49360	11.6	8	5	63465000	1354400
LHCA3	AT1G61520	28.9	4	3	62677000	12535000
RPL17	AT3G54210	20.4	4	2	62056000	6895100
RPL27	AT5G40950	9.1	2	0	61871000	6874500
E2-OGDH2	AT5G55070	9.1	4	0	61554000	1589000
LIL3:2	AT5G47110	23.3	4	4	60063000	2896800
RBCS2B	AT5G38420	22.7	4	1	57331000	4236800
PTAC5	AT4G13670	28.9	8	6	56087000	1726800
EL6Y	AT1G74060	29.6	7	5	55742000	5067400
PSBP	AT1G06680	21.3	4	3	54768000	3465300
RPS8	ATCG00770	14.9	2	2	54625000	7803600
EMB1138	AT5G26742	9.1	7	1	54036000	1460400
FBN6	AT5G19940	25.5	5	4	53636000	2338500
ES4Y	AT5G07090	27.9	7	3	53621000	3351300
CAC3	AT2G38040	15	9	5	53554000	1190100
EL36Y	AT3G53740	26.2	3	1	53392000	10678000
RPL14	ATCG00780	42.6	4	3	53348000	6668500
US11Y	AT3G11510	30	4	3	52852000	8520100
UL2X	AT4G36130	20.9	4	6	52227000	2772300
RPS7	ATCG01240	29.7	4	3	51355000	5179200
HCF244	AT4G35250	14.7	6	3	51223000	2048900
RPL1	AT3G63490	19.4	5	3	50944000	2996700
PSAL	AT4G12800	16.4	3	2	50768000	5640900
NDHH	ATCG01110	12	4	2	50743000	1839000
unknown protein	AT3G20820	20	6	3	50683000	2534100
OXA1L	AT2G46470	11.1	4	5	49930000	2596900
BBC1	AT3G49010	15.2	3	2	49892000	4989200
EL27X	AT4G15000	19.8	3	2	49528000	8254600
RIQ2	AT1G74730	6.6	1	1	47557000	9511400
LTP5	AT3G51600	13.6	2	2	46206000	11551000
ALB3	AT2G28800	13.7	6	2	45855000	2255500
unknown protein	AT3G28220	20.3	5	3	45425000	2153800
ATH13	AT5G64940	12.1	9	6	43751000	1034800
unknown protein	AT1G14710	9.5	5	5	43656000	1322900
ATP3	AT2G33040	14.5	4	3	43349000	2281500
TAPX	AT1G77490	17.1	6	4	43313000	1978700
unknown protein	AT3G01060	18.5	6	3	43287000	1422000
NDHI	ATCG01090	32.6	5	5	40901000	3624900
NDHJ	ATCG00420	22.2	3	1	40465000	4046500
unknown protein	AT2G17350	16.2	2	3	40404000	13468000
unknown protein	AT2G07698	9	7	2	40271000	1258500
unknown protein	AT5G19760	23.2	6	5	39606000	2200300
UL15X	AT1G70600	24	3	0	38557000	4391300
emb2171	AT3G04400	55.2	5	4	38512000	4814000
GRP-3	AT2G05520	10.8	1	1	37919000	5417000
PICALM4A	AT2G25430	10.4	6	6	36996000	999900
US9X	AT5G18380	28.8	4	1	36693000	3669300
ACT2	AT3G18780	7.7	3	0	36358000	1731300
RPL34	AT1G69620	6.7	1	1	35890000	8972500
EL27Y	AT3G22230	19.3	3	2	35858000	5976300
unknown protein	AT5G17270	0.8	1	1	35767000	777540
YCF37	AT2G23670	11.4	3	3	35647000	3100000
ABA1	AT5G67030	9.1	5	4	34764000	1053500
G4	AT3G51820	10.9	3	2	34524000	2466000
ES1Z	AT3G04840	19.8	5	0	34022000	2268100
unknown protein	AT1G52600	12.8	2	2	33839000	3076300
CGR2	AT3G49720	26.8	5	2	33414000	2355300
PSBO	AT5G66570	20.5	5	1	33317000	1252800
EL8Z	AT2G47610	10.1	3	1	33217000	1676400
RPL6	AT1G05190	17.9	4	3	33180000	2370000
unknown protein	AT2G39960	17.7	3	3	32987000	3298700
REM13	AT3G46770	3.3	1	1	32502000	3250200
UL5W	AT5G45775	14	2	2	32444000	4634900
PECT1	AT2G38670	2.9	1	0	31802000	1514400
EL15Z	AT4G16720	13.2	3	3	31161000	2824000
RPL13	AT1G78630	13.3	3	1	30826000	1562200
ATOXR	AT5G57345	9.6	2	0	30138000	3348600
SIA1	AT3G07700	9.2	6	3	29735000	874560
ATRABE1B	AT4G20360	18.9	7	5	29374000	1083700
RPS2	ATCG00160	12.7	3	2	28842000	2403500
PGR5	AT2G05620	18.8	2	3	28780000	6021000
unknown protein	AT3G59780	18.4	10	8	28527000	750710
UL6Z	AT1G33120	26.8	4	1	28465000	1689900
CCB1	AT3G26710	13.5	3	1	28167000	4023900
RPL24	AT5G54600	14.6	4	1	27934000	2352600
GER1	AT1G72610	8.7	2	1	27893000	1654700
RPS18	ATCG00650	27.7	3	2	27651000	5530100
APG1	AT3G63410	22.8	5	5	27209000	1203700
DL1C	AT1G14830	12.2	6	4	27176000	399660
PRS5	AT2G44530	8.4	3	3	27175000	1193200
NdhN	AT5G58260	12.4	2	1	27158000	1556400
UL13Z	AT3G07110	21.4	4	2	27044000	2458600
CEF	AT3G44340	6.1	5	5	26966000	709620
EMB2296	AT2G18020	20.9	4	2	26931000	298780
HTB2	AT5G22880	10.3	2	0	26850000	3356200
DL1E	AT3G60190	14.3	7	7	26119000	454220
RPS15	ATCG01120	18.2	2	2	25779000	5155700
LTA2	AT3G25860	12.7	4	5	25652000	1115300
RPL34	AT1G29070	4.5	1	0	25531000	5106200
FPB1	AT3G51510	14.9	2	0	25078000	2212400
PHT3;1	AT5G14040	8.8	3	2	25043000	1138300
PORB	AT4G27440	14.5	4	3	24585000	883240
STV1	AT3G53020	14.7	2	2	24217000	4843300
RPL5	AT4G01310	13.4	3	2	24130000	1270000
RIP1	AT3G15000	4.6	2	1	23972000	1261700
PPOX	AT4G01690	12.3	5	3	23955000	826040
RPL5B	AT5G39740	15.9	4	1	23890000	1811300
CYP38	AT3G01480	4.1	2	0	23183000	1008000
RPS4	ATCG00380	4	1	0	23181000	2897600
GAE6	AT3G23820	8.3	3	2	23093000	923710
ORF25	ATMG00640	15.6	3	1	22880000	2080000
RPL4	AT5G02870	30.3	10	3	22798000	1266500
LHB1B1	AT2G34430	17.7	4	1	22749000	2843600
PSI-P	AT2G46820	19	2	2	22546000	2689800
FBN-LIKE	AT1G18060	24.8	4	2	22385000	1721900
FLU	AT3G14110	14.7	3	1	22274000	2474900
HCF136	AT5G23120	13.6	4	3	21796000	838300
POR C	AT1G03630	14	5	3	21595000	899800
DJA5	AT4G39960	10.3	4	1	21543000	691170
UL22Y	AT1G67430	26.9	5	1	21529000	2152900
RPS6	AT4G31700	7.6	3	2	21497000	2149700
PHT1;3	AT5G43360	2.5	1	1	20924000	996370
RPL21	AT1G35680	5.5	1	1	20815000	1601100
RPL28	AT2G33450	11.2	2	1	20613000	2290300
unknown protein	AT5G48370	7.8	3	3	20576000	734870
RPL23.2	ATCG01300	7.5	1	0	20538000	3423000
HSC70-1	AT5G02500	9.7	5	2	20489000	414180
NAD-ME2	AT4G00570	8.7	4	5	20261000	263560
SCY1	AT2G18710	7.3	4	3	19803000	990150
ARFA1E	AT3G62290	19.9	3	2	19401000	1940100
US4Z	AT5G15200	12.6	3	2	19395000	1763200
ATINFC-1	AT1G34360	10.6	4	4	19330000	604070
EL32Z	AT4G18100	20.3	2	3	19112000	2036100
ES8Z	AT5G20290	27.9	4	2	19053000	1244700
NDHK	ATCG00430	10.2	2	2	19026000	1729600
CCR2	AT2G21660	33	4	3	18951000	1579200
NOL	AT5G04900	8.9	3	2	18783000	816640
AGP31	AT1G28290	6	2	2	18706000	1100400
DAPDC1	AT3G14390	8.5	3	3	18128000	788180
BIP1	AT5G28540	7.8	5	2	18020000	517360
unknown protein	AT2G21160	12.4	2	1	17624000	2937400
RPS11	ATCG00750	6.5	1	1	17611000	2935100
NFD5	AT1G19520	1.2	1	0	17496000	472850
ACCD	ATCG00500	9	4	2	17487000	699460
UBQ6	AT2G47110	21.7	3	2	17421000	1973200
ACT7	AT5G09810	12.7	4	1	17111000	222740
RPS18C	AT4G09800	8.6	1	1	16633000	2079100
CKA4	AT2G23070	3	1	1	16620000	755430
MPPBETA	AT3G02090	13.2	5	3	16615000	522550
GAPCP-2	AT1G16300	1.7	1	2	16556000	689820
GYRA	AT3G10690	6.5	6	2	16370000	363790
unknown protein	AT2G10940	7.9	2	1	16312000	858510
RPS26E	AT3G56340	6.9	1	1	16116000	3223200
PETA	ATCG00540	19.1	5	1	15972000	887350
SHM1	AT4G37930	7.5	3	3	15934000	422510
US15Z	AT3G60770	20.5	3	1	15778000	1040800
FTSH1	AT1G50250	20.7	11	2	15708000	476010
CLPC1	AT5G50920	3.7	3	2	15691000	356610
RPL36AA	AT3G23390	14.3	2	1	15587000	3896700
AOS	AT5G42650	8.7	4	2	15358000	495420
unknown protein	AT5G14350	3.7	1	0	15263000	1174100
BPP4	AT2G38160	5.4	1	0	15248000	1016500
PETB	ATCG00720	11.6	2	1	14994000	1666000
RPL29	AT5G65220	16.2	2	1	14731000	1841300
NUWA	AT3G49240	6	4	2	14709000	397530
SSR16	AT4G34620	25.7	2	1	14694000	2449000
TIC56	AT5G01590	3.2	2	1	14676000	543540
unknown protein	AT5G59970	19.4	2	1	14452000	1868900
PSBQ-1	AT4G21280	18.4	3	1	14452000	1177100
EMB3003	AT1G34430	12.3	4	2	14409000	313610
RPS13	AT5G14320	10.7	2	1	14012000	1556900
GLDT	AT1G11860	9.1	3	1	13968000	634900
IBR3	AT3G06810	6.4	4	1	13843000	187550
PSB29	AT2G20890	13	3	2	13838000	922530
ADL6	AT1G10290	22.3	16	3	13792000	246290
PHB1	AT4G28510	15.6	4	2	13774000	918280
RPL30B	AT1G77940	27.7	3	2	13768000	2753500
unknown protein	AT4G16155	10.3	5	2	13425000	263660
RAE1	AT1G80670	11.7	3	2	13157000	440540
UL30X	AT2G44120	21.5	5	1	13137000	938390
UL13W	AT5G48760	29.6	6	0	13059000	1187200
RHIP1	AT4G26410	15.2	4	1	12818000	1068100
unknown protein	AT1G27200	1.9	1	0	12777000	365070
FSD2	AT5G51100	6.2	2	0	12551000	896520
UL11Z	AT2G37190	16.9	2	1	12451000	1383500
RH11	AT3G58510	6.4	4	1	12429000	414290
US10X	AT5G62300	19.4	2	1	12380000	2063400
ONE2	AT1G51560	6.9	2	1	12274000	543730
GPAT8	AT4G00400	9.6	4	2	12240000	360000
RPOA	ATCG00740	10.3	3	2	11980000	921540
LHCA4	AT3G47470	4.8	1	0	11959000	1087200
EIF3A	AT4G11420	1.5	2	0	11842000	232200
unknown protein	AT2G20920	7.7	2	0	11689000	1461100
PSAA	ATCG00350	1.1	1	1	11571000	642850
TAP38	AT4G27800	4.6	2	1	11308000	628240
YCF1.2	ATCG01130	2.5	4	1	10853000	109630
EL20X	AT3G14600	15.2	3	0	10780000	298500
PGRL1A	AT4G22890	11.1	3	2	10652000	710160
unknown protein	AT1G29810	12.8	2	2	10591000	882620
GAPB	AT1G42970	9.2	3	2	10476000	269930
RPS5	AT2G33800	15.2	4	2	10057000	591610
PSAB	ATCG00340	3	2	1	10001000	588300
unknown protein	AT4G30010	18.9	2	1	9801700	1960300
RPS13A	AT4G00100	28.5	4	1	9770400	1221300
HCF173	AT1G16720	9.2	4	1	9748200	237760
unknown protein	AT5G23200	2.8	1	0	9699100	334450
US19X	AT5G09510	9.2	1	1	9686900	1383800
EMB2004	AT1G10510	2.3	1	0	9624500	300770
RAT5	AT5G54640	6.9	1	0	9612600	1602100
PRPL19	AT5G47190	4.4	1	0	9389800	853620
unknown protein	AT1G04430	5.5	3	0	9373000	267800
E1-OGDH1	AT3G55410	2.9	3	1	9206300	191800
PSBQ-2	AT4G05180	21.3	3	1	9174500	655320
unknown protein	AT5G23890	3	2	2	8968300	83931
UL10Y	AT3G09200	3.4	1	1	8939900	993320
SBA3	AT2G18330	6.1	4	1	8925500	234880
unknown protein	AT3G61870	4.3	2	1	8904600	708530
RPL19	AT4G17560	4.9	1	0	8634200	719520
ATRABE1B	AT5G59840	10.2	2	1	8295800	518490
CURT1A	AT4G01150	6.1	1	1	8194100	910450
GOX1	AT3G14420	15.8	5	2	8131000	369590
PLR1	AT5G53580	7.7	2	0	8052100	473650
RPS14	ATCG00330	13	1	0	7918600	2639500
unknown protein	AT4G28740	5.5	2	0	7906400	494150
FLOE1	AT4G28300	2.3	1	1	7893400	563810
EL38Y	AT3G59540	10.1	1	0	7891500	2630500
RPS5A	AT3G11940	15.9	3	0	7875200	715920
unknown protein	AT2G27680	2.9	1	0	7620000	362860
unknown protein	AT1G55160	27.7	3	0	7534300	1506900
MORF4	AT5G44780	5.7	3	3	7439300	275530
unknown protein	AT1G44920	4.7	1	0	7371800	737180
unknown protein	AT5G65250	10.7	3	1	7334700	458420
CURT1D	AT4G38100	5.7	1	0	7302700	912840
PDE340	AT5G08610	6.4	1	1	7296800	152020
RPS17	AT1G79850	5.4	1	0	7107700	789750
EIF4A1	AT3G13920	4.7	2	1	7061800	307030
ES27Z	AT2G45710	29.8	2	1	7056100	2352000
PEX11D	AT2G45740	9.3	2	0	7028200	638930
RPL20	ATCG00660	14.5	2	0	7012200	1402400
SFR2	AT3G06510	5.8	3	1	6994900	211970
LIL3:1	AT4G17600	8.4	2	1	6860200	403540
US3Z	AT2G31610	8	2	0	6791500	424470
HCF164	AT4G37200	13.4	3	2	6788100	399300
RP8	AT4G37920	5.9	2	2	6784100	271360
NDHO	AT1G74880	5.7	1	0	6773600	967660
FIB1	AT5G52470	3.2	1	0	6559600	409970
RPS11-BETA	AT5G23740	13.2	2	1	6546800	727420
unknown protein	AT5G59613	20	1	1	6543800	2181300
PPD5	AT5G11450	5.7	2	0	6489000	499150
TIC110	AT1G06950	2.7	2	1	6441600	128830
RPOB	ATCG00190	4.5	4	1	6396800	123010
unknown protein	AT5G48790	3.2	1	0	6208900	413920
POCO1	AT1G15480	1.3	1	0	6038900	167750
unknown protein	AT5G24690	6	3	0	5975600	122910
RAB6A	AT2G44610	5.3	1	1	5859100	418510
PLL19	AT4G24780	4.7	2	1	5845900	365370
LHCB2.2	AT2G05070	11.3	3	0	5841000	649000
RPOC2	ATCG00170	0.7	1	0	5832600	75748
unknown protein	AT3G26580	2.3	1	0	5791300	340670
CTF2A	AT2G35660	4.8	2	2	5761000	230440
GDSL1	AT1G29670	12.1	3	2	5594200	310790
GPX1	AT2G25080	11.9	2	2	5528100	425240
CYP79F1	AT1G16410	1.7	1	1	5511800	172240
EMB1080	AT3G48930	13.1	2	1	5500700	396850
RPL30C	AT3G18740	29.5	3	1	5497600	1099500
ATSEC23E	AT3G23660	1.6	1	1	5436000	209080
unknown protein	AT2G21960	6.6	2	1	5428700	417590
UL30W	AT3G13580	17.6	4	1	5415000	361000
EMB2726	AT4G29060	0.9	1	0	5401900	117430
TOC75-III	AT3G46740	2.7	2	2	5369600	130960
NAD9	ATMG00070	5.3	1	0	5346900	445580
unknown protein	AT4G32470	9	1	1	5326600	1065300
APE2	AT5G46110	6.3	2	1	5283200	112120
ORFB	ATMG00480	4.4	1	0	5280300	660040
unknown protein	AT3G63540	7	1	0	5277000	659620
DGR2	AT5G25460	2.4	1	0	5276700	329790
MDH	AT3G47520	10.7	3	2	5264600	142400
unknown protein	AT5G27390	5	1	0	5207500	347160
EL43Y	AT3G60245	26.1	2	2	5164900	1291200
SUN2	AT3G10730	2	1	0	5029500	218670
SH3P2	AT4G34660	3.8	1	1	4989000	311810
US8W	AT5G59850	6.9	1	0	4960100	620010
TGG2	AT5G25980	2.4	1	1	4940100	197600
FBA2	AT4G38970	11.6	4	2	4937800	214690
ES7X	AT5G16130	4.2	1	0	4793900	599240
CUE1	AT5G33320	3.4	1	1	4667100	311140
DWF1	AT3G19820	3.7	2	0	4665600	155520
RH12	AT3G61240	2.2	1	1	4660000	179230
NQR	AT1G49670	1.9	1	1	4637300	132490
GLDP1	AT4G33010	3.1	3	1	4596400	104460
PSBL	ATCG00560	36.8	1	0	4563500	2281800
YCF4	ATCG00520	4.9	1	0	4562000	760330
EMB1211	AT5G22640	1	1	0	4495600	136230
RBGA6	AT4G39260	5.9	1	1	4437200	369760
ES27W	AT5G47930	9.5	1	1	4419000	1473000
RHIP1	AT2G45060	5.5	1	0	4300500	330810
unknown protein	AT3G03100	5	1	1	4290300	390030
EL37X	AT3G16080	10.5	1	1	4257200	1064300
PSAC	ATCG01060	32.1	2	2	4206500	701080
RPL19B	AT3G16780	19.6	3	2	4112000	685340
PPD7	AT3G05410	6.1	1	1	4066400	290460
EMB3010	AT5G10360	13.7	4	0	4054200	405420
FBA5	AT4G26530	3.9	1	0	4033800	201690
GAPA	AT3G26650	10.6	3	0	3994100	159760
ATTIM21L-2	AT3G56430	2.1	1	1	3848300	132700
RNJ	AT5G63420	3.8	3	2	3586500	68971
PATL1	AT1G72150	3.1	2	0	3544700	107410
CLPB2	AT4G14670	2.1	1	1	3541800	104170
UXS1	AT3G53520	6.5	2	0	3540500	153930
ONE1	AT3G21140	8	2	2	3529800	168090
DJC76	AT5G23240	2.2	1	0	3525900	160270
RAB18	AT1G43890	5.2	1	0	3513200	250940
TRX z	AT3G06730	6	1	1	3478100	434760
unknown protein	AT1G74070	3.2	1	0	3426400	201550
NAD7	ATMG00510	3.3	1	1	3389900	169490
NdhM	AT4G37925	5.1	1	0	3357200	279770
EL28Z	AT2G19730	8.4	1	1	3329400	475630
RPS9	AT1G74970	4.3	1	1	3283900	364880
RPH1	AT2G48070	5.6	1	0	3246700	405840
PKT3	AT2G33150	3.7	1	0	3183700	138420
PSAD-1	AT4G02770	6.7	1	1	3155500	242730
unknown protein	AT1G70770	1.8	1	0	3042800	95086
SQE6	AT5G24160	2.5	1	0	3032100	104550
MEE5	AT1G06220	1.3	1	0	3020800	60415
SBA1	AT3G03060	3	2	0	3019400	79458
APX3	AT4G35000	3.8	1	0	3015800	167540
DRA2	AT1G10390	2	1	1	2995300	115210
US3Y	AT3G53870	11.2	3	0	2978500	186160
RAB7B	AT3G18820	4.9	1	0	2975500	228880
unknown protein	AT2G34250	1.9	1	0	2965200	197680
GASA1	AT1G75750	10.3	1	1	2952900	590580
PSAE-1	AT4G28750	9.1	1	0	2946300	420890
CA1	AT3G01500	5.9	1	1	2941900	196130
MS80	AT3G02650	4.2	1	0	2921200	365150
RPL18	AT1G48350	5.9	1	0	2872700	261160
FTSH8	AT1G06430	13.9	9	0	2860700	95358
FLN2	AT1G69200	4.2	2	1	2766900	102480
NDHA	ATCG01100	2.5	1	0	2766000	251460
HHL1	AT1G67700	3.5	1	0	2744800	196050
unknown protein	AT2G44640	2.4	1	0	2725200	113550
unknown protein	AT5G14430	2	1	0	2702400	71115
RABB1C	AT4G17170	5.2	1	0	2596300	162270
RPS20	AT3G15190	6.4	1	0	2577500	368210
UL29W	AT5G02610	15.4	2	1	2514600	419110
PHB4	AT3G27280	21.5	5	1	2493300	166220
LOX2	AT3G45140	1.2	1	0	2456500	44664
unknown protein	AT3G52730	13.9	1	1	2434600	608640
FTSZ2-1	AT2G36250	2.9	1	0	2421500	115310
CYP71B7	AT1G13110	2.6	1	0	2401000	82794
PUMP1	AT3G54110	3.6	1	0	2393700	132980
PDH-E1 ALPHA	AT1G01090	2.1	1	0	2364400	98518
JR1	AT3G16470	6.4	1	1	2349000	167780
unknown protein	AT3G04760	2	1	0	2343600	80815
pde149	AT5G12130	2.9	1	0	2334300	129680
PMH2	AT3G22330	1.8	1	0	2298100	60476
unknown protein	AT3G25680	2.5	1	1	2294300	76475
TROL	AT4G01050	1.5	1	0	2244600	112230
KCS10	AT2G26250	1.5	1	0	2231600	76952
FBN2	AT2G35490	2.9	1	0	2229400	139340
HSP70B	AT1G16030	9.1	3	0	2204100	61224
GAE1	AT4G30440	5.8	2	0	2203900	104950
TOC34	AT5G05000	3.2	1	0	2176000	128000
CEST	AT5G44650	4.3	1	0	2157000	134810
MTE2-2	AT3G13930	1.7	1	0	2092000	65375
SAMC1	AT4G39460	4.3	1	1	2083000	130190
ALDH3I1	AT4G34240	2.6	1	0	2059100	89526
HSP70-3	AT3G09440	11.4	6	1	2043200	55221
AIM1	AT4G29010	3.7	2	2	2042000	58342
LHCB4.3	AT2G40100	12.3	3	1	1997800	142700
HXK1	AT4G29130	3.2	1	0	1997400	90792
EMB1923	AT4G28210	3.2	1	1	1939600	121220
BGAL1	AT3G13750	1.1	1	0	1917900	47947
GPAT4	AT1G01610	8.7	4	0	1893100	57366
XTH4	AT2G06850	5.4	1	1	1852100	108950
SecA1	AT4G01800	1	1	0	1845700	29296
TUA6	AT4G14960	2.1	1	0	1816700	106870
PTAC3	AT3G04260	1.4	1	0	1791300	42651
SKS4	AT4G22010	2.4	1	0	1775400	71016
unknown protein	AT4G24750	5.8	1	0	1772600	161140
MAP1C	AT1G13270	2.2	1	0	1763400	103730
unknown protein	AT2G42220	4.3	1	0	1730400	115360
PCB2	AT5G18660	2.9	1	0	1657300	72056
LOS1	AT1G56070	0.9	1	0	1649200	37482
unknown protein	AT4G16450	9.4	1	0	1626600	271110
HCF107	AT3G17040	1.6	1	0	1618700	46250
VDAC2	AT5G67500	3.3	1	0	1604300	94370
MS29	AT1G16870	2.1	1	0	1546000	64415
RPS3	ATMG00090	2.2	1	0	1525400	54479
GGT1	AT1G23310	1.8	1	0	1455400	60642
MET1	AT1G55480	4.8	1	1	1352100	61458
FNR2	AT1G20020	2.9	1	0	1336900	83559
unknown protein	AT5G35970	1.5	1	0	1222400	26573
DEG8	AT5G39830	2.8	1	0	1211000	55047
GER3	AT5G20630	5.2	1	0	1176700	196120
MG	AT5G22830	2	1	0	1152300	60645
unknown protein	AT4G16180	1.3	1	0	1151100	29515
unknown protein	AT1G50450	2.6	1	0	1123200	51056
ATP6-2	ATMG01170	2	1	0	1122900	112290
NERD1	AT3G51050	1.4	1	0	1083600	37364
unknown protein	AT2G34460	5	1	0	1044100	69607
unknown protein	AT5G05370	16.7	1	0	838550	279520
unknown protein	AT3G04600	2.7	1	0	798400	33267
KCS6	AT1G68530	2.6	1	0	646020	25841
EL14Z	AT2G20450	25.4	3	0	0	0
RBCS1B	AT5G38430	22.7	4	0	0	0
US9Z	AT2G09990	20.5	3	0	0	0
RBCS1A	AT1G67090	18.9	3	1	0	0
EL36X	AT5G02450	16.7	2	0	0	0
UL13X	AT4G13170	16.5	3	0	0	0
ATL5	AT3G25520	15.9	4	0	0	0
UL29Y	AT2G39390	15.4	2	0	0	0
RPL36A	AT2G37600	15	2	0	0	0
unknown protein	AT3G48140	14.8	1	1	0	0
RPL24A	AT2G36620	14.6	2	0	0	0
SAG24	AT1G66580	14.5	3	0	0	0
PGY1	AT2G27530	13.9	3	0	0	0
EL6Z	AT1G18540	13.7	3	0	0	0
EL22Y	AT5G27770	12.1	1	1	0	0
GOX2	AT3G14415	11.2	3	0	0	0
EL32Y	AT5G46430	10.5	1	0	0	0
UL24Z	AT3G49910	8.2	1	1	0	0
EL19Y	AT4G02230	8.2	2	0	0	0
EL8Y	AT3G62870	7	2	0	0	0
ES26Y	AT2G40590	6.9	1	0	0	0
ES26Z	AT2G40510	6.8	1	0	0	0
EL34X	AT3G28900	6.7	1	0	0	0
RH37	AT2G42520	6.2	4	0	0	0
RH52	AT3G58570	6	4	0	0	0
DJA6	AT2G22360	5.7	2	0	0	0
UL29Z	AT3G09500	5.7	1	0	0	0
RAB1C	AT4G17530	5.4	1	0	0	0
US5Y	AT1G59359	5.3	1	0	0	0
US5X	AT2G41840	5.3	1	1	0	0
CAT2	AT4G35090	5.3	2	0	0	0
RAB8	AT3G53610	5.1	1	0	0	0
RABA1e	AT4G18430	5.1	1	1	0	0
MLBP1	AT4G01883	4.9	1	1	0	0
ADNT1	AT4G01100	4.8	1	1	0	0
LPD1	AT3G16950	4.7	2	0	0	0
unknown protein	AT5G16010	4.5	1	1	0	0
PGP1	AT2G39290	4.1	1	1	0	0
EL13X	AT5G23900	3.9	1	0	0	0
FNR1	AT5G66190	3.9	1	1	0	0
H1.2	AT2G30620	3.7	1	1	0	0
UBA2C	AT3G15010	3.5	1	1	0	0
VTE6	AT1G78620	3.3	1	1	0	0
unknown protein	AT4G02930	3.3	1	0	0	0
PRXQ	AT3G26060	3.2	1	1	0	0
MORF1	AT4G20020	3.2	1	1	0	0
GLYK	AT1G80380	3	1	1	0	0
unknown protein	AT4G14360	3	2	0	0	0
SBA2	AT5G16930	3	2	1	0	0
CYP83A1	AT4G13770	2.8	1	1	0	0
SLP1	AT4G27585	2.7	1	1	0	0
RH30	AT5G63120	2.3	1	0	0	0
ACD1	AT3G44880	2.2	1	1	0	0
RH8	AT4G00660	2.2	1	0	0	0
E2-OGDH1	AT4G26910	2.2	1	0	0	0
MS85	AT1G53645	2.1	1	1	0	0
ATPLL15	AT5G63180	2.1	1	0	0	0
NCED4	AT4G19170	2	1	1	0	0
NAD-ME1	AT2G13560	1.9	1	1	0	0
FTSHI3	AT3G02450	1.9	1	0	0	0
DRH1	AT3G01540	1.8	1	0	0	0
FTSH4	AT2G26140	1.7	1	0	0	0
unknown protein	AT3G23300	1.6	1	0	0	0
STT3A	AT5G19690	1.5	1	1	0	0
TCS1	AT1G19835	1.1	1	1	0	0
SOQ1	AT1G56500	1	1	1	0	0
E1-OGDH2	AT5G65750	1	1	0	0	0

## Sheet: YCF4-CoIP
protein	protein IDs	Sequence coverage YCF4 [%]	Peptides YCF4	MS/MS count YCF4	Intensity YCF4	iBAQ YCF4
VHA-E2	AT3G08560	7.7	1	0	60873000	4682500
ATPA	ATCG00120	25.6	12	14	19991000	899660
ATPB	ATCG00480	48.2	24	24	17645000	480470
PRK	AT1G32060	23.5	9	21	15078000	545340
ERA-1	AT5G66470	1.6	1	4	11679000	256890
TIC55-II	AT2G24820	1.9	1	0	11116000	397000
ROG1	AT1G20620	26.2	11	10	10700000	333470
LHB1B2	AT2G34420	9.1	4	5	10677000	817690
TLP18.3	AT1G54780	24.6	7	12	7039700	411730
CaS	AT5G23060	23	8	8	6745600	199050
D2	ATCG00270	9.1	3	4	6710700	671070
YCF4	ATCG00520	16.8	4	4	5636800	939470
ACT4	AT5G59370	15.9	5	7	5608600	182150
D1	ATCG00020	9.6	3	3	4517200	439440
RCA	AT2G39730	3.4	1	3	4381200	227500
LHCB6	AT1G15820	16.7	3	4	3571500	271190
CP43	ATCG00280	16.5	6	4	3466600	245030
unknown protein	AT5G14540	13.3	6	8	3418200	95110
PSB33	AT1G71500	24.4	6	5	3391000	184320
VAR1	AT5G42270	15.3	9	12	3100200	82680
PHT3;1	AT5G14040	11.2	3	4	3042700	138310
PSAF	AT1G31330	23.1	5	4	2940200	207560
VDAC3	AT5G15090	25.9	5	6	2808500	109270
GC4	AT2G46180	11.4	6	8	2747300	65295
PTAC16	AT3G46780	25.1	8	7	2417200	81260
FTSH2	AT2G30950	13.5	8	3	2300900	64404
ATPC	AT4G04640	24.9	8	2	2068900	91968
NTP7	AT3G56320	2	1	0	2062700	82507
GRP23	AT1G10270	8.1	5	8	1942300	48557
ENH1	AT5G17170	22.8	3	4	1883900	59298
EF1 ALPHA	AT5G60390	4.8	2	2	1680200	67879
UBQ2	AT2G36170	17.2	2	1	1563400	260570
MTE2-2	AT3G13930	13.5	7	6	1547600	41462
MORF4	AT5G44780	13.7	7	10	1519000	56259
unknown protein	AT1G74470	29.1	11	5	1491900	54575
PsbQ-1	AT4G21280	38.6	6	3	1176200	100600
unknown protein	AT5G59970	39.8	4	3	1121400	74779
HTA1	AT5G54640	6.9	1	1	1092300	182060
unknown protein	AT1G48400	1.8	1	1	1013600	37542
LHCB5	AT4G10340	8.2	3	2	945150	59072
RBCL	ATCG00490	15.9	6	1	852920	16167
AAC1	AT3G08580	9.2	3	0	849530	32077
PSBR	AT1G79040	15.7	2	1	833650	27336
ATP1	AT2G07698	8.2	6	2	818290	25572
PsbP	AT1G06680	30	5	1	737610	43188
EIF4A-2	AT1G54270	9.3	3	2	724800	31413
AAC2	AT5G13490	2.9	1	1	660000	34737
WHY1	AT1G14410	17.5	3	3	653930	46709
PGRL1A	AT4G22890	7.5	3	2	635440	27785
GAPCP-2	AT1G16300	3.6	1	1	633280	26386
LHB1B1	AT2G34430	10.2	3	0	623960	14106
LHCB4.1	AT5G01530	5.9	2	1	615430	41029
PORB	AT4G27440	7.7	3	3	583380	24308
unknown protein	AT5G19760	11.7	3	4	571490	31749
ATPE	ATCG00470	15.2	3	0	564760	70595
CP47	ATCG00680	8.1	3	3	559860	39990
PTAC5	AT4G13670	5.4	2	2	534710	25463
PsbS	AT1G44575	17	3	1	532720	18550
LHCB4.2	AT3G08940	13.2	3	2	517840	26638
unknown protein	AT4G32470	17.2	2	1	511480	102300
HSC70-1	AT5G02500	8.4	4	2	503880	13618
TIP2;2	AT4G17340	7.2	1	1	498940	249470
PORC	AT1G03630	7.7	2	0	474650	14030
unknown protein	AT4G02930	6.8	2	2	468570	12314
TCTP2	AT3G05540	6.5	1	0	465030	46503
PsbQ-2	AT4G05180	17.8	3	1	389690	27835
GDAP1	AT3G61570	3.2	2	1	389210	9267
LHCA3	AT1G61520	11.5	2	0	383060	76611
CHC1	AT3G11130	3	4	5	378720	3230.4
ATH13	AT5G64940	1.4	1	1	362390	8838.8
PNSL1	AT2G39470	0	0	0	345380	20317
PsbO	AT5G66570	10.5	4	0	335770	15262
PRF4	AT4G29340	9.7	1	1	335110	55852
unknown protein	AT4G16470	2.2	1	2	324310	11582
CASPL3A2	AT1G79780	4.3	1	0	322290	64458
GOX1	AT3G14420	14.2	4	1	316710	14396
PAA1	AT4G33520	0.8	1	0	316080	9296.6
TUA6	AT4G14960	3.5	1	1	312540	18385
MPPBETA	AT3G02090	11.9	4	1	300690	7678.5
GAPB	AT1G42970	5.6	2	1	297970	10642
GC5	AT1G79830	4.7	3	3	297970	3110.7
FTSH1	AT1G50250	14	8	1	291080	7011.6
PETC	AT4G03280	9	1	0	287320	4239.9
NDUFS8.1	AT1G16700	4.1	1	0	271940	20919
HSP93-III	AT3G48870	2.9	2	0	266230	5787.6
RPL3	AT2G43030	8.1	2	0	261160	15362
PSAL	AT4G12800	3.7	1	0	256090	28455
mtLPD1	AT1G48030	2	1	0	255960	9141.5
RPS15AD	AT3G46040	15.4	1	2	252670	31584
PSAB	ATCG00340	2.7	2	0	244510	14383
APE1	AT5G38660	9.1	2	2	237020	14814
MDH	AT3G47520	5.7	2	1	225200	10724
FTSH8	AT1G06430	11.5	7	0	219150	7304.9
PETA	ATCG00540	11.6	3	2	218290	12127
HCF244	AT4G35250	10.9	4	0	213500	8540
CRD1	AT3G56940	3.4	1	0	211520	9614.6
ATP2	AT5G08690	8.1	4	1	211410	4259.1
RIP1	AT3G15000	3.3	1	1	209860	11046
SDH5	AT1G47420	7	2	1	207440	12965
GLDP1	AT4G33010	3.3	3	1	202610	4604.7
SHM1	AT4G37930	7.4	3	1	195550	6743.1
RICE1	AT3G11770	13.5	2	3	193730	13838
ATPF	ATCG00130	9.2	1	1	171590	21448
P40	AT1G72370	4.4	1	1	169640	12117
unknown protein	AT4G18850	16.9	1	1	168140	168140
GLDT	AT1G11860	6.1	2	0	165090	7504
HSP70B	AT1G16030	9.1	4	2	164990	4583
ATPG	AT4G32260	4.1	1	0	163310	12563
RABE1B	AT4G20360	5.5	2	1	162530	6501.3
unknown protein	AT5G66420	1.4	1	0	161660	4618.8
PSAE-1	AT4G28750	9.1	1	0	161120	23017
mMDH1	AT1G53240	3.2	1	0	158100	10540
CAT2	AT4G35090	9.9	4	0	153380	4123
CSLC6	AT3G07330	3.4	2	3	153110	4784.7
BCE2	AT3G06850	4.6	1	2	141200	5648.1
EL13Z	AT3G49010	5.4	1	1	124890	12489
unknown protein	AT4G17650	3.9	1	1	123660	7274.2
FLU	AT3G14110	11.6	2	1	123510	13723
WHY3	AT2G02740	6	1	2	117210	7325.4
HCF136	AT5G23120	9.7	3	1	113940	4382.4
FBA2	AT4G38970	5.3	2	0	110080	4786.3
CCD4	AT4G19170	2	1	0	109610	3653.7
CLC3	AT3G51890	7	1	1	107810	7187.4
SOQ1	AT1G56500	2.4	2	1	106540	1746.6
PSAG	AT1G55670	10.6	2	0	105240	11693
VDAC2	AT5G67500	4.3	1	0	103880	6110.4
unknown protein	AT3G59780	1.9	1	1	99643	2622.2
APX4	AT4G09010	2.6	1	0	99449	5234.2
PHB3	AT5G40770	9.4	2	1	97910	6119.4
BOU	AT5G46800	14	3	0	96154	6868.1
US11X	AT3G52580	8.7	1	0	90445	15074
TGG2	AT5G25980	2	1	0	86657	3094.9
ATP3	AT2G33040	2.2	1	0	85228	4485.7
RPL15	AT3G25920	4	1	0	79361	4408.9
NDPK3	AT4G11010	5	1	0	75653	5403.8
unknown protein	AT3G47070	12	1	0	74524	9315.5
PHB1	AT4G28510	5.2	1	0	73451	2649.2
unknown protein	AT3G10030	3.3	1	1	70205	3191.1
FLAP1	AT1G54520	2.3	1	0	67475	3551.3
US3X	AT5G35530	5.2	1	1	64675	4042.2
FBA1	AT2G21330	5.7	2	0	62562	3128.1
ATPD	AT4G09650	3.4	1	0	60033	3752.1
UL5W	AT5G45775	8.1	1	1	55191	7884.4
SDH7	AT3G47833	10.8	1	0	49942	9988.3
PSB29	AT2G20890	4.3	1	0	49410	3294
SPPA	AT1G73990	1.6	1	0	48038	1298.3
PUMP1	AT3G54110	3.9	1	0	47674	2648.5
AOS	AT5G42650	2.3	1	0	43281	1396.2
OHP2	AT1G34000	5.2	1	0	43128	3317.6
ADNT1	AT4G01100	3.7	1	0	40378	1682.4
HSC70-2	AT5G09590	2.1	1	0	39926	1050.7
MAB1	AT5G50850	4.4	1	0	36302	2268.9
TROL	AT4G01050	2.8	1	0	32541	1627
VHA-A	AT1G78900	1.9	1	0	31520	829.48
unknown protein	AT5G08060	10.7	1	0	28119	4686.5
NADH B13	AT5G52840	8.9	1	0	27582	2507.4
NDHE	ATCG01070	8.9	1	0	26457	6614.4
PMDH2	AT5G09660	3.3	1	0	25967	1527.5
NdhN	AT5G58260	6.7	1	0	23550	2140.9
ARGAH2	AT4G08870	2.6	1	0	23527	1176.3
FBN2	AT2G35490	2.7	1	0	22949	1434.3
GOX2	AT3G14415	14.2	4	0	0	0
PSBO2	AT3G50820	10.6	4	0	0	0
PSAE-2	AT2G20260	9	1	0	0	0
ATPHB2	AT1G03860	6.8	1	0	0	0
PSAN	AT5G64040	5.8	1	1	0	0
PHB6	AT2G20530	5.2	1	0	0	0
GAPA-2	AT1G12900	4.3	1	0	0	0
GAPA	AT3G26650	3.8	1	0	0	0
ALDH12A1	AT5G62530	3.3	1	0	0	0
ARGAH1	AT4G08900	2.6	1	0	0	0
GLDP2	AT2G26080	2.2	2	0	0	0
MTE2-3	AT1G54220	1.9	1	0	0	0
