# Supplementary material for: Thylakoid protein FPB1 synergistically cooperates with PAM68 to promote CP47 biogenesis and Photosystem II assembly
Source: Nat Commun. 2024 Apr 10;15:3122. doi: 10.1038/s41467-024-46863-y (PMC11006888; doi:10.1038/s41467-024-46863-y)
Supplement: Supplementary file 5 — Supplementary Data 2 [file 41467_2024_46863_MOESM5_ESM.xlsx]

## Sheet: Replicate 1 and Replicate 2
		Ribo-seq																RNA-seq
		Raw read count								cpRPKM								Raw read count								cpRPKM
		WT		fpb1		pam68		lpa1		WT		fpb1		pam68		lpa1		WT		fpb1		pam68		lpa1		WT		fpb1		pam68		lpa1
Read mapping feature		Replicate 1	Replicate 2	Replicate 1	Replicate 2	Replicate 1	Replicate 2	Replicate 1	Replicate 2	Replicate 1	Replicate 2	Replicate 1	Replicate 2	Replicate 1	Replicate 2	Replicate 1	Replicate 2	Replicate 1	Replicate 2	Replicate 1	Replicate 2	Replicate 1	Replicate 2	Replicate 1	Replicate 2	Replicate 1	Replicate 2	Replicate 1	Replicate 2	Replicate 1	Replicate 2	Replicate 1	Replicate 2
Total number of reads		52867492	84610279	66412194	80579990	62762384	59739942	63939014	75494223									45773398	47733804	41818456	46356478	46365208	40640166	41368082	44721708
Total number of reads after trimming and filtering		52718889	84529930	66118808	80411265	62685412	59523242	63670493	75385780									45736290	47693680	41787140	46316296	46330244	40610322	41336634	44686480
Reads mapped to chloroplast tRNA and rRNA sequences		3937269	7081569	6393638	8906049	4238801	5841078	4920070	6398762									880421	1021603	842911	1006060	1250942	797601	820252	841104
Reads mapped to chloroplast genome (-tRNAs, - rRNAs)		1241148	1630367	2009047	2459002	1622691	1816025	1201246	2644969									22860068	25600933	24386069	26919128	24179994	23527125	25445101	27712282
Reads mapped to mitochondrial tRNA and rRNA sequences		1171999	1545191	1166835	2435171	1051168	1406213	1055936	1407501									1668	2325	1300	1884	4304	1468	1304	1230
Reads mapped to mitochondrial genome (-tRNAs, - rRNAs)		1237768	1697341	1242453	1854024	959085	986416	1336695	1536074									604929	566018	489483	560055	442574	452195	440534	452475
Reads mapped to nuclear tRNA and rRNA sequences		20116228	32849278	28855859	23067658	31285022	22592779	28644819	25917393									8225	31529	5311	21687	61376	10773	17001	12791
Reads mapped to nuclear genome (-tRNAs, - rRNAs)		22189968	33794618	21406623	32257382	17625689	22012420	20481761	31523173									21291582	20219797	15815401	17663815	20464635	15339527	14374013	15439237
Number of unmapped reads		2824509	5931566	5044353	9431979	5902956	4868311	6029966	5957908									979711	1306932	1096187	1173298	1243041	1291475	1076986	1082486
Total number of reads mapped to chloroplast CDSs		1122312	1473671	1847469	2184841	1459409	1701898	1064065	2502716									19718939	22027385	20932640	23176726	20525119	20056827	22015556	24118509
Total number of reads mapped to mitochondrial CDSs		137827	196505	171299	275193	178439	204075	142677	197887									357132	338526	292015	320894	242071	263024	260617	267344
Total number of reads mapped to nuclear CDSs		16649055	27492058	15737858	15955537	14970399	17696976	17676705	26009217									17986449	16758112	13198944	14768018	17705054	12845378	12014821	12956033
Chloroplast gene	length	Raw read count								cpRPKM								Raw read count								cpRPKM
psbA	1062	180508	213478	320225	338527	231317	215292	79190	177478	151399	135427	164941	150191	150640	120295	70177.6	66756	4832140	5582403	5860830	6503738	5553842	6018193	6469331	7315636	465662	489512	547540	546284	544464	563068	573816	594671
rps12a	114	271	313	349	322	240	275	212	539	2117.46	1849.76	1674.62	1330.84	1456.01	1431.43	1750.18	1888.66	2875	2514	2646	3015	2245	1132	2091	2108	2581.01	2053.65	2302.85	2359.19	2050.27	986.65	1727.77	1596.3
psbK	186	9340	11623	13982	16494	10854	13268	10818	26812	44728.5	42099.9	41120	41781.9	40358.4	42328.7	54737.7	57582	2841	3782	2961	2832	2270	1354	2861	2624	1563.2	1893.54	1579.45	1358.19	1270.61	723.31	1448.91	1217.87
psbI	111	586	758	1083	1147	581	994	817	2369	4702.46	4600.68	5337.06	4868.73	3620.01	5313.81	6927.1	8525.36	5741	7080	6870	6003	5575	2099	5840	5537	5293.23	5939.87	6140.66	4824.2	5229.04	1878.92	4955.96	4306.26
atpA	1524	20680	26510	33039	35135	25726	29583	22568	52973	12086.9	11719.3	11858.8	10862.5	11674.7	11518.6	13936.7	13884.8	94460	89095	62417	80053	63534	76157	62697	65223	6343.36	5444.21	4063.49	4685.68	4340.32	4965.29	3875.25	3694.58
atpF	555	2486	3279	2644	2906	2403	2489	2424	4975	3989.87	3980.38	2605.95	2467.05	2994.46	2661.18	4110.48	3580.72	32522	41544	32703	28083	25792	12075	31164	28256	5997.09	6970.79	5846.23	4513.68	4838.29	2161.79	5289.3	4395.08
atpH	246	5108	7443	7948	7627	5085	6377	4973	13638	18495.5	20384	17673.4	14608.1	14296	15382.4	19025.5	22145.5	11479	17057	12674	10676	9297	7420	11910	10968	4775.57	6457.05	5111.63	3871.27	3934.67	2997.01	4560.52	3848.94
atpI	750	4402	5527	7324	8595	5669	5914	5309	12089	5228.04	4964.83	5341.76	5399.58	5227.6	4679.1	6661.99	6438.72	25868	28131	21060	24131	21453	17206	21275	21088	3529.86	3492.93	2785.98	2870.08	2978.02	2279.49	2672.06	2427.3
rps2	711	1165	1542	1743	1781	1434	1731	1267	2807	1459.51	1461.14	1340.99	1180.24	1394.88	1444.67	1677.1	1577.04	1270	1362	990	1102	1084	1127	955	843	182.81	178.39	138.15	138.26	158.73	157.5	126.52	102.35
rpoC2	4131	1477	1503	1838	2446	1345	1619	1122	2609	318.48	245.12	243.38	278.98	225.18	232.56	255.62	252.28	10987	11045	9337	10293	8641	7157	7904	6975	272.19	248.99	224.25	222.26	217.78	172.15	180.23	145.76
rpoC1	2043	592	845	923	1096	808	857	745	1385	258.11	278.65	247.13	252.77	273.53	248.92	343.19	270.8	13009	13349	12166	13628	11219	10115	9887	9934	651.68	608.48	590.83	595.04	571.72	491.95	455.86	419.76
rpoB	3219	4948	3701	4390	5815	5572	3470	5067	4820	1369.17	774.59	746	851.15	1197.15	639.66	1481.43	598.13	6581	6870	5929	6881	5587	5136	4825	4814	209.23	198.75	182.74	190.68	180.7	158.53	141.19	129.1
ycf6	90	224	224	321	203	183	365	284	773	2216.95	1676.8	1951.01	1062.75	1406.26	2406.54	2969.81	3430.9	3735	5762	5053	3546	3197	3108	4026	3759	4247.22	5962.07	5570.42	3514.6	3698.28	3431.3	4213.75	3605.61
psbM	105	2342	2368	3312	4591	1945	2425	2913	6514	19867.7	15193.9	17254.3	20601.2	12811.1	13704.6	26109.8	24781.6	53	199	181	51	58	3	93	55	51.66	176.49	171.03	43.33	57.51	2.84	83.43	45.22
psbD	1062	31354.5	39256.7	76370.7	94683.2	51524	55061	41398.9	104934	26298.1	24903.8	39336.8	42007.2	33553.8	30765.4	36687.4	39469.5	417806	411538	425722	465666	407439	384813	433754	428839	40263	36087.1	39772.5	39113.8	39942.8	36003.5	38473.1	34859.3
psbC	1422	134556	177997	251083	316061	202383	258104	160024	383251	84285.3	84331.5	96586.2	104724	98430.9	107705	105910	107660	469737	479280	435757	515046	423965	430694	427840	454155	33807.4	31387.5	30403.7	32309.2	31040.6	30094.6	28341.3	27571.1
psbZ	189	7328	8619	12592	13315	8135	13133	9076	21537	34536.1	30723.5	36444.3	33193.6	29768.2	41233	45194.4	45519.1	9642	10639	9860	9635	8494	7859	9201	8310	5221.09	5242.1	5176.02	4547.47	4678.97	4131.66	4585.76	3795.67
rps14	303	1529	2291	2533	2443	1592	2657	1818	4932	4494.85	5094	4572.88	3798.89	3633.77	5203.45	5646.82	6502.06	11323	11405	8405	8384	7751	12184	8197	7790	3824.5	3505.25	2752.18	2468.25	2663.27	3995.46	2548.3	2219.44
psaB	2205	71316.1	88380.2	109447	128391	89637.6	99996.2	77429.8	176004	28809.1	27003.7	27151.5	27434.8	28115	26910.2	33048.5	31884.9	602345	621355	443626	511515	460555	384600	473553	477575	27957.2	26242	19961.3	20693.3	21745.7	17330.9	20230.1	18697.4
psaA	2253	62998.8	77811.8	96458.8	113968	79392.4	88338.8	66692.2	156190	24907	23268.1	23419.5	23834	24371.1	23266.6	27859	27692.5	606914	632932	447375	515451	459371	391950	478396	473159	27569.1	26161.5	19701.2	20408.3	21227.7	17285.8	20001.6	18129.9
ycf3	381	454	507	567	535	484	563	419	1005	1061.4	896.52	814.06	661.61	878.57	876.85	1035	1053.69	5744	6235	5435	5562	4760	3742	4445	4029	1542.93	1523.98	1415.32	1302.23	1300.72	975.88	1098.97	912.9
rps4	606	1797	2475	3027	2998	1720	3369	2188	6041	2641.35	2751.56	2732.35	2330.96	1962.97	3298.91	3398.03	3982.05	4652	4840	4250	4794	3793	3879	3795	3667	785.64	743.77	695.82	705.68	651.64	636.01	589.9	522.38
ndhJ	477	3202	4519	6040	7020	5164	6012	3882	9857	5979.34	6382.64	6926.53	6934.17	7487.3	7478.99	7659.31	8254.62	13000	14264	11795	13014	12333	8320	11491	12272	2789.21	2784.77	2453.36	2433.73	2691.85	1733.1	2269.22	2220.99
ndhK	678	2635	3781	4381	5757	3812	4106	3241	7474	3461.79	3757.1	3534.6	4000.76	3888.48	3593.62	4498.85	4403.46	19250	19460	16691	19927	16521	16627	17151	15484	2905.74	2672.88	2442.5	2621.76	2536.92	2436.71	2382.86	1971.53
ndhC	363	305	383	506	655	343	442	344	870	748.42	710.83	762.5	850.18	653.5	722.53	891.88	957.38	6242	8073	7392	6978	6316	3556	6880	6170	1759.84	2071.07	2020.4	1714.77	1811.49	973.36	1785.33	1467.33
atpE	399	2722	3570	3989	4979	2883	3386	2820	7252	6076.67	6027.98	5468.75	5879.56	4997.23	5035.66	6651.64	7260.31	22196	23626	17844	20692	17521	14241	17647	18505	5693.22	5514.22	4437.11	4626.05	4571.79	3546.4	4166.16	4003.73
atpB	1497	27300	35804	40611	49195	31268	35835	29262	68604	16243.9	16113.4	14839.5	15483.7	14445.6	14204.6	18396.5	18306.2	155880	138593	106363	135835	113787	120633	107261	124322	10656.8	8621.56	7049.36	8094.13	7913.54	8006.89	6749.29	7169.28
rbcL	1440	379239	559583	461243	543043	402347	511361	364109	864966	234585	261805	175212	177683	193239	210721	237969	239942	1565135	1631024	1237017	1394192	1174145	1489824	1205302	1330977	111236	105479	85230.3	86365.5	84890.6	102800	78844.5	79791.6
accD	1467	423	533	699	651	564	534	463	892	256.84	244.78	260.64	209.09	265.89	216	297.03	242.89	2547	3040	2958	2656	2356	1820	2615	2444	177.69	192.98	200.05	161.5	167.2	123.27	167.91	143.82
psaI	114	73	79	183	114	79	115	117	288	570.39	466.87	878.1	471.17	479.27	598.6	965.9	1009.16	1606	2663	2707	1860	1658	962	2223	1738	1441.77	2175.37	2355.94	1455.42	1514.19	838.47	1836.84	1316.12
ycf4	555	1282	1782	2473	2724	1961	2110	1691	3956	2057.53	2163.17	2437.41	2312.54	2443.67	2255.96	2867.5	2847.3	7825	9472	8897	8170	7794	4565	8596	7667	1442.94	1589.33	1590.49	1313.13	1462.07	817.27	1458.95	1192.56
ycf10	690	159	187	227	318	210	274	220	406	205.26	182.59	179.96	217.15	210.49	235.64	300.07	235.04	14075	19726	18815	14835	12971	6006	17414	14421	2087.64	2662.3	2705.43	1917.87	1957.15	864.88	2377.32	1804.24
petA	963	9968	12404	16398	20695	10721	14588	11152	30316	9220.02	8677.84	9314.54	10125.5	7699.57	8989.01	10898.8	12575.2	29128	36241	32014	31150	27701	16417	30912	28490	3095.57	3504.62	3298.33	2885.44	2994.81	1693.9	3023.7	2553.97
psbJ	123	852	1094	1130	981	765	1039	1088	2693	6169.99	5992.23	5025.4	3757.85	4301.44	5012.48	8324.85	8745.84	2669	3412	3068	2439	2134	2629	2301	2061	2220.75	2583.27	2474.75	1768.83	1806.3	2123.76	1762.18	1446.51
psbL	117	215	237	274	218	203	221	266	534	1636.83	1364.7	1281.04	877.9	1199.96	1120.85	2139.68	1823.16	26702	27200	21744	23069	18673	20422	20259	20251	23356.8	21649.6	18438.9	17588.3	16616.1	17343.3	16310.6	14942
psbF	120	2189	2324	3038	3035	2189	2563	2416	5307	16248.5	13047.6	13848.5	11916.6	12616	12673.9	18948.2	17666	43037	44780	35539	37156	31257	37029	33588	33548	36704.3	34751.2	29383.6	27620.3	27118.5	30660.6	26365.8	24134.3
psbE	252	4955	7145	7559	9500	6118	7717	5936	14120	17514.3	19102	16408.2	17762.3	16790.6	18171.5	22169	22382.3	47700	50618	39750	45129	37337	41033	38098	39018	19372	18705.6	15650.1	15974.8	15425.5	16179	14241	13366.4
orf31	96	58	91	81	88	62	65	60	181	538.15	638.63	461.54	431.9	446.66	401.78	588.21	753.14	125	254	293	119	83	25	199	115	133.26	246.39	302.82	110.57	90.01	25.88	195.26	103.41
petG	114	269	372	413	433	254	269	276	716	2101.83	2198.44	1981.72	1789.61	1540.94	1400.2	2278.54	2508.87	2611	3859	3756	2746	2465	1012	3315	2793	2344	3152.37	3268.9	2148.7	2251.19	882.05	2739.15	2115.02
psaJ	135	497	647	758	870	451	822	764	1462	3279.24	3228.84	3071.37	3036.41	2310.47	3613.1	5326.13	4325.98	1810	1666	1570	1889	1598	1647	1420	1491	1372.15	1149.23	1153.84	1248.18	1232.38	1212.21	990.81	953.44
rpl33	201	2017	2203	2657	2850	1992	2341	2758	5123	8938.4	7384.05	7230.9	6680.74	6854.1	6911.11	12913.7	10181.2	2149	2340	2194	2159	1882	1749	1895	1808	1094.2	1084.14	1082.98	958.16	974.82	864.6	888.08	776.52
rps18	306	256	260	319	298	240	235	251	534	745.19	572.44	570.25	458.85	542.43	455.71	771.98	697.09	2469	3142	3390	2679	2412	948	2491	1984	825.76	956.21	1099.16	780.97	820.65	307.83	766.81	559.72
rpl20	354	645	859	915	1154	651	815	687	1547	1622.96	1634.81	1413.89	1535.95	1271.85	1366.15	1826.44	1745.65	949	1088	1045	992	801	591	775	698	274.36	286.21	292.88	249.97	235.58	165.88	206.22	170.22
clpP	591	1921	2479	2400	2631	2000	2134	1736	3373	2895.28	2825.95	2221.37	2097.53	2340.45	2142.64	2764.49	2279.81	11911	13795	12747	11734	9971	7340	10307	9615	2062.61	2173.71	2139.94	1771.08	1756.51	1234.04	1642.79	1404.46
psbB	1527	55797	64328	189750	218724	144170	162553	45299	102073	32547.8	28381.6	67973.5	67489	65297	63168.2	27919.1	26701.9	212737	226207	233004	263930	229942	199775	210837	210331	14258	13795.4	15139.3	15418.1	15677.6	12999.4	13006.1	11890.9
psbT	102	2486	3399	6202	6966	4446	5746	5366	12044	21709.6	22450.6	33260.5	32178	30145.8	33427.8	49511.1	47167.3	18216	21426	25419	24554	22342	18292	20927	19690	18277.2	19561.7	24725.2	21473.5	22804.6	17818.9	19326.1	16664.6
psbN	132	1102	1020	2267	1721	1416	1859	2066	4510	7436.31	5205.98	9394.52	6143.03	7419.02	8356.95	14730.2	13648.1	3191	3973	3822	3771	3314	3999	3251	2968	2474.05	2802.92	2872.75	2548.37	2613.84	3010.21	2319.96	1941.06
psbH	222	2613	3972	8243	6988	4845	8251	2866	8070	10484.2	12054	20310.9	14831.2	15093.8	22054.4	12150	14520.8	23294	30884	29016	26329	24270	16209	25519	22669	10738.6	12955.3	12967.8	10579.4	11382	7254.76	10828	8815.13
petB	648	4669	6424	7312	8083	5947	5726	4674	11016	6417.99	6678.93	6172.46	5877.24	6347.17	5243.47	6788.38	6790.78	147988	165334	159224	157530	138525	117719	142482	129742	23372.6	23760.4	24378.9	21685.5	22256.3	18050.6	20712	17284.4
petD	483	12304	15696	23097	25398	16693	21664	15421	39873	22690.8	21893.6	26158	24775.8	23902.6	26615.5	30048.2	32976.3	76892	81669	74418	86175	72872	50894	68347	70587	16292.6	15746.2	15286.6	15915.3	15707.7	10469.8	13329.4	12616.1
rpoA	990	884	801	886	931	697	852	1005	1740	795.37	545.1	489.55	443.09	486.92	510.68	955.4	702.08	7947	8010	6701	7336	6256	5249	6023	5693	821.53	753.47	671.56	661	657.9	526.82	573.08	496.43
rps11	417	1318	1724	2004	2079	1336	1874	1247	3311	2815.33	2785.33	2628.81	2349.06	2215.78	2666.71	2814.38	3171.71	5912	6207	4962	5472	4700	3247	4588	4254	1450.96	1386.16	1180.6	1170.55	1173.44	773.69	1036.39	880.66
rpl36	114	252	445	489	469	236	596	309	1105	1969	2629.85	2346.39	1938.4	1431.74	3102.3	2550.97	3871.93	1797	1998	1580	1442	1365	902	1469	1207	1613.24	1632.14	1375.1	1128.34	1246.6	786.18	1213.82	914.01
rps8	405	1655	2082	2256	2700	1732	2459	1767	3940	3639.93	3463.39	3047.06	3141.12	2957.67	3602.85	4106.14	3886.08	624	732	603	578	481	494	516	405	157.68	168.31	147.72	127.31	123.65	121.2	120.01	86.33
rpl14	369	1324	1736	1627	1696	1164	1561	1377	3267	3196.04	3169.56	2411.89	2165.58	2181.64	2510.26	3512.04	3536.66	10392	9856	7588	8142	6627	6498	6359	6115	2882.23	2487.37	2040.24	1968.27	1869.78	1749.74	1623.31	1430.6
rpl16	408	1372.97	1789.97	1720.95	1916.94	1300.96	1817.97	1361.98	3124.97	2997.44	2955.71	2307.31	2213.73	2205.27	2644.05	3141.69	3059.54	1191	1513	1201	995	819	635	852	681	298.75	345.34	292.05	217.54	208.99	154.64	196.71	144.09
rps3	657	942	1334.66	1146	1087	813	1322.27	933	2293	1277.13	1368.62	954.15	779.54	855.82	1194.26	1336.5	1394.15	2542	2740	2115	2174	1639	1450	1798	1518	395.97	388.38	319.39	295.17	259.73	219.29	257.79	199.46
rpl22	483	1404	2020.34	2155	2571	1663	2672.73	1989	4041	2589.23	2818.08	2440.6	2508.02	2381.24	3283.6	3875.61	3342.04	1524	1551	1191	1152	1012	816	1024	948	322.92	299.04	244.65	212.76	218.14	167.87	199.71	169.44
rps19	279	1599	2144	1656	2397	1295	2593	1671	3817	5104.98	5177.22	3246.78	4047.99	3210.13	5514.94	5636.7	5464.98	669	799	513	502	408	357	479	358	245.4	266.69	182.43	160.5	152.25	127.14	161.72	110.77
rpl2.1	825	1962	2440.42	2452.08	2655	2127	2428.2	1957.8	4517.71	2118.34	1992.91	1625.84	1516.3	1783.08	1746.52	2233.4	2187.43	203	190	113	160	106	114	133	84	25.18	21.45	13.59	17.3	13.38	13.73	15.19	8.79
rpl23.1	282	1013.33	1503	957.71	2184.99	1750	175.57	697.33	1546.5	3200.75	3590.76	1857.73	3650.7	4291.87	369.44	2327.24	2190.64	9	5	4	8	1	3	4	4	3.27	1.65	1.41	2.53	0.37	1.06	1.34	1.22
ycf2.1	6885	2416	3095	3974.11	4991.02	3475	3469	2721.13	4737.48	312.57	302.85	315.74	341.56	349.07	298.98	371.96	274.86	294	295	250	369	184	325	159	175	4.37	3.99	3.6	4.78	2.78	4.69	2.18	2.19
ndhB.1	1170	7040	7604.52	6692	9870	5343	4653.75	2	3	5359.66	4378.87	3128.72	3974.72	3158.32	2360.26	8.04	5.12	3713	4501	3390	3114	2829	1290	3178	3019	324.78	358.25	287.47	237.42	251.74	109.55	255.86	222.75
rps7.1	468	517.31	823.37	1071.37	995.45	633.93	555.37	4263	7495	984.59	1185.29	1252.25	1002.19	936.81	704.17	3429.11	2558.92	1625	2302	1830	1651	1279	497	1507	1408	355.36	458.06	387.96	314.69	284.53	105.52	303.32	259.72
ycf1.1	1032	312.72	357.5	362.62	400.15	240.26	247.09	396.79	1501.9	269.91	233.38	192.21	182.69	161.01	142.08	797.93	1281.93	91	211	269	112	102	56	192	124	9.02	19.04	25.86	9.68	10.29	5.39	17.53	10.37
ndhF	2241	804	1019	1441	1512.14	1225	1146	307.55	609.74	319.57	306.34	351.74	317.93	378.05	303.45	280.47	236.01	6919	7782	7448	7976	7130	3605	7133	7125	315.98	323.38	329.75	317.49	331.24	159.84	299.83	274.47
rpl32	159	381	572	537	569	382	538	397	984	2134.41	2423.68	1847.46	1686.13	1661.59	2007.83	2349.88	2472.11	32	31	33	39	19	7	26	28	20.6	18.16	20.59	21.88	12.44	4.37	15.4	15.2
ycf5	987	583	651	1125	1515	875	947	786	2001	526.14	444.37	623.49	723.22	613.12	569.34	749.48	809.84	1550	1534	1332	1271	1280	1325	1173	1156	160.72	144.74	133.9	114.87	135.02	133.39	111.95	101.11
ndhD	1521	3966	4797	6239	8443	4970	6544	4683	9628	2322.6	2124.79	2243.79	2615.43	2259.87	2553.03	2897.66	2528.58	19311	22280	21646	19382	17045	11993	18255	16426	1299.37	1364.12	1411.98	1136.71	1166.72	783.46	1130.55	932.29
psaC	246	14148	19485	25148	25101	19552	21655	14517	38027	51228.3	53363.2	55919.8	48076.3	54968.4	52235.5	55538.5	61748.7	7064	7073	6956	7229	5596	4333	5928	5178	2938.81	2677.53	2805.47	2621.34	2368.33	1750.14	2269.92	1817.09
ndhE	306	70	112	101	134	110	53	71	126	203.76	246.59	180.55	206.33	248.62	102.78	218.37	164.48	5187	7724	8249	5347	5311	2801	6249	5342	1734.81	2350.65	2674.61	1558.72	1806.99	909.52	1923.65	1507.06
ndhG	531	625	663	709	827	597	627	516	1199	1048.42	841.19	730.38	733.81	777.57	700.67	914.55	901.98	4169	5109	4994	4354	4045	2607	4110	3660	803.51	896	933.11	731.43	793.09	487.83	729.1	595.03
ndhI	519	429	482	864	899	633	678	510	1484	736.27	625.69	910.63	816.15	843.52	775.18	924.82	1142.19	5045	6170	6149	5350	4929	3357	5568	4977	994.83	1107.09	1175.49	919.53	988.76	642.69	1010.58	827.85
ndhA	1083	5112	6323	8302	10991	6640	7666	5084	13270	4204.48	3933.42	4193.25	4781.72	4240.3	4200.32	4418.04	4894.55	23423	27518	29048	27127	24740	14363	25363	23372	2213.45	2366.22	2661.15	2234.36	2378.33	1317.76	2206.02	1863.02
ndhH	1182	1188	1643	2506	3523	2917	2126	1652	3732	895.26	936.48	1159.74	1404.34	1706.77	1067.3	1315.36	1261.23	4565	4809	4633	5150	4794	2686	4474	4277	395.26	378.88	388.89	388.66	422.26	225.79	356.55	312.37
rps15	267	362	539	589	749	339	584	406	922	1207.67	1360.05	1206.7	1321.74	878.1	1297.91	1431.09	1379.4	258	358	424	323	354	124	356	300	98.89	124.86	157.56	107.91	138.04	46.15	125.6	97
rps12b	258	3457	4346	4422	5057	2905.95	3883.4	2873	6346.83	11935.2	11348.7	9375.53	9235.25	7789.79	8931.72	10480.2	9826.7	488	733	470	394	439	273	480	411	193.58	264.58	180.74	136.22	177.15	105.14	175.25	137.52
rps7.2	468	809.69	1008.63	666.63	856.55	515.07	763.63	714.21	1308.1	1541.07	1451.99	779.18	862.35	761.16	968.23	1436.26	1116.52	47	49	40	45	38	28	28	30	10.28	9.75	8.48	8.58	8.45	5.94	5.64	5.53

## Sheet: Replicate 3
		Ribo-seq						RNA-seq
		Raw read count			cpRPKM			Raw read count			cpRPKM
		WT	fpb1		WT	fpb1	pam68	WT	fpb1	pam68	WT	fpb1	pam68
Read mapping feature		Replicate 3	Replicate 3	Replicate 3	Replicate 3	Replicate 3	Replicate 3	Replicate 3	Replicate 3	Replicate 3	Replicate 3	Replicate 3	Replicate 3
Total number of reads		51829965	50185676	60991459				46248314	44779548	43129284
Total number of reads after trimming and filtering		51504753	49879341	60553033				46039488	44586202	42975776
Reads mapped to chloroplast tRNA and rRNA sequences		2260744	2411109	3497285				1156485	1032670	1251635
Reads mapped to chloroplast genome (-tRNAs, - rRNAs)		3770743	3677603	5574531				25273412	28331610	27745434
Reads mapped to mitochondrial tRNA and rRNA sequences		163720	158464	217836				436	352	277
Reads mapped to mitochondrial genome (-tRNAs, - rRNAs)		345822	340933	475226				498669	419135	374920
Reads mapped to nuclear tRNA and rRNA sequences		10632381	10043466	12800969				1272	881	792
Reads mapped to nuclear genome (-tRNAs, - rRNAs)		44621552	42949094	50784561				18609036	13989455	13336600
Number of unmapped reads		2766636	2911711	3718715				1658371	1846002	1518822
Total number of reads mapped to chloroplast CDSs		1412742	1159571	1927272				21591368	24458701	23285906
Total number of reads mapped to mitochondrial CDSs		36448	28447	47579				312053	267412	240789
Total number of reads mapped to nuclear CDSs		39241006	39171848	43194925				14844824	11111193	10532768
Chloroplast gene	length	Raw read count			cpRPKM			Raw read count			cpRPKM
psbA	1062	241388	233652	332497	144881	172383	147354	4460318	5885791	5948738	389794	481576	493105
rps12a	114	1726	751	1517	9650.66	5161.6	6262.94	8167	7802	6922	6648.92	5946.84	5345.22
psbK	186	6203	5545	8873	21257.4	23358.1	22452	5129	4950	6098	2559.25	2312.48	2886.11
psbI	111	1046	697	1029	6006.61	4919.94	4363.04	15139	18210	29949	12658.1	14255.1	23751.9
atpA	1524	29106	20635	35776	12173.6	10608.9	11048.5	65566	56945	59748	3992.89	3246.8	3451.26
atpF	555	6430	4488	7642	3227.22	2768.85	2832.05	85897	78338	89782	6277.23	5359.86	6223.35
atpH	246	9050	5498	9066	23449.5	17511.3	17345.1	42606	35311	34802	16074.2	12472.7	12454
atpI	750	7192	6240	10349	6112.37	6518.88	6494.33	28253	25566	28158	3496.2	2962.01	3305.06
rps2	711	1181	708	1469	1058.77	780.21	972.41	1567	1202	1132	204.55	146.9	140.16
rpoC2	4131	1579	1038	2527	243.64	196.88	287.9	13356	9976	10879	300.06	209.84	231.83
rpoC1	2043	2915	2041	4072	655.63	564.28	676.25	14750	12478	13784	483.04	382.59	428.17
rpoB	3219	3192	4940	6709	632.07	1202.42	980.92	7098	5386	7090	204.65	145.39	193.89
ycf6	90	1040	759	1147	7365.66	6607.68	5998.16	15697	13948	16613	16187	13466.5	16249.7
psbM	105	481	275	410	2919.96	2052.07	1837.77	1271	1341	1978	1123.44	1109.75	1658.35
psbD	1062	41822	39512	63149	25101.6	29151	27985.9	369716	368782	350766	32310	30173.8	29075.8
psbC	1422	147921	111947	199019	66305.8	61682.6	65870.7	506457	491279	446905	33054.9	30020.2	27666.5
psbZ	189	3950	2477	4517	13321.6	10268.7	11248.3	16825	13694	20582	8262.03	6295.84	9586.6
rps14	303	1403	593	1450	2951.45	1533.42	2252.28	28379	20396	19206	8692.56	5849.08	5579.99
psaB	2205	118011	77022	125593	34114.2	27368.8	26807.4	716367	534955	468077	30152.3	21081.1	18687.3
psaA	2253	108198	68306	113405	30611.1	23754.6	23690.2	735523	543604	467406	30299	20965.5	18263
ycf3	381	1640	1638	2480	895	1098.81	999.32	13476	12694	13016	1070.81	944.37	981.01
rps4	606	1221	702	1464	1284.29	907.64	1137.01	4809	4182	4865	736.5	599.65	706.72
ndhJ	477	2691	1753	3527	3595.97	2879.47	3480.04	12079	10200	10345	2350.21	1858.09	1909.2
ndhK	678	3137	2210	3832	2949.21	2553.95	2660.07	21797	20837	21950	2983.74	2670.49	2849.99
ndhC	363	1100	682	1549	1931.56	1472.07	2008.36	15098	15452	17469	3860.17	3698.82	4236.43
atpE	399	6039	4086	6625	9647.46	8023.71	7814.66	23699	21657	21633	5512.52	4716.4	4772.9
atpB	1497	36703	29841	51240	15627.9	15618.6	16109.6	82875	78119	72535	5138.01	4534.4	4265.45
rbcL	1440	515160	391214	694775	228035	212864	227080	2111470	1894362	1692791	136087	114310	103486
accD	1467	1090	651	1455	473.61	347.7	466.8	3807	3504	4552	240.85	207.55	273.16
psaI	114	508	247	687	2840.4	1697.62	2836.28	5840	5540	10176	4754.46	4222.7	7857.98
ycf4	555	2028	1252	2510	2329.14	1767.51	2128.52	15662	16546	19342	2619.07	2590.51	3067.94
ycf10	690	647	389	838	597.69	441.72	571.6	38684	37742	71673	5203.26	4752.92	9144.19
petA	963	9553	5659	10353	6323.17	4604.29	5059.84	69639	67187	73127	6711.5	6062.39	6684.83
psbJ	123	2293	1178	2254	11882.8	7503.95	8624.74	5496	4691	5042	4147.01	3313.94	3608.58
psbL	117	1178	665	1272	6417.72	4453.34	5116.8	42333	34800	33953	33580.5	25845.1	25546.5
psbF	120	4723	3012	4870	25087.5	19666.3	19100.5	64271	54581	52294	49708.1	39522.6	38362.7
psbE	252	9850	7264	12284	24914.8	22585.2	22942.3	60983	51683	50688	22459.6	17821	17706.9
orf31	96	619	293	766	4109.99	2391.37	3755.39	994	890	1721	960.97	805.57	1578.15
petG	114	1707	850	1741	9544.42	5842.03	7187.72	11333	11476	14249	9226.43	8747.23	11003.2
psaJ	135	1658	1014	1939	7828.38	5885.1	6759.92	5449	4961	6239	3746.08	3193.16	4068.37
rpl33	201	1339	1021	1694	4246.25	3979.97	3966.57	7061	6432	8894	3260.35	2780.58	3895.29
rps18	306	762	462	1104	1587.28	1182.96	1698.03	4970	4774	6460	1507.4	1355.64	1858.45
rpl20	354	1748	912	2141	3147.45	2018.56	2846.5	1066	952	1458	279.48	233.68	362.57
clpP	591	9375	9022	12770	3028.76	3582.82	3046.22	27385	26171	28388	1288.19	1152.6	1266.62
psbB	1527	61566	105330	174752	25699.4	54045.9	53861.7	220146	231523	215341	13380.3	13174.7	12414.4
psbT	102	3171	1366	2660	19816	10493	12273.8	32371	33315	41069	29454.3	28380.8	35444.8
psbN	132	1934	1278	1892	9339.07	7585.89	6745.97	12931	14150	16036	9091.84	9314.67	10694.5
psbH	222	5456	4783	7805	15665.4	16881	16546.9	52010	52033	50088	21743.4	20366.2	19861.8
petB	648	11156	9187	16192	4897.37	4957.43	5248.45	258758	270847	274450	16539.4	16208.5	16639.3
petD	483	36737	25956	41698	19644.8	17061.3	16464	91173	86895	85914	7098.78	6334.37	6344.93
rpoA	990	1169	800	1622	752.66	633.15	771.1	7094	6618	8398	665.04	580.87	746.76
rps11	417	1642	705	1707	2509.91	1324.65	1926.61	6487	5717	6425	1443.78	1191.29	1356.36
rpl36	114	587	289	568	3282.12	1986.29	2344.99	3700	3231	4096	3012.25	2462.73	3162.96
rps8	405	1751	982	2030	2755.83	1899.79	2359.06	2412	1749	2404	552.73	375.25	522.54
rpl14	369	2203	883	1766	3805.48	1874.93	2252.48	8826	6306	5718	2219.89	1484.95	1364.13
rpl16	408	5798	3852	6259	2524.4	2061.55	2012.15	2934	1997	2465	186	118.53	148.22
rps3	657	1485	763	1383	1440.73	909.93	990.73	5094	3553	5189	719.59	469.91	695.28
rpl22	483	1570	972	1815	2071.92	1576.77	1768.59	1628	1244	1321	312.82	223.8	240.77
rps19	279	1535	716	1402	3506.92	2010.75	2365.05	460	370	538	153.02	115.23	169.75
rpl2.1	825	4901	3537	6111	2072.97	1838.96	1908.52	273	175	213	16.81	10.09	12.44
rpl23.1	282	1764	1565	2277	3987.22	4348.25	3800.24	11	1	8	3.62	0.31	2.5
ycf2.1	6885	2651	2379	3877	245.43	270.73	265.03	1074	1032	917	14.48	13.02	11.72
ndhB.1	1170	6745	6046	9496	2317.71	2553.72	2409.32	3606	4035	3423	180.42	189.01	162.44
rps7.1	468	1984	1119	1944	2702.2	1873.41	1955	2820	2512	2159	559.24	466.4	406.11
ycf1.1	1032	959	1020	1746	592.32	774.41	796.27	4051	4997	6441	364.31	420.74	549.43
ndhF	2241	2052	2057	3351	583.66	719.19	703.77	20225	23348	27457	837.61	905.3	1078.57
rpl32	159	844	740	1036	3383.5	3646.57	3066.62	201	162	300	117.33	88.53	166.1
ycf5	987	1432	1472	2163	924.8	1168.53	1031.42	3486	3895	4192	327.8	342.91	373.89
ndhD	1521	4339	3990	5702	1818.37	2055.39	1764.39	43828	38540	53860	2674.34	2201.75	3117.28
psaC	246	14343	7658	14640	37164.3	24391	28009.4	10595	9957	12207	3997.23	3517.05	4368.3
ndhE	306	484	514	770	1008.2	1316.11	1184.31	22087	21927	30740	6698.98	6226.48	8843.44
ndhG	531	1766	2052	2843	2119.91	3027.84	2519.88	15747	15887	24965	2752.31	2599.75	4138.81
ndhI	519	771	690	1078	946.91	1041.67	977.57	19211	22426	27676	3435.39	3754.65	4694.34
ndhA	1083	6429	4140	7267	1894.56	1499.66	1581.23	47045	47032	70525	2018.6	1889.39	2870.29
ndhH	1182	2200	2504	3971	1186.39	1659.84	1581.17	5434	5497	7936	426.67	404.1	591.05
rps15	267	782	644	923	1866.88	1889.84	1627	770	587	989	267.65	191.03	326.08
rps12b	258	3666	3687	5954	2939.32	3633.75	3524.84	742	825	614	86.62	90.17	67.99
rps7.2	468	1516	877	1486	2064.78	1468.26	1494.41	110	88	81	21.81	16.34	15.24
