# Supplementary material for: Thylakoid protein FPB1 synergistically cooperates with PAM68 to promote CP47 biogenesis and Photosystem II assembly
Source: Nat Commun. 2024 Apr 10;15:3122. doi: 10.1038/s41467-024-46863-y (PMC11006888; doi:10.1038/s41467-024-46863-y)
Supplement: Supplementary file 6 — Supplementary Data 3 [file 41467_2024_46863_MOESM6_ESM.xls]

## Sheet: ATCG00020 D1
			Replication 1										Replication 2											Replication 3
Before-normalization
After-normalization
Peak	I	II	III	IV	V	VI	VII	VIII	IX		Peak	I	II	III	IV	V	VI	VII	VIII	IX		Peak	I	II	III	IV	V	VI	VII	VIII	IX
fpb1/WT	0.809899	0.892995	0.894732	0.927042	1.47918	1.24942	1.07697	1.13112	1.05288		fpb1/WT	0.981785	1.02811	1.09707	1.40583	0.792565	0.995747	0.910896	0.771181	0.771391		fpb1/WT	0.768394	1.14236	0.987513	1.22353	1.61111	0.894625	1.09102	0.869432	1.12792
pam68/WT	0.770467	0.566042	0.735043	0.878702	3.38041	1.16529	1.3265	1.12966	1.13575		pam68/WT	1.29693	0.933531	0.779016	0.974316	0.583005	1.19241	1.0591	1.0769	1.18867		pam68/WT	0.785765	0.884497	0.935449	1.3603	1.72785	0.879672	1.08471	0.962086	1.0935
lpa1/WT	0.742649	0.840464	0.657123	0.712733	5.07949	0.945526	1.00246	1.17672	0.943104		lpa1/WT	1.04291	1.2374	0.905366	0.795306	0.920952	0.985649	0.892821	0.98122	0.998236

## Sheet: ATCG00070 PsbK
				Replication 1									Replication 2									Replication 3
Before-normalization
After-normalization
	Peak	I	II										I	II								I	II
	fpb1/WT	0.979828	1.25113									fpb1/WT	0.96804	1.07927							fpb1/WT	0.874307	1.23162
	pam68/WT	0.94963	1.29705									pam68/WT	1.0248	0.831637							pam68/WT	0.853332	1.24792
	lpa1/WT	1.00996	0.840308									lpa1/WT	1.007	0.696584

## Sheet: ATCG00080 PsbI
				Replication 1									Replication 2									Replication 3
Before-normalization
After-normalization
			Peak	I									I
			fpb1/WT	1.10738								fpb1/WT	1.14319									I
			pam68/WT	1.07214								pam68/WT	1.07231								fpb1/WT	1.04089
			lpa1/WT	0.965657								lpa1/WT	1.02356								pam68/WT	1.01661

## Sheet: ATCG00120 ATPA
				Replication 1									Replication 2									Replication 3
Before-normalization
After-normalization
		Peak	I										I									I
		fpb1/WT	0.959723									fpb1/WT	0.941206								fpb1/WT	1.06368
		pam68/WT	1.03667									pam68/WT	1.07489								pam68/WT	1.12081
		lpa1/WT	0.88278									lpa1/WT	0.858531

## Sheet: ATCG00130 ATPF
				Replication 1									Replication 2									Replication 3
Before-normalization
After-normalization
		Peak	I	II	III	IV	V					I	II	III	IV	V				I	II	III	IV	V
		fpb1/WT	1.06366	1.3035	0.710834	1.07158	1.28015				fpb1/WT	1.02021	0.836817	1.32714	1.05897	0.981096			fpb1/WT	1.14819	0.982378	1.1514	1.11041	0.904259
		pam68/WT	0.690742	1.01526	0.901073	1.28509	1.15596				pam68/WT	1.17474	1.28431	0.868236	0.678282	1.21644			pam68/WT	0.789962	1.03517	1.32936	1.29068	0.922199
		lpa1/WT	1.14396	1.2943	0.732969	0.779484	1.181				lpa1/WT	1.29058	1.24652	0.803849	0.582528	1.18266

## Sheet: ATCG00140 ATPH
				Replication 1									Replication 2									Replication 3
Before-normalization
After-normalization
	Peak	I	II	III									I	II	III							I	II	III
	fpb1/WT	0.919052	1.19246	0.927259								fpb1/WT	1.02114	0.725035	1.56002						fpb1/WT	0.941615	0.674997	1.32923
	pam68/WT	0.851865	1.32418	1.18422								pam68/WT	1.21878	0.676152	0.928533						pam68/WT	1.05019	0.661713	1.18085
	lpa1/WT	0.972806	1.10201	0.813454								lpa1/WT	1.09189	0.790611	0.886793

## Sheet: ATCG00150 ATPI
				Replication 1						Replication 2						Replication 3
Before-normalization
After-normalization
		Peak	I	II	III	IV			I	II	III	IV			I	II	III	IV
		fpb1/WT	1.06265	1.02305	0.975242	0.979379		fpb1/WT	1.05389	0.773733	1.04674	0.988181		fpb1/WT	0.701798	0.943168	1.36799	0.941522
		pam68/WT	0.888153	1.0477	1.05248	1.10006		pam68/WT	1.11864	0.938781	1.0463	0.895354		pam68/WT	0.862326	0.974175	1.31768	0.877226
		lpa1/WT	1.13099	1.03116	1.09274	0.923063		lpa1/WT	1.23278	0.856468	1.05062	0.776998

## Sheet: ATCG00160 RPS2
				Replication 1						Replication 2						Replication 3
Before-normalization
After-normalization
	Peak	I	II	III						Peak	I	II	III				Peak	I	II	III
	fpb1/WT	1.05159	1.16639	1.01667						fpb1/WT	1.03712	1.09166	0.85629				fpb1/WT	0.944575	1.26081	0.851319
	pam68/WT	0.947364	1.24815	1.32388						pam68/WT	1.01952	0.999914	0.862444				pam68/WT	0.943284	1.12134	0.771239
	lpa1/WT	1.04081	0.861256	1.39126						lpa1/WT	0.892138	0.779365	0.785834

## Sheet: ATCG00170 RPOC2
				Replication 1						Replication 2						Replication 3
Before-normalization
After-normalization
		Peak	I							Peak	I					Peak	I
		fpb1/WT	0.833807							fpb1/WT	1.30505					fpb1/WT	1.20113
		pam68/WT	1.00286							pam68/WT	0.84333					pam68/WT	1.27903
		lpa1/WT	0.59878							lpa1/WT	0.608494

## Sheet: ATCG00190 RPOB
				Replication 1						Replication 2						Replication 3
Before-normalization
After-normalization
		Peak	I							I							I
		fpb1/WT	0.95592						fpb1/WT	1.05687						fpb1/WT	1.16863
		pam68/WT	1.00373						pam68/WT	0.999364						pam68/WT	1.11971
		lpa1/WT	0.997271						lpa1/WT	0.98563

[truncated: 40 more sheets: ATCG00220 PsbM, ATCG00270 PsbD, ATCG00280 PsbC, ATCG00300 PsbZ, ATCG00330 RPS14, ATCG00340 PsaB, ATCG00350 PsaA, ATCG00380 RPS4, ATCG00420 NDHJ, ATCG00430 NDHK, ATCG00470 ATPE, ATCG00480 ATPB, ATCG00490 RbcL, ATCG00520 YCF4, ATCG00540 PetA, ATCG00550 PsbJ, ATCG00570 PsbF, ATCG00580PsbE, ATCG00630 PsaJ, ATCG00640 RPL33 …]
