# Supplementary material for: Thylakoid protein FPB1 synergistically cooperates with PAM68 to promote CP47 biogenesis and Photosystem II assembly
Source: Nat Commun. 2024 Apr 10;15:3122. doi: 10.1038/s41467-024-46863-y (PMC11006888; doi:10.1038/s41467-024-46863-y)
Supplement: Supplementary file 8 — Source Data [file 41467_2024_46863_MOESM8_ESM.zip]

Archive with 2 entries (2 files):
- 7-Source data/7-Source data for graphs.xlsx
- 7-Source data/7-source data for images.pdf
