# Supplementary material for: Thylakoid protein FPB1 synergistically cooperates with PAM68 to promote CP47 biogenesis and Photosystem II assembly
Source: Nat Commun. 2024 Apr 10;15:3122. doi: 10.1038/s41467-024-46863-y (PMC11006888; doi:10.1038/s41467-024-46863-y)
Supplement: Supplementary file 8 — Source Data [file 41467_2024_46863_MOESM8_ESM.zip › 7-Source data/7-Source data for graphs.xlsx]

## Sheet: Fig. 6a
FPKM
Symbol	id	WT-1_fpkm	WT-2_fpkm	WT-3_fpkm	fpb1-1_fpkm	fpb1-2_fpkm	fpb1-3_fpkm	pam68-1_fpkm	pam68-2_fpkm	pam68-3_fpkm	lpa1-1_fpkm	lpa1-2_fpkm
PSBA	ATCG00020	465662	489512	389794	547540	546284	481576	544464	563068	493105	573816	594671
PSBB	ATCG00680	14258	13795.4	13380.3	15139.3	15418.1	13174.7	15677.6	12999.4	12414.4	13006.1	11890.9
PSBC	ATCG00280	33807.4	31387.5	33054.9	30403.7	32309.2	30020.2	31040.6	30094.6	27666.5	28341.3	27571.1
PSBD	ATCG00270	40263	36087.1	32310	39772.5	39113.8	30173.8	39942.8	36003.5	29075.8	38473.1	34859.3
PSBE	ATCG00580	19372	18705.6	22459.6	15650.1	15974.8	17821	15425.5	16179	17706.9	14241	13366.4
PSBF	ATCG00570	36704.3	34751.2	49708.1	29383.6	27620.3	39522.6	27118.5	30660.6	38362.7	26365.8	24134.3
PSBH	ATCG00710	10738.6	12955.3	21743.4	12967.8	10579.4	20366.2	11382	7254.76	19861.8	10828	8815.13
PSBI	ATCG00080	5293.23	5939.87	12658.1	6140.66	4824.2	14255.1	5229.04	1878.92	23751.9	4955.96	4306.26
PSBJ	ATCG00550	2220.75	2583.27	4147.01	2474.75	1768.83	3313.94	1806.3	2123.76	3608.58	1762.18	1446.51
PSBK	ATCG00070	1563.2	1893.54	2559.25	1579.45	1358.19	2312.48	1270.61	723.31	2886.11	1448.91	1217.87
PSBL	ATCG00560	23356.8	21649.6	33580.5	18438.9	17588.3	25845.1	16616.1	17343.3	25546.5	16310.6	14942
PSBN	ATCG00700	2474.05	2802.92	9091.84	2872.75	2548.37	9314.67	2613.84	3010.21	10694.5	2319.96	1941.06
PSBT	ATCG00690	18277.2	19561.7	29454.3	24725.2	21473.5	28380.8	22804.6	17818.9	35444.8	19326.1	16664.6
PSBZ	ATCG00300	5221.09	5242.1	8262.03	5176.02	4547.47	6295.84	4678.97	4131.66	9586.6	4585.76	3795.67
PSAA	ATCG00350	27569.1	26161.5	30299	19701.2	20408.3	20965.5	21227.7	17285.8	18263	20001.6	18129.9
PSAB	ATCG00340	27957.2	26242	30152.3	19961.3	20693.3	21081.1	21745.7	17330.9	18687.3	20230.1	18697.4
PSAC	ATCG01060	2938.81	2677.53	3997.23	2805.47	2621.34	3517.05	2368.33	1750.14	4368.3	2269.92	1817.09
PETA	ATCG00540	3095.57	3504.62	6711.5	3298.33	2885.44	6062.39	2994.81	1693.9	6684.83	3023.7	2553.97
PETB	ATCG00720	23372.6	23760.4	16539.4	24378.9	21685.5	16208.5	22256.3	18050.6	16639.3	20712	17284.4
ATPA	ATCG00120	6343.36	5444.21	3992.89	4063.49	4685.68	3246.8	4340.32	4965.29	3451.26	3875.25	3694.58
ATPB	ATCG00480	10656.8	8621.56	5138.01	7049.36	8094.13	4534.4	7913.54	8006.89	4265.45	6749.29	7169.28
ATPH	ATCG00140	4775.57	6457.05	16074.2	5111.63	3871.27	12472.7	3934.67	2997.01	12454	4560.52	3848.94
NDHA	ATCG01100	2213.45	2366.22	2018.6	2661.15	2234.36	1889.39	2378.33	1317.76	2870.29	2206.02	1863.02
NDHD	ATCG01050	1299.37	1364.12	2674.34	1411.98	1136.71	2201.75	1166.72	783.46	3117.28	1130.55	932.29
mutant/WT
Symbol	id	fpb1-1_fpkm/WT-1_fpkm	fpb1-2_fpkm/WT-2_fpkm	fpb1-3_fpkm/WT-3_fpkm	pam68-1_fpkm/WT-1_fpkm	pam68-2_fpkm/WT-2_fpkm	pam68-3_fpkm/WT-3_fpkm	lpa1-1_fpkm/WT-1_fpkm	lpa1-2_fpkm/WT-2_fpkm
PSBA	ATCG00020	1.17583	1.11598	1.23547	1.16922	1.15027	1.26504	1.23226	1.21482
PSBB	ATCG00680	1.06181	1.11763	0.984634	1.09956	0.942297	0.927815	0.912191	0.861945
PSBC	ATCG00280	0.89932	1.02937	0.908191	0.918162	0.95881	0.836986	0.838317	0.87841
PSBD	ATCG00270	0.987817	1.08387	0.933884	0.992046	0.997684	0.899901	0.955544	0.965977
PSBE	ATCG00580	0.807874	0.854013	0.79347	0.796278	0.864931	0.788391	0.735132	0.714566
PSBF	ATCG00570	0.800549	0.794801	0.795093	0.738838	0.882289	0.77176	0.71833	0.694489
PSBH	ATCG00710	1.20759	0.81661	0.936664	1.05991	0.559984	0.913466	1.00833	0.680427
PSBI	ATCG00080	1.1601	0.812173	1.12617	0.987873	0.316323	1.87642	0.936283	0.724975
PSBJ	ATCG00550	1.11438	0.684725	0.799116	0.813374	0.822121	0.870164	0.793507	0.559953
PSBK	ATCG00070	1.0104	0.717276	0.903577	0.812826	0.381988	1.12772	0.926887	0.643171
PSBL	ATCG00560	0.789442	0.812407	0.769647	0.711401	0.801092	0.760754	0.698322	0.690176
PSBN	ATCG00700	1.16115	0.909184	1.02451	1.0565	1.07396	1.17628	0.937718	0.692514
PSBT	ATCG00690	1.35279	1.09773	0.963552	1.24771	0.910905	1.20338	1.05739	0.851897
PSBZ	ATCG00300	0.991368	0.86749	0.762021	0.896167	0.788169	1.16032	0.878315	0.724074
PSAA	ATCG00350	0.714611	0.780089	0.691955	0.769982	0.660734	0.602759	0.725508	0.692999
PSAB	ATCG00340	0.713997	0.788555	0.699154	0.777822	0.660424	0.619765	0.723611	0.712499
PSAC	ATCG01060	0.954628	0.979014	0.879872	0.805881	0.65364	1.09283	0.772394	0.678644
PETA	ATCG00540	1.0655	0.823325	0.903284	0.96745	0.483333	0.996026	0.976783	0.728744
PETB	ATCG00720	1.04305	0.912672	0.97999	0.952238	0.759692	1.00604	0.886166	0.727446
ATPA	ATCG00120	0.64059	0.860672	0.813145	0.68423	0.912031	0.864351	0.610914	0.678626
ATPB	ATCG00480	0.661492	0.938824	0.882521	0.742585	0.928705	0.830175	0.633335	0.831553
ATPH	ATCG00140	1.07037	0.599542	0.775945	0.823916	0.464145	0.774781	0.954969	0.596083
NDHA	ATCG01100	1.20226	0.944274	0.93599	1.07449	0.556905	1.42192	0.996643	0.78734
NDHD	ATCG01050	1.08667	0.833292	0.823287	0.897912	0.574334	1.16563	0.870075	0.683437
log2
Symbol	id	fpb1-1_fpkm/WT-1_fpkm	fpb1-2_fpkm/WT-2_fpkm	fpb1-3_fpkm/WT-3_fpkm	pam68-1_fpkm/WT-1_fpkm	pam68-2_fpkm/WT-2_fpkm	pam68-3_fpkm/WT-3_fpkm	lpa1-1_fpkm/WT-1_fpkm	lpa1-2_fpkm/WT-2_fpkm
PSBA	ATCG00020	0.233679	0.158308	0.305054	0.225552	0.201966	0.339184	0.301304	0.280748
PSBB	ATCG00680	0.0865209	0.160437	-0.0223404	0.136928	-0.0857457	-0.108091	-0.132593	-0.214332
PSBC	ATCG00280	-0.153093	0.0417581	-0.138933	-0.123179	-0.0606831	-0.256725	-0.254432	-0.187033
PSBD	ATCG00270	-0.0176849	0.116196	-0.0986848	-0.0115206	-0.00334565	-0.152162	-0.0656064	-0.0499388
PSBE	ATCG00580	-0.307798	-0.22767	-0.333753	-0.328655	-0.209344	-0.343016	-0.443924	-0.48486
PSBF	ATCG00570	-0.320938	-0.331334	-0.330804	-0.43667	-0.180677	-0.373776	-0.477282	-0.525977
PSBH	ATCG00710	0.272127	-0.292281	-0.0943972	0.0839444	-0.836542	-0.130578	0.0119635	-0.555488
PSBI	ATCG00080	0.214245	-0.300142	0.171426	-0.0176022	-1.66053	0.907985	-0.0949838	-0.463996
PSBJ	ATCG00550	0.156236	-0.546403	-0.323524	-0.298009	-0.282578	-0.20064	-0.333686	-0.836622
PSBK	ATCG00070	0.0149199	-0.479401	-0.14628	-0.298981	-1.3884	0.173405	-0.109534	-0.636726
PSBL	ATCG00560	-0.341094	-0.299726	-0.377731	-0.491266	-0.31996	-0.394497	-0.518035	-0.534964
PSBN	ATCG00700	0.215558	-0.137356	0.0349324	0.0792962	0.102934	0.234226	-0.0927747	-0.530086
PSBT	ATCG00690	0.435938	0.134521	-0.053566	0.319281	-0.134627	0.267094	0.0805093	-0.231249
PSBZ	ATCG00300	-0.0125078	-0.205081	-0.392097	-0.15816	-0.343423	0.214523	-0.18719	-0.46579
PSAA	ATCG00350	-0.484771	-0.35829	-0.53125	-0.377104	-0.597859	-0.730348	-0.462937	-0.529075
PSAB	ATCG00340	-0.486009	-0.342716	-0.516317	-0.362488	-0.598536	-0.690207	-0.466715	-0.48904
PSAC	ATCG01060	-0.0669896	-0.0305982	-0.184635	-0.311362	-0.613432	0.128071	-0.372591	-0.559273
PETA	ATCG00540	0.0915307	-0.280467	-0.146749	-0.0477406	-1.04891	-0.00574437	-0.0338901	-0.456516
PETB	ATCG00720	0.0608141	-0.131831	-0.0291607	-0.0706056	-0.396514	0.00868696	-0.174351	-0.459088
ATPA	ATCG00120	-0.642528	-0.216464	-0.298415	-0.547446	-0.132845	-0.21031	-0.710958	-0.559312
ATPB	ATCG00480	-0.596203	-0.0910729	-0.180298	-0.429372	-0.106707	-0.268512	-0.65896	-0.266121
ATPH	ATCG00140	0.0981105	-0.738068	-0.365975	-0.27943	-1.10735	-0.36814	-0.0664746	-0.746414
NDHA	ATCG01100	0.265753	-0.0827226	-0.0954345	0.103652	-0.844497	0.507841	-0.00485091	-0.344941
NDHD	ATCG01050	0.119907	-0.263106	-0.280532	-0.155354	-0.800039	0.221105	-0.200788	-0.54912
Average
		log2(fpb1/WT)		log2(pam68/WT)		log2(lpa1/WT)
Symbol	id	average	SD	average	SD	average
PSBA	ATCG00020	0.232347	0.073382	0.255567	0.0733677	0.291026
PSBB	ATCG00680	0.0748725	0.0919438	-0.0189697	0.135473	-0.173462
PSBC	ATCG00280	-0.0834225	0.10864	-0.146863	0.100144	-0.220733
PSBD	ATCG00270	-5.80113e-05	0.108519	-0.0556762	0.0836593	-0.0577726
PSBE	ATCG00580	-0.28974	0.0552986	-0.293672	0.0733823	-0.464392
PSBF	ATCG00570	-0.327692	0.00585535	-0.330374	0.133401	-0.50163
PSBH	ATCG00710	-0.0381837	0.286372	-0.294392	0.481612	-0.271762
PSBI	ATCG00080	0.0285098	0.285425	-0.256715	1.30084	-0.27949
PSBJ	ATCG00550	-0.237897	0.35906	-0.260409	0.0523333	-0.585154
PSBK	ATCG00070	-0.203587	0.252094	-0.504659	0.80096	-0.37313
PSBL	ATCG00560	-0.339517	0.0390264	-0.401908	0.0858928	-0.526499
PSBN	ATCG00700	0.0377114	0.176473	0.138819	0.0834663	-0.31143
PSBT	ATCG00690	0.172298	0.246929	0.150583	0.248373	-0.0753698
PSBZ	ATCG00300	-0.203229	0.189802	-0.0956868	0.284171	-0.32649
PSAA	ATCG00350	-0.458104	0.0895105	-0.568437	0.17845	-0.496006
PSAB	ATCG00340	-0.448348	0.0927263	-0.55041	0.169077	-0.477877
PSAC	ATCG01060	-0.0940742	0.0805108	-0.265574	0.372866	-0.465932
PETA	ATCG00540	-0.111895	0.188432	-0.367465	0.590522	-0.245203
PETB	ATCG00720	-0.0333926	0.0963923	-0.152811	0.214745	-0.316719
ATPA	ATCG00120	-0.385802	0.226075	-0.296867	0.220437	-0.635135
ATPB	ATCG00480	-0.289191	0.269597	-0.268197	0.161333	-0.46254
ATPH	ATCG00140	-0.335311	0.418932	-0.584974	0.454561	-0.406444
NDHA	ATCG01100	0.0291987	0.204961	-0.0776677	0.694163	-0.174896
NDHD	ATCG01050	-0.141244	0.226331	-0.244763	0.51641	-0.374954

## Sheet: Fig. 6b
FPKM
Symbol	id	WT-1_fpkm	WT-2_fpkm	WT-3_fpkm	fpb1-1_fpkm	fpb1-2_fpkm	fpb1-3_fpkm	pam68-1_fpkm	pam68-2_fpkm	pam68-3_fpkm	lpa1-1_fpkm	lpa1-2_fpkm
PSBA	ATCG00020	151399	135427	144881	164941	150191	172383	150640	120295	147354	70177.6	66756
PSBB	ATCG00680	32547.8	28381.6	25699.4	67973.5	67489	54045.9	65297	63168.2	53861.7	27919.1	26701.9
PSBC	ATCG00280	84285.3	84331.5	66305.8	96586.2	104724	61682.6	98430.9	107705	65870.7	105910	107660
PSBD	ATCG00270	26298.1	24903.8	25101.6	39336.8	42007.2	29151	33553.8	30765.4	27985.9	36687.4	39469.5
PSBE	ATCG00580	17514.3	19102	24914.8	16408.2	17762.3	22585.2	16790.6	18171.5	22942.3	22169	22382.3
PSBF	ATCG00570	16248.5	13047.6	25087.5	13848.5	11916.6	19666.3	12616	12673.9	19100.5	18948.2	17666
PSBH	ATCG00710	10484.2	12054	15665.4	20310.9	14831.2	16881	15093.8	22054.4	16546.9	12150	14520.8
PSBI	ATCG00080	4702.46	4600.68	6006.61	5337.06	4868.73	4919.94	3620.01	5313.81	4363.04	6927.1	8525.36
PSBJ	ATCG00550	6169.99	5992.23	11882.8	5025.4	3757.85	7503.95	4301.44	5012.48	8624.74	8324.85	8745.84
PSBK	ATCG00070	44728.5	42099.9	21257.4	41120	41781.9	23358.1	40358.4	42328.7	22452	54737.7	57582
PSBL	ATCG00560	1636.83	1364.7	6417.72	1281.04	877.9	4453.34	1199.96	1120.85	5116.8	2139.68	1823.16
PSBM	ATCG00220	19867.7	15193.9	2919.96	17254.3	20601.2	2052.07	12811.1	13704.6	1837.77	26109.8	24781.6
PSBN	ATCG00700	7436.31	5205.98	9339.07	9394.52	6143.03	7585.89	7419.02	8356.95	6745.97	14730.2	13648.1
PSBT	ATCG00690	21709.6	22450.6	19816	33260.5	32178	10493	30145.8	33427.8	12273.8	49511.1	47167.3
PSBZ	ATCG00300	34536.1	30723.5	13321.6	36444.3	33193.6	10268.7	29768.2	41233	11248.3	45194.4	45519.1
PSAA	ATCG00350	24907	23268.1	30611.1	23419.5	23834	23754.6	24371.1	23266.6	23690.2	27859	27692.5
PSAB	ATCG00340	28809.1	27003.7	34114.2	27151.5	27434.8	27368.8	28115	26910.2	26807.4	33048.5	31884.9
PSAC	ATCG01060	51228.3	53363.2	37164.3	55919.8	48076.3	24391	54968.4	52235.5	28009.4	55538.5	61748.7
PETA	ATCG00540	9220.02	8677.84	6323.17	9314.54	10125.5	4604.29	7699.57	8989.01	5059.84	10898.8	12575.2
PETB	ATCG00720	6417.99	6678.93	4897.37	6172.46	5877.24	4957.43	6347.17	5243.47	5248.45	6788.38	6790.78
ATPA	ATCG00120	12086.9	11719.3	12173.6	11858.8	10862.5	10608.9	11674.7	11518.6	11048.5	13936.7	13884.8
ATPB	ATCG00480	16243.9	16113.4	15627.9	14839.5	15483.7	15618.6	14445.6	14204.6	16109.6	18396.5	18306.2
ATPH	ATCG00140	18495.5	20384	23449.5	17673.4	14608.1	17511.3	14296	15382.4	17345.1	19025.5	22145.5
NDHA	ATCG01100	4204.48	3933.42	1894.56	4193.25	4781.72	1499.66	4240.3	4200.32	1581.23	4418.04	4894.55
NDHD	ATCG01050	2322.6	2124.79	1818.37	2243.79	2615.43	2055.39	2259.87	2553.03	1764.39	2897.66	2528.58
mutant/WT
Symbol	id	fpb1-1_fpkm/WT-1_fpkm	fpb1-2_fpkm/WT-2_fpkm	fpb1-3_fpkm/WT-3_fpkm	pam68-1_fpkm/WT-1_fpkm	pam68-2_fpkm/WT-2_fpkm	pam68-3_fpkm/WT-3_fpkm	lpa1-1_fpkm/WT-1_fpkm	lpa1-2_fpkm/WT-2_fpkm
PSBA	ATCG00020	1.08945	1.10902	1.18982	0.994989	0.888262	1.01706	0.463528	0.492931
PSBB	ATCG00680	2.08842	2.37791	2.103	2.00619	2.22567	2.09584	0.857788	0.940817
PSBC	ATCG00280	1.14594	1.24181	0.930275	1.16783	1.27717	0.993438	1.25657	1.27663
PSBD	ATCG00270	1.4958	1.68678	1.16132	1.2759	1.23537	1.11491	1.39506	1.58488
PSBE	ATCG00580	0.936844	0.929867	0.906501	0.958678	0.951289	0.920831	1.26576	1.17173
PSBF	ATCG00570	0.852293	0.913318	0.783909	0.776439	0.971357	0.761355	1.16615	1.35397
PSBH	ATCG00710	1.93728	1.23039	1.07759	1.43967	1.82963	1.05627	1.15888	1.20464
PSBI	ATCG00080	1.13495	1.05826	0.819088	0.769812	1.15501	0.726373	1.47308	1.85307
PSBJ	ATCG00550	0.814491	0.62712	0.631495	0.697155	0.836497	0.725815	1.34925	1.45953
PSBK	ATCG00070	0.919325	0.992447	1.09882	0.902298	1.00543	1.0562	1.22378	1.36775
PSBL	ATCG00560	0.782635	0.643292	0.693913	0.7331	0.821316	0.797292	1.30721	1.33594
PSBM	ATCG00220	0.868461	1.35589	0.702773	0.644822	0.90198	0.629382	1.31418	1.63102
PSBN	ATCG00700	1.26333	1.17999	0.812275	0.997675	1.60526	0.722339	1.98085	2.62163
PSBT	ATCG00690	1.53207	1.43328	0.529521	1.38859	1.48895	0.619386	2.28061	2.10094
PSBZ	ATCG00300	1.05525	1.0804	0.770828	0.861944	1.34206	0.844363	1.30861	1.48157
PSAA	ATCG00350	0.940277	1.02432	0.776012	0.978483	0.999936	0.773908	1.11852	1.19015
PSAB	ATCG00340	0.942462	1.01597	0.80227	0.975909	0.99654	0.785813	1.14716	1.18076
PSAC	ATCG01060	1.09158	0.900928	0.656302	1.07301	0.978868	0.753663	1.08414	1.15714
PETA	ATCG00540	1.01025	1.16682	0.728162	0.835093	1.03586	0.800206	1.18208	1.44912
PETB	ATCG00720	0.961743	0.879967	1.01226	0.988965	0.785076	1.07169	1.05771	1.01675
ATPA	ATCG00120	0.981123	0.926893	0.871466	0.965893	0.982876	0.907581	1.15304	1.18478
ATPB	ATCG00480	0.913541	0.960924	0.999402	0.889293	0.88154	1.03082	1.13251	1.13609
ATPH	ATCG00140	0.955551	0.716647	0.746766	0.772942	0.754631	0.739679	1.02866	1.08642
NDHA	ATCG01100	0.997329	1.21566	0.791561	1.00852	1.06785	0.834616	1.05079	1.24435
NDHD	ATCG01050	0.966068	1.23091	1.13035	0.972991	1.20154	0.970314	1.24759	1.19004
log2
Symbol	id	fpb1-1_fpkm/WT-1_fpkm	fpb1-2_fpkm/WT-2_fpkm	fpb1-3_fpkm/WT-3_fpkm	pam68-1_fpkm/WT-1_fpkm	pam68-2_fpkm/WT-2_fpkm	pam68-3_fpkm/WT-3_fpkm	lpa1-1_fpkm/WT-1_fpkm	lpa1-2_fpkm/WT-2_fpkm
PSBA	ATCG00020	0.123594	0.149286	0.250747	-0.00724772	-0.170943	0.0244104	-1.10927	-1.02054
PSBB	ATCG00680	1.06241	1.2497	1.07245	1.00446	1.15424	1.06753	-0.221306	-0.088014
PSBC	ATCG00280	0.196536	0.31245	-0.104272	0.22383	0.352948	-0.00949776	0.329489	0.352338
PSBD	ATCG00270	0.58092	0.754272	0.215768	0.351517	0.304941	0.156921	0.480323	0.664373
PSBE	ATCG00580	-0.0941189	-0.104904	-0.14162	-0.0608812	-0.072044	-0.118992	0.340007	0.228638
PSBF	ATCG00570	-0.230579	-0.13081	-0.351242	-0.365056	-0.0419262	-0.393359	0.221751	0.437191
PSBH	ATCG00710	0.954034	0.299117	0.107813	0.525733	0.871554	0.0789783	0.212733	0.268607
PSBI	ATCG00080	0.18263	0.0816984	-0.28791	-0.377422	0.2079	-0.461217	0.558836	0.889914
PSBJ	ATCG00550	-0.29603	-0.673186	-0.663156	-0.520448	-0.257568	-0.462326	0.432156	0.545504
PSBK	ATCG00070	-0.121352	-0.0109387	0.135961	-0.148324	0.00781834	0.0788788	0.291341	0.4518
PSBL	ATCG00560	-0.353589	-0.636455	-0.527173	-0.447918	-0.283991	-0.326819	0.386491	0.417857
PSBM	ATCG00220	-0.203466	0.439242	-0.508869	-0.633027	-0.148833	-0.667992	0.394167	0.705779
PSBN	ATCG00700	0.337233	0.238781	-0.29996	-0.00335828	0.682807	-0.469253	0.986118	1.39046
PSBT	ATCG00690	0.615479	0.519323	-0.917241	0.473626	0.574297	-0.691089	1.18942	1.07104
PSBZ	ATCG00300	0.0775871	0.111562	-0.375519	-0.214333	0.424454	-0.244064	0.388039	0.567129
PSAA	ATCG00350	-0.0888416	0.0346702	-0.36585	-0.0313811	-9.17677e-05	-0.369766	0.161594	0.251142
PSAB	ATCG00340	-0.0854943	0.0228516	-0.317839	-0.035181	-0.0049997	-0.347742	0.198062	0.239719
PSAC	ATCG01060	0.126417	-0.150516	-0.607568	0.101662	-0.0308138	-0.408008	0.116547	0.210564
PETA	ATCG00540	0.0147146	0.22258	-0.457669	-0.259992	0.0508262	-0.321556	0.241328	0.535178
PETB	ATCG00720	-0.056276	-0.184478	0.0175852	-0.0160081	-0.349095	0.0998842	0.0809458	0.0239603
ATPA	ATCG00120	-0.0274947	-0.109525	-0.198484	-0.0500649	-0.0249186	-0.139902	0.205444	0.244625
ATPB	ATCG00480	-0.130458	-0.0575062	-0.000862483	-0.16927	-0.181901	0.0437949	0.179529	0.184076
ATPH	ATCG00140	-0.0655955	-0.480665	-0.421272	-0.371567	-0.406156	-0.435029	0.0407601	0.11958
NDHA	ATCG01100	-0.00385854	0.281745	-0.337227	0.012239	0.094715	-0.260816	0.0714791	0.315392
NDHD	ATCG01050	-0.0498031	0.299728	0.176766	-0.0395009	0.26489	-0.0434763	0.319148	0.251007
Average
		log2(fpb1/WT)		log2(pam68/WT)		log2(lpa1/WT)
Symbol	id	average	SD	average	SD	average
PSBA	ATCG00020	0.174543	0.0672336	-0.05126	0.10485	-1.06491
PSBB	ATCG00680	1.12819	0.10535	1.07541	0.0752035	-0.15466
PSBC	ATCG00280	0.134905	0.215088	0.189093	0.183703	0.340914
PSBD	ATCG00270	0.516987	0.274886	0.271126	0.101609	0.572348
PSBE	ATCG00580	-0.113548	0.0249022	-0.0839724	0.0308371	0.284323
PSBF	ATCG00570	-0.237544	0.110381	-0.26678	0.195243	0.329471
PSBH	ATCG00710	0.453654	0.443773	0.492088	0.397357	0.24067
PSBI	ATCG00080	-0.00786078	0.247725	-0.210247	0.364541	0.724375
PSBJ	ATCG00550	-0.544124	0.214914	-0.413447	0.138088	0.48883
PSBK	ATCG00070	0.00122326	0.129087	-0.0205423	0.116226	0.37157
PSBL	ATCG00560	-0.505739	0.142646	-0.352909	0.0850211	0.402174
PSBM	ATCG00220	-0.0910309	0.483952	-0.483284	0.29017	0.549973
PSBN	ATCG00700	0.0920176	0.343014	0.0700652	0.579529	1.18829
PSBT	ATCG00690	0.0725202	0.858505	0.118945	0.703313	1.13023
PSBZ	ATCG00300	-0.0621233	0.27194	-0.0113146	0.377679	0.477584
PSAA	ATCG00350	-0.140007	0.205104	-0.133746	0.204997	0.206368
PSAB	ATCG00340	-0.126827	0.174066	-0.129308	0.189771	0.21889
PSAC	ATCG01060	-0.210556	0.370657	-0.112387	0.264446	0.163555
PETA	ATCG00540	-0.0734584	0.348591	-0.176907	0.199611	0.388253
PETB	ATCG00720	-0.0743896	0.102242	-0.0884063	0.233081	0.052453
ATPA	ATCG00120	-0.111835	0.0855179	-0.0716283	0.0604484	0.225034
ATPB	ATCG00480	-0.0629423	0.0649687	-0.102459	0.126817	0.181803
ATPH	ATCG00140	-0.322511	0.224468	-0.404251	0.0317737	0.0801699
NDHA	ATCG01100	-0.0197802	0.309793	-0.0512872	0.186084	0.193436
NDHD	ATCG01050	0.14223	0.177306	0.0606377	0.176899	0.285077

## Sheet: Fig. 6c
Replicate 1	Raw data					After normalization
gene	pos	wt1-count	fpb1-1-count	pam68-1-count		pos	wt1-count	fpb1-1-count	pam68-1-count
ATCG00680.1	-15	0	0	0		-15	0	0	0
ATCG00680.1	-14	0	0	0		-14	0	0	0
ATCG00680.1	-13	0	0	0		-13	0	0	0
ATCG00680.1	-12	0	0	0		-12	0	0	0
ATCG00680.1	-11	1	0	0		-11	1	0	0
ATCG00680.1	-10	1	0	0		-10	1	0	0
ATCG00680.1	-9	1	0	0		-9	1	0	0
ATCG00680.1	-8	1	0	0		-8	1	0	0
ATCG00680.1	-7	1	0	0		-7	1	0	0
ATCG00680.1	-6	1	0	0		-6	1	0	0
ATCG00680.1	-5	1	0	0		-5	1	0	0
ATCG00680.1	-4	1	0	0		-4	1	0	0
ATCG00680.1	-3	1	0	1		-3	1	0	0.391048
ATCG00680.1	-2	1	0	1		-2	1	0	0.391048
ATCG00680.1	-1	1	0	1		-1	1	0	0.391048
ATCG00680.1	0	1	3	4		0	1	0.906958	1.56419
ATCG00680.1	1	21	57	47		1	21	17.2322	18.3793
ATCG00680.1	2	104	245	209		2	104	74.0682	81.7291
ATCG00680.1	3	152	351	292		3	152	106.114	114.186
ATCG00680.1	4	249	565	490		4	249	170.81	191.614
ATCG00680.1	5	372	952	783		5	372	287.808	306.191
ATCG00680.1	6	501	1299	1015		6	501	392.713	396.914
ATCG00680.1	7	910	2238	2046		7	910	676.591	800.085
ATCG00680.1	8	1302	3369	2907		8	1302	1018.51	1136.78
ATCG00680.1	9	1609	4239	3534		9	1609	1281.53	1381.97
ATCG00680.1	10	1793	4851	3839		10	1793	1466.55	1501.23
ATCG00680.1	11	1881	5129	4045		11	1881	1550.6	1581.79
ATCG00680.1	12	1963	5419	4358		12	1963	1638.27	1704.19
ATCG00680.1	13	1985	5489	4421		13	1985	1659.43	1728.83
ATCG00680.1	14	1989	5498	4429		14	1989	1662.15	1731.95
ATCG00680.1	15	1989	5499	4430		15	1989	1662.45	1732.34
ATCG00680.1	16	1989	5513	4439		16	1989	1666.69	1735.86
ATCG00680.1	17	1990	5515	4439		17	1990	1667.29	1735.86
ATCG00680.1	18	1997	5520	4452		18	1997	1668.8	1740.95
ATCG00680.1	19	2003	5523	4465		19	2003	1669.71	1746.03
ATCG00680.1	20	2039	5615	4557		20	2039	1697.52	1782.01
ATCG00680.1	21	2050	5653	4585		21	2050	1709.01	1792.96
ATCG00680.1	22	2059	5666	4608		22	2059	1712.94	1801.95
ATCG00680.1	23	2068	5737	4637		23	2068	1734.41	1813.29
ATCG00680.1	24	2071	5745	4640		24	2071	1736.82	1814.46
ATCG00680.1	25	2073	5758	4651		25	2073	1740.75	1818.77
ATCG00680.1	26	2080	5778	4660		26	2080	1746.8	1822.29
ATCG00680.1	27	2098	5812	4680		27	2098	1757.08	1830.11
ATCG00680.1	28	2105	5832	4691		28	2105	1763.13	1834.41
ATCG00680.1	29	2109	5861	4700		29	2109	1771.89	1837.93
ATCG00680.1	30	2119	5892	4720		30	2119	1781.27	1845.75
ATCG00680.1	31	2122	5922	4727		31	2122	1790.34	1848.49
ATCG00680.1	32	2125	5922	4729		32	2125	1790.34	1849.27
ATCG00680.1	33	2115	5894	4719		33	2115	1781.87	1845.36
ATCG00680.1	34	2084	5741	4619		34	2084	1735.62	1806.25
ATCG00680.1	35	2039	5564	4478		35	2039	1682.1	1751.11
ATCG00680.1	36	1907	5120	4131		36	1907	1547.88	1615.42
ATCG00680.1	37	1529	4114	3273		37	1529	1243.74	1279.9
ATCG00680.1	38	1401	3918	3031		38	1401	1184.49	1185.27
ATCG00680.1	39	1228	3545	2682		39	1228	1071.72	1048.79
ATCG00680.1	40	1151	3514	2620		40	1151	1062.35	1024.55
ATCG00680.1	41	1076	3504	2560		41	1076	1059.33	1001.08
ATCG00680.1	42	1246	4125	2799		42	1246	1247.07	1094.54
ATCG00680.1	43	1261	4223	2634		43	1261	1276.69	1030.02
ATCG00680.1	44	1300	4616	2596		44	1300	1395.51	1015.16
ATCG00680.1	45	1751	7787	3606		45	1751	2354.16	1410.12
ATCG00680.1	46	1923	8580	4065		46	1923	2593.9	1589.61
ATCG00680.1	47	1962	8821	4197		47	1962	2666.76	1641.23
ATCG00680.1	48	2020	8997	4306		48	2020	2719.97	1683.85
ATCG00680.1	49	2020	9009	4303		49	2020	2723.59	1682.68
ATCG00680.1	50	2020	8999	4301		50	2020	2720.57	1681.9
ATCG00680.1	51	1976	8873	4193		51	1976	2682.48	1639.67
ATCG00680.1	52	1955	8795	4145		52	1955	2658.9	1620.9
ATCG00680.1	53	1944	8769	4117		53	1944	2651.04	1609.95
ATCG00680.1	54	1943	8764	4117		54	1943	2649.53	1609.95
ATCG00680.1	55	1942	8760	4108		55	1942	2648.32	1606.43
ATCG00680.1	56	1931	8733	4087		56	1931	2640.15	1598.21
ATCG00680.1	57	1927	8720	4084		57	1927	2636.22	1597.04
ATCG00680.1	58	1927	8720	4087		58	1927	2636.22	1598.21
ATCG00680.1	59	1928	8716	4087		59	1928	2635.02	1598.21
ATCG00680.1	60	1909	8648	4061		60	1909	2614.46	1588.05
ATCG00680.1	61	1911	8649	4059		61	1911	2614.76	1587.27
ATCG00680.1	62	1911	8652	4063		62	1911	2615.67	1588.83
ATCG00680.1	63	1911	8635	4051		63	1911	2610.53	1584.14
ATCG00680.1	64	1908	8579	4028		64	1908	2593.6	1575.14
ATCG00680.1	65	1871	8433	3999		65	1871	2549.46	1563.8
ATCG00680.1	66	1862	8367	3978		66	1862	2529.51	1555.59
ATCG00680.1	67	1850	8305	3947		67	1850	2510.76	1543.47
ATCG00680.1	68	1792	7612	3713		68	1792	2301.25	1451.96
ATCG00680.1	69	1765	7308	3630		69	1765	2209.35	1419.51
ATCG00680.1	70	1779	7337	3682		70	1779	2218.12	1439.84
ATCG00680.1	71	1778	7193	3725		71	1778	2174.58	1456.66
ATCG00680.1	72	1807	7276	3836		72	1807	2199.68	1500.06
ATCG00680.1	73	1752	6977	3761		73	1752	2109.28	1470.73
ATCG00680.1	74	1755	6986	3831		74	1755	2112	1498.11
ATCG00680.1	75	1692	6436	3546		75	1692	1945.73	1386.66
ATCG00680.1	76	1276	4376	2759		76	1276	1322.95	1078.9
ATCG00680.1	77	720	2574	1705		77	720	778.17	666.738
ATCG00680.1	78	473	1723	1233		78	473	520.896	482.163
ATCG00680.1	79	431	1576	1157		79	431	476.455	452.443
ATCG00680.1	80	378	1442	1119		80	378	435.944	437.583
ATCG00680.1	81	405	1499	1164		81	405	453.177	455.18
ATCG00680.1	82	373	1397	1089		82	373	422.34	425.852
ATCG00680.1	83	382	1414	1102		83	382	427.48	430.935
ATCG00680.1	84	380	1439	1116		84	380	435.038	436.41
ATCG00680.1	85	372	1434	1108		85	372	433.526	433.282
ATCG00680.1	86	395	1515	1172		86	395	458.014	458.309
ATCG00680.1	87	407	1550	1224		87	407	468.595	478.643
ATCG00680.1	88	421	1643	1305		88	421	496.711	510.318
ATCG00680.1	89	443	1767	1364		89	443	534.198	533.39
ATCG00680.1	90	463	1869	1395		90	463	565.035	545.513
ATCG00680.1	91	464	1880	1405		91	464	568.36	549.423
ATCG00680.1	92	475	1898	1420		92	475	573.802	555.289
ATCG00680.1	93	478	1912	1443		93	478	578.035	564.283
ATCG00680.1	94	483	1925	1464		94	483	581.965	572.495
ATCG00680.1	95	504	1944	1490		95	504	587.709	582.662
ATCG00680.1	96	528	1999	1544		96	528	604.336	603.779
ATCG00680.1	97	556	2061	1624		97	556	623.08	635.063
ATCG00680.1	98	587	2077	1644		98	587	627.917	642.884
ATCG00680.1	99	592	2087	1647		99	592	630.94	644.057
ATCG00680.1	100	588	2094	1642		100	588	633.057	642.101
ATCG00680.1	101	644	2241	1761		101	644	677.498	688.636
ATCG00680.1	102	627	2037	1585		102	627	615.825	619.812
ATCG00680.1	103	558	1783	1380		103	558	539.035	539.647
ATCG00680.1	104	547	1716	1338		104	547	518.78	523.223
ATCG00680.1	105	545	1697	1336		105	545	513.036	522.441
ATCG00680.1	106	536	1652	1300		106	536	499.432	508.363
ATCG00680.1	107	523	1617	1275		107	523	488.85	498.587
ATCG00680.1	108	517	1575	1238		108	517	476.153	484.118
ATCG00680.1	109	513	1562	1234		109	513	472.223	482.554
ATCG00680.1	110	521	1551	1249		110	521	468.897	488.419
ATCG00680.1	111	501	1483	1197		111	501	448.34	468.085
ATCG00680.1	112	481	1374	1127		112	481	415.387	440.712
ATCG00680.1	113	469	1351	1106		113	469	408.433	432.5
ATCG00680.1	114	463	1335	1103		114	463	403.596	431.326
ATCG00680.1	115	454	1309	1088		115	454	395.736	425.461
ATCG00680.1	116	441	1194	1017		116	441	360.969	397.696
ATCG00680.1	117	426	1109	966		117	426	335.272	377.753
ATCG00680.1	118	407	1075	943		118	407	324.993	368.759
ATCG00680.1	119	412	1085	958		119	412	328.016	374.624
ATCG00680.1	120	440	1139	986		120	440	344.342	385.574
ATCG00680.1	121	446	1158	987		121	446	350.086	385.965
ATCG00680.1	122	468	1208	1011		122	468	365.202	395.35
ATCG00680.1	123	485	1259	1023		123	485	380.62	400.043
ATCG00680.1	124	524	1519	1132		124	524	459.223	442.667
ATCG00680.1	125	539	1586	1159		125	539	479.478	453.225
ATCG00680.1	126	520	1527	1122		126	520	461.642	438.756
ATCG00680.1	127	522	1544	1127		127	522	466.781	440.712
ATCG00680.1	128	525	1552	1126		128	525	469.2	440.321
ATCG00680.1	129	452	1427	950		129	452	431.41	371.496
ATCG00680.1	130	429	1390	915		130	429	420.224	357.809
ATCG00680.1	131	440	1475	936		131	440	445.921	366.021
ATCG00680.1	132	384	1411	821		132	384	426.573	321.051
ATCG00680.1	133	343	1273	696		133	343	384.853	272.17
ATCG00680.1	134	340	1257	668		134	340	380.015	261.22
ATCG00680.1	135	299	1180	589		135	299	356.737	230.328
ATCG00680.1	136	299	1178	583		136	299	356.132	227.981
ATCG00680.1	137	299	1213	587		137	299	366.713	229.545
ATCG00680.1	138	310	1273	594		138	310	384.853	232.283
ATCG00680.1	139	315	1295	600		139	315	391.504	234.629
ATCG00680.1	140	325	1334	612		140	325	403.294	239.322
ATCG00680.1	141	326	1369	621		141	326	413.875	242.841
ATCG00680.1	142	323	1372	613		142	323	414.782	239.713
ATCG00680.1	143	313	1341	579		143	313	405.41	226.417
ATCG00680.1	144	316	1347	581		144	316	407.224	227.199
ATCG00680.1	145	316	1339	582		145	316	404.806	227.59
ATCG00680.1	146	316	1336	583		146	316	403.899	227.981
ATCG00680.1	147	313	1330	572		147	313	402.085	223.68
ATCG00680.1	148	287	1224	502		148	287	370.039	196.306
ATCG00680.1	149	222	1041	353		149	222	314.714	138.04
ATCG00680.1	150	176	805	251		150	176	243.367	98.1532
ATCG00680.1	151	166	748	233		151	166	226.135	91.1143
ATCG00680.1	152	149	673	198		152	149	203.461	77.4276
ATCG00680.1	153	146	653	188		153	146	197.415	73.5171
ATCG00680.1	154	117	561	151		154	117	169.601	59.0483
ATCG00680.1	155	101	532	146		155	101	160.834	57.0931
ATCG00680.1	156	96	520	137		156	96	157.206	53.5736
ATCG00680.1	157	99	509	138		157	99	153.881	53.9647
ATCG00680.1	158	98	511	146		158	98	154.485	57.0931
ATCG00680.1	159	92	491	145		159	92	148.439	56.702
ATCG00680.1	160	89	495	158		160	89	149.648	61.7856
ATCG00680.1	161	83	469	184		161	83	141.788	71.9529
ATCG00680.1	162	101	478	275		162	101	144.509	107.538
ATCG00680.1	163	117	595	366		163	117	179.88	143.124
ATCG00680.1	164	117	625	393		164	117	188.95	153.682
ATCG00680.1	165	120	639	404		165	120	193.182	157.984
ATCG00680.1	166	103	575	392		166	103	173.834	153.291
ATCG00680.1	167	102	555	387		167	102	167.787	151.336
ATCG00680.1	168	101	524	381		168	101	158.415	148.989
ATCG00680.1	169	99	498	373		169	99	150.555	145.861
ATCG00680.1	170	92	466	363		170	92	140.881	141.951
ATCG00680.1	171	92	462	363		171	92	139.672	141.951
ATCG00680.1	172	92	458	364		172	92	138.462	142.342
ATCG00680.1	173	91	439	358		173	91	132.718	139.995
ATCG00680.1	174	83	422	353		174	83	127.579	138.04
ATCG00680.1	175	82	414	349		175	82	125.16	136.476
ATCG00680.1	176	83	417	349		176	83	126.067	136.476
ATCG00680.1	177	92	422	352		177	92	127.579	137.649
ATCG00680.1	178	99	426	359		178	99	128.788	140.386
ATCG00680.1	179	104	444	365		179	104	134.23	142.733
ATCG00680.1	180	107	454	366		180	107	137.253	143.124
ATCG00680.1	181	107	462	367		181	107	139.672	143.515
ATCG00680.1	182	111	469	379		182	111	141.788	148.207
ATCG00680.1	183	111	473	387		183	111	142.997	151.336
ATCG00680.1	184	111	470	388		184	111	142.09	151.727
ATCG00680.1	185	143	557	479		185	143	168.392	187.312
ATCG00680.1	186	142	555	476		186	142	167.787	186.139
ATCG00680.1	187	136	544	494		187	136	164.462	193.178
ATCG00680.1	188	139	556	513		188	139	168.09	200.608
ATCG00680.1	189	138	529	515		189	138	159.927	201.39
ATCG00680.1	190	132	512	505		190	132	154.788	197.479
ATCG00680.1	191	136	507	485		191	136	153.276	189.658
ATCG00680.1	192	130	457	448		192	130	138.16	175.19
ATCG00680.1	193	111	333	332		193	111	100.672	129.828
ATCG00680.1	194	107	276	266		194	107	83.4401	104.019
ATCG00680.1	195	112	288	298		195	112	87.068	116.532
ATCG00680.1	196	135	334	363		196	135	100.975	141.951
ATCG00680.1	197	141	349	367		197	141	105.509	143.515
ATCG00680.1	198	141	352	371		198	141	106.416	145.079
ATCG00680.1	199	141	360	372		199	141	108.835	145.47
ATCG00680.1	200	142	361	375		200	142	109.137	146.643
ATCG00680.1	201	142	364	380		201	142	110.044	148.598
ATCG00680.1	202	146	367	397		202	146	110.951	155.246
ATCG00680.1	203	166	391	428		203	166	118.207	167.369
ATCG00680.1	204	176	428	447		204	176	129.393	174.799
ATCG00680.1	205	186	449	467		205	186	135.741	182.62
ATCG00680.1	206	203	494	494		206	203	149.346	193.178
ATCG00680.1	207	219	522	510		207	219	157.811	199.435
ATCG00680.1	208	214	522	502		208	214	157.811	196.306
ATCG00680.1	209	219	524	510		209	219	158.415	199.435
ATCG00680.1	210	214	533	513		210	214	161.136	200.608
ATCG00680.1	211	214	544	528		211	214	164.462	206.474
ATCG00680.1	212	217	561	530		212	217	169.601	207.256
ATCG00680.1	213	221	567	523		213	221	171.415	204.518
ATCG00680.1	214	220	576	521		214	220	174.136	203.736
ATCG00680.1	215	217	587	523		215	217	177.461	204.518
ATCG00680.1	216	230	614	534		216	230	185.624	208.82
ATCG00680.1	217	222	545	442		217	222	164.764	172.843
ATCG00680.1	218	237	579	451		218	237	175.043	176.363
ATCG00680.1	219	242	603	459		219	242	182.299	179.491
ATCG00680.1	220	247	610	458		220	247	184.415	179.1
ATCG00680.1	221	249	612	458		221	249	185.019	179.1
ATCG00680.1	222	248	598	447		222	248	180.787	174.799
ATCG00680.1	223	240	566	409		223	240	171.113	159.939
ATCG00680.1	224	234	551	396		224	234	166.578	154.855
ATCG00680.1	225	228	528	386		225	228	159.625	150.945
ATCG00680.1	226	217	501	337		226	217	151.462	131.783
ATCG00680.1	227	212	494	325		227	212	149.346	127.091
ATCG00680.1	228	204	495	326		228	204	149.648	127.482
ATCG00680.1	229	209	492	296		229	209	148.741	115.75
ATCG00680.1	230	204	475	283		230	204	143.602	110.667
ATCG00680.1	231	210	490	291		231	210	148.136	113.795
ATCG00680.1	232	206	489	280		232	206	147.834	109.494
ATCG00680.1	233	225	544	320		233	225	164.462	125.135
ATCG00680.1	234	235	593	343		234	235	179.275	134.13
ATCG00680.1	235	231	593	325		235	231	179.275	127.091
ATCG00680.1	236	243	622	362		236	243	188.043	141.56
ATCG00680.1	237	267	690	390		237	267	208.6	152.509
ATCG00680.1	238	237	636	364		238	237	192.275	142.342
ATCG00680.1	239	261	795	449		239	261	240.344	175.581
ATCG00680.1	240	280	961	503		240	280	290.529	196.697
ATCG00680.1	241	305	1031	543		241	305	311.691	212.339
ATCG00680.1	242	312	1065	565		242	312	321.97	220.942
ATCG00680.1	243	317	1053	565		243	317	318.342	220.942
ATCG00680.1	244	308	1034	556		244	308	312.598	217.423
ATCG00680.1	245	301	1006	550		245	301	304.133	215.077
ATCG00680.1	246	278	965	525		246	278	291.738	205.3
ATCG00680.1	247	262	946	517		247	262	285.994	202.172
ATCG00680.1	248	262	943	518		248	262	285.087	202.563
ATCG00680.1	249	260	950	525		249	260	287.203	205.3
ATCG00680.1	250	265	972	534		250	265	293.854	208.82
ATCG00680.1	251	275	1007	575		251	275	304.436	224.853
ATCG00680.1	252	294	1038	627		252	294	313.807	245.187
ATCG00680.1	253	319	1102	713		253	319	333.156	278.818
ATCG00680.1	254	403	1383	923		254	403	418.108	360.938
ATCG00680.1	255	471	1547	1137		255	471	467.688	444.622
ATCG00680.1	256	532	1842	1406		256	532	556.872	549.814
ATCG00680.1	257	665	2241	1820		257	665	677.498	711.708
ATCG00680.1	258	735	2519	2033		258	735	761.542	795.001
ATCG00680.1	259	764	2637	2123		259	764	797.216	830.196
ATCG00680.1	260	821	2996	2378		260	821	905.749	929.913
ATCG00680.1	261	858	3271	2453		261	858	988.887	959.242
ATCG00680.1	262	873	3380	2498		262	873	1021.84	976.839
ATCG00680.1	263	873	3429	2529		263	873	1036.65	988.961
ATCG00680.1	264	852	3287	2448		264	852	993.724	957.287
ATCG00680.1	265	833	3244	2429		265	833	980.724	949.857
ATCG00680.1	266	810	3144	2359		266	810	950.492	922.483
ATCG00680.1	267	786	3068	2308		267	786	927.516	902.54
ATCG00680.1	268	769	3013	2282		268	769	910.888	892.372
ATCG00680.1	269	758	2961	2256		269	758	895.168	882.205
ATCG00680.1	270	751	2913	2240		270	751	880.656	875.948
ATCG00680.1	271	732	2855	2222		271	732	863.122	868.91
ATCG00680.1	272	728	2837	2221		272	728	857.68	868.519
ATCG00680.1	273	724	2841	2213		273	724	858.889	865.39
ATCG00680.1	274	721	2830	2220		274	721	855.564	868.127
ATCG00680.1	275	741	2877	2252		275	741	869.773	880.641
ATCG00680.1	276	747	2906	2281		276	747	878.54	891.981
ATCG00680.1	277	745	2930	2297		277	745	885.796	898.238
ATCG00680.1	278	760	3009	2367		278	760	909.679	925.612
ATCG00680.1	279	782	3126	2416		279	782	945.05	944.773
ATCG00680.1	280	786	3163	2437		280	786	956.236	952.985
ATCG00680.1	281	792	3232	2456		281	792	977.096	960.415
ATCG00680.1	282	799	3221	2436		282	799	973.771	952.594
ATCG00680.1	283	762	3104	2316		283	762	938.399	905.668
ATCG00680.1	284	760	3087	2296		284	760	933.26	897.847
ATCG00680.1	285	580	2198	1529		285	580	664.498	597.913
ATCG00680.1	286	341	1381	875		286	341	417.503	342.167
ATCG00680.1	287	321	1344	844		287	321	406.317	330.045
ATCG00680.1	288	305	1294	799		288	305	391.201	312.448
ATCG00680.1	289	289	1255	777		289	289	379.411	303.845
ATCG00680.1	290	287	1238	770		290	287	374.271	301.107
ATCG00680.1	291	259	1181	690		291	259	357.039	269.823
ATCG00680.1	292	195	904	514		292	195	273.297	200.999
ATCG00680.1	293	191	863	493		293	191	260.902	192.787
ATCG00680.1	294	191	856	494		294	191	258.785	193.178
ATCG00680.1	295	184	830	488		295	184	250.925	190.832
ATCG00680.1	296	183	836	490		296	183	252.739	191.614
ATCG00680.1	297	180	806	476		297	180	243.669	186.139
ATCG00680.1	298	181	813	484		298	181	245.786	189.267
ATCG00680.1	299	191	819	534		299	191	247.6	208.82
ATCG00680.1	300	257	1021	706		300	257	308.668	276.08
ATCG00680.1	301	344	1232	962		301	344	372.457	376.189
ATCG00680.1	302	666	2278	1810		302	666	688.683	707.798
ATCG00680.1	303	770	2654	2060		303	770	802.356	805.56
ATCG00680.1	304	880	3222	2415		304	880	974.073	944.382
ATCG00680.1	305	925	3524	2533		305	925	1065.37	990.526
ATCG00680.1	306	929	3584	2570		306	929	1083.51	1004.99
ATCG00680.1	307	923	3629	2594		307	923	1097.12	1014.38
ATCG00680.1	308	961	3811	2688		308	961	1152.14	1051.14
ATCG00680.1	309	976	3910	2732		309	976	1182.07	1068.34
ATCG00680.1	310	977	3950	2735		310	977	1194.16	1069.52
ATCG00680.1	311	1135	4228	3101		311	1135	1278.21	1212.64
ATCG00680.1	312	1206	4319	3318		312	1206	1305.72	1297.5
ATCG00680.1	313	1215	4342	3332		313	1215	1312.67	1302.97
ATCG00680.1	314	1221	4382	3377		314	1221	1324.76	1320.57
ATCG00680.1	315	1236	4429	3416		315	1236	1338.97	1335.82
ATCG00680.1	316	1253	4493	3480		316	1253	1358.32	1360.85
ATCG00680.1	317	1260	4534	3508		317	1260	1370.72	1371.8
ATCG00680.1	318	1264	4546	3510		318	1264	1374.34	1372.58
ATCG00680.1	319	1265	4566	3514		319	1265	1380.39	1374.14
ATCG00680.1	320	1265	4566	3515		320	1265	1380.39	1374.54
ATCG00680.1	321	1275	4635	3552		321	1275	1401.25	1389
ATCG00680.1	322	1284	4672	3577		322	1284	1412.44	1398.78
ATCG00680.1	323	1290	4698	3591		323	1290	1420.3	1404.25
ATCG00680.1	324	1314	4747	3620		324	1314	1435.11	1415.6
ATCG00680.1	325	1367	4883	3737		325	1367	1476.23	1461.35
ATCG00680.1	326	1405	4944	3794		326	1405	1494.67	1483.64
ATCG00680.1	327	1410	4946	3811		327	1410	1495.27	1490.29
ATCG00680.1	328	1424	4965	3815		328	1424	1501.02	1491.85
ATCG00680.1	329	1416	4898	3785		329	1416	1480.76	1480.12
ATCG00680.1	330	1228	3652	2957		330	1228	1104.07	1156.33
ATCG00680.1	331	1110	3351	2666		331	1110	1013.07	1042.54
ATCG00680.1	332	1365	3957	3051		332	1365	1196.28	1193.09
ATCG00680.1	333	1676	4350	3392		333	1676	1315.09	1326.44
ATCG00680.1	334	1900	4763	3732		334	1900	1439.95	1459.39
ATCG00680.1	335	2485	6709	4837		335	2485	2028.26	1891.5
ATCG00680.1	336	3135	8532	6273		336	3135	2579.39	2453.05
ATCG00680.1	337	3412	9291	6835		337	3412	2808.85	2672.82
ATCG00680.1	338	3482	9441	6955		338	3482	2854.2	2719.74
ATCG00680.1	339	3512	9624	7037		339	3512	2909.52	2751.81
ATCG00680.1	340	3535	9719	7090		340	3535	2938.24	2772.53
ATCG00680.1	341	3470	9558	6874		341	3470	2889.57	2688.07
ATCG00680.1	342	3501	9799	6949		342	3501	2962.43	2717.4
ATCG00680.1	343	3544	9958	7070		343	3544	3010.5	2764.71
ATCG00680.1	344	3424	9646	6663		344	3424	2916.17	2605.56
ATCG00680.1	345	3473	9804	6775		345	3473	2963.94	2649.35
ATCG00680.1	346	3520	10021	6957		346	3520	3029.54	2720.52
ATCG00680.1	347	3514	10100	7020		347	3514	3053.43	2745.16
ATCG00680.1	348	3533	10260	7188		348	3533	3101.8	2810.86
ATCG00680.1	349	3622	10955	7638		349	3622	3311.91	2986.83
ATCG00680.1	350	3666	11268	7817		350	3666	3406.53	3056.83
ATCG00680.1	351	3867	12255	8605		351	3867	3704.92	3364.97
ATCG00680.1	352	3936	12536	8801		352	3936	3789.88	3441.62
ATCG00680.1	353	3954	12592	8866		353	3954	3806.81	3467.04
ATCG00680.1	354	3957	12564	8870		354	3957	3798.34	3468.6
ATCG00680.1	355	3929	12501	8832		355	3929	3779.29	3453.74
ATCG00680.1	356	3912	12455	8798		356	3912	3765.39	3440.44
ATCG00680.1	357	3863	12233	8702		357	3863	3698.27	3402.9
ATCG00680.1	358	3808	12136	8617		358	3808	3668.95	3369.66
ATCG00680.1	359	3650	11626	8300		359	3650	3514.76	3245.7
ATCG00680.1	360	3550	11229	8086		360	3550	3394.74	3162.02
ATCG00680.1	361	3339	10256	7624		361	3339	3100.59	2981.35
ATCG00680.1	362	3263	10035	7483		362	3263	3033.77	2926.22
ATCG00680.1	363	3035	9155	6896		363	3035	2767.73	2696.67
ATCG00680.1	364	2600	7939	6178		364	2600	2400.11	2415.9
ATCG00680.1	365	2392	7237	5731		365	2392	2187.89	2241.1
ATCG00680.1	366	1815	6060	4701		366	1815	1832.06	1838.32
ATCG00680.1	367	1257	4787	3647		367	1257	1447.2	1426.15
ATCG00680.1	368	1130	4513	3419		368	1130	1364.37	1336.99
ATCG00680.1	369	1055	4517	3423		369	1055	1365.58	1338.56
ATCG00680.1	370	1027	4495	3391		370	1027	1358.93	1326.05
ATCG00680.1	371	1047	4522	3460		371	1047	1367.09	1353.03
ATCG00680.1	372	1096	4761	3645		372	1096	1439.34	1425.37
ATCG00680.1	373	1172	4881	3859		373	1172	1475.62	1509.06
ATCG00680.1	374	1233	4976	4071		374	1233	1504.34	1591.96
ATCG00680.1	375	1209	4915	4057		375	1209	1485.9	1586.48
ATCG00680.1	376	1093	4674	3843		376	1093	1413.04	1502.8
ATCG00680.1	377	1056	4484	3816		377	1056	1355.6	1492.24
ATCG00680.1	378	949	3869	3426		378	949	1169.67	1339.73
ATCG00680.1	379	926	3817	3374		379	926	1153.95	1319.4
ATCG00680.1	380	858	3458	3114		380	858	1045.42	1217.72
ATCG00680.1	381	705	2430	2407		381	705	734.636	941.254
ATCG00680.1	382	652	2216	2172		382	652	669.94	849.357
ATCG00680.1	383	640	2150	2113		383	640	649.987	826.285
ATCG00680.1	384	618	2063	2024		384	618	623.685	791.482
ATCG00680.1	385	593	1957	1927		385	593	591.639	753.55
ATCG00680.1	386	587	1946	1920		386	587	588.313	750.813
ATCG00680.1	387	555	1902	1857		387	555	575.011	726.177
ATCG00680.1	388	527	1870	1809		388	527	565.337	707.407
ATCG00680.1	389	515	1844	1784		389	515	557.477	697.63
ATCG00680.1	390	507	1833	1766		390	507	554.151	690.591
ATCG00680.1	391	507	1833	1766		391	507	554.151	690.591
ATCG00680.1	392	501	1834	1765		392	501	554.454	690.2
ATCG00680.1	393	500	1810	1758		393	500	547.198	687.463
ATCG00680.1	394	484	1728	1719		394	484	522.408	672.212
ATCG00680.1	395	484	1727	1721		395	484	522.106	672.994
ATCG00680.1	396	478	1715	1713		396	478	518.478	669.866
ATCG00680.1	397	457	1655	1631		397	457	500.339	637.8
ATCG00680.1	398	450	1635	1612		398	450	494.292	630.37
ATCG00680.1	399	448	1615	1595		399	448	488.246	623.722
ATCG00680.1	400	446	1578	1568		400	446	477.06	613.164
ATCG00680.1	401	440	1523	1509		401	440	460.432	590.092
ATCG00680.1	402	349	900	1068		402	349	272.087	417.64
ATCG00680.1	403	319	823	990		403	319	248.809	387.138
ATCG00680.1	404	218	537	657		404	218	162.345	256.919
ATCG00680.1	405	183	456	566		405	183	137.858	221.333
ATCG00680.1	406	181	430	541		406	181	129.997	211.557
ATCG00680.1	407	79	217	281		407	79	65.6033	109.885
ATCG00680.1	408	53	160	201		408	53	48.3711	78.6007
ATCG00680.1	409	24	98	99		409	24	29.6273	38.7138
ATCG00680.1	410	24	97	99		410	24	29.325	38.7138
ATCG00680.1	411	23	97	100		411	23	29.325	39.1048
ATCG00680.1	412	22	95	95		412	22	28.7203	37.1496
ATCG00680.1	413	37	132	136		413	37	39.9062	53.1826
ATCG00680.1	414	61	185	173		414	61	55.9291	67.6514
ATCG00680.1	415	89	299	329		415	89	90.3935	128.655
ATCG00680.1	416	169	541	653		416	169	163.555	255.355
ATCG00680.1	417	189	607	705		417	189	183.508	275.689
ATCG00680.1	418	193	609	710		418	193	184.112	277.644
ATCG00680.1	419	195	610	710		419	195	184.415	277.644
ATCG00680.1	420	194	598	701		420	194	180.787	274.125
ATCG00680.1	421	198	594	698		421	198	179.578	272.952
ATCG00680.1	422	204	610	712		422	204	184.415	278.426
ATCG00680.1	423	206	615	717		423	206	185.926	280.382
ATCG00680.1	424	210	631	732		424	210	190.764	286.247
ATCG00680.1	425	217	649	758		425	217	196.205	296.415
ATCG00680.1	426	223	682	797		426	223	206.182	311.666
ATCG00680.1	427	226	703	802		427	226	212.53	313.621
ATCG00680.1	428	226	713	809		428	226	215.554	316.358
ATCG00680.1	429	227	714	815		429	227	215.856	318.704
ATCG00680.1	430	231	729	820		430	231	220.391	320.66
ATCG00680.1	431	231	738	821		431	231	223.112	321.051
ATCG00680.1	432	235	748	821		432	235	226.135	321.051
ATCG00680.1	433	235	754	826		433	235	227.949	323.006
ATCG00680.1	434	261	893	910		434	261	269.971	355.854
ATCG00680.1	435	290	1010	1004		435	290	305.343	392.613
ATCG00680.1	436	303	1070	1034		436	303	323.482	404.344
ATCG00680.1	437	309	1095	1050		437	309	331.04	410.601
ATCG00680.1	438	313	1111	1062		438	313	335.877	415.293
ATCG00680.1	439	313	1113	1062		439	313	336.481	415.293
ATCG00680.1	440	313	1112	1062		440	313	336.179	415.293
ATCG00680.1	441	309	1112	1059		441	309	336.179	414.12
ATCG00680.1	442	306	1111	1055		442	306	335.877	412.556
ATCG00680.1	443	306	1105	1050		443	306	334.063	410.601
ATCG00680.1	444	299	1062	1017		444	299	321.063	397.696
ATCG00680.1	445	290	1017	953		445	290	307.459	372.669
ATCG00680.1	446	274	997	876		446	274	301.412	342.558
ATCG00680.1	447	285	961	886		447	285	290.529	346.469
ATCG00680.1	448	230	888	681		448	230	268.46	266.304
ATCG00680.1	449	214	853	624		449	214	257.878	244.014
ATCG00680.1	450	289	1390	907		450	289	420.224	354.681
ATCG00680.1	451	496	2309	1625		451	496	698.055	635.454
ATCG00680.1	452	591	2759	1926		452	591	834.099	753.159
ATCG00680.1	453	618	2840	2016		453	618	858.587	788.354
ATCG00680.1	454	609	2809	1979		454	609	849.215	773.885
ATCG00680.1	455	612	2839	2009		455	612	858.285	785.616
ATCG00680.1	456	663	3092	2171		456	663	934.771	848.966
ATCG00680.1	457	710	3280	2325		457	710	991.607	909.188
ATCG00680.1	458	809	3607	2619		458	809	1090.47	1024.16
ATCG00680.1	459	827	3696	2683		459	827	1117.37	1049.18
ATCG00680.1	460	831	3718	2700		460	831	1124.02	1055.83
ATCG00680.1	461	832	3732	2709		461	832	1128.26	1059.35
ATCG00680.1	462	834	3739	2713		462	834	1130.37	1060.91
ATCG00680.1	463	826	3700	2694		463	826	1118.58	1053.48
ATCG00680.1	464	820	3677	2691		464	820	1111.63	1052.31
ATCG00680.1	465	755	3419	2502		465	755	1033.63	978.403
ATCG00680.1	466	747	3366	2475		466	747	1017.61	967.845
ATCG00680.1	467	743	3359	2473		467	743	1015.49	967.063
ATCG00680.1	468	743	3346	2462		468	743	1011.56	962.761
ATCG00680.1	469	743	3346	2461		469	743	1011.56	962.37
ATCG00680.1	470	744	3344	2460		470	744	1010.96	961.979
ATCG00680.1	471	744	3344	2460		471	744	1010.96	961.979
ATCG00680.1	472	744	3344	2460		472	744	1010.96	961.979
ATCG00680.1	473	740	3335	2459		473	740	1008.24	961.588
ATCG00680.1	474	740	3324	2448		474	740	1004.91	957.287
ATCG00680.1	475	725	3236	2400		475	725	978.305	938.516
ATCG00680.1	476	716	3213	2378		476	716	971.352	929.913
ATCG00680.1	477	637	2704	2072		477	637	817.472	810.252
ATCG00680.1	478	625	2594	2036		478	625	784.216	796.175
ATCG00680.1	479	592	2285	1881		479	592	690.8	735.562
ATCG00680.1	480	465	1682	1420		480	465	508.501	555.289
ATCG00680.1	481	394	1482	1260		481	394	448.037	492.721
ATCG00680.1	482	374	1379	1177		482	374	416.898	460.264
ATCG00680.1	483	206	688	621		483	206	207.996	242.841
ATCG00680.1	484	210	724	690		484	210	218.879	269.823
ATCG00680.1	485	243	826	800		485	243	249.716	312.839
ATCG00680.1	486	266	836	868		486	266	252.739	339.43
ATCG00680.1	487	261	823	852		487	261	248.809	333.173
ATCG00680.1	488	245	766	815		488	245	231.577	318.704
ATCG00680.1	489	235	756	787		489	235	228.553	307.755
ATCG00680.1	490	188	666	647		490	188	201.345	253.008
ATCG00680.1	491	189	676	665		491	189	204.368	260.047
ATCG00680.1	492	183	646	680		492	183	195.298	265.913
ATCG00680.1	493	174	631	674		493	174	190.764	263.567
ATCG00680.1	494	175	644	678		494	175	194.694	265.131
ATCG00680.1	495	177	694	708		495	177	209.81	276.862
ATCG00680.1	496	181	731	746		496	181	220.995	291.722
ATCG00680.1	497	185	759	761		497	185	229.46	297.588
ATCG00680.1	498	194	765	770		498	194	231.274	301.107
ATCG00680.1	499	197	790	788		499	197	238.832	308.146
ATCG00680.1	500	197	792	788		500	197	239.437	308.146
ATCG00680.1	501	198	790	790		501	198	238.832	308.928
ATCG00680.1	502	198	790	792		502	198	238.832	309.71
ATCG00680.1	503	198	790	792		503	198	238.832	309.71
ATCG00680.1	504	198	788	795		504	198	238.228	310.883
ATCG00680.1	505	198	799	804		505	198	241.553	314.403
ATCG00680.1	506	206	820	813		506	206	247.902	317.922
ATCG00680.1	507	227	894	892		507	227	270.273	348.815
ATCG00680.1	508	234	916	906		508	234	276.925	354.29
ATCG00680.1	509	238	942	916		509	238	284.785	358.2
ATCG00680.1	510	262	1018	942		510	262	307.761	368.368
ATCG00680.1	511	265	1050	973		511	265	317.435	380.49
ATCG00680.1	512	267	1048	981		512	267	316.831	383.618
ATCG00680.1	513	250	984	910		513	250	297.482	355.854
ATCG00680.1	514	215	858	776		514	215	259.39	303.454
ATCG00680.1	515	215	841	766		515	215	254.251	299.543
ATCG00680.1	516	193	753	707		516	193	227.646	276.471
ATCG00680.1	517	175	713	648		517	175	215.554	253.399
ATCG00680.1	518	167	708	624		518	167	214.042	244.014
ATCG00680.1	519	168	713	627		519	168	215.554	245.187
ATCG00680.1	520	165	733	636		520	165	221.6	248.707
ATCG00680.1	521	165	739	644		521	165	223.414	251.835
ATCG00680.1	522	131	484	427		522	131	146.323	166.978
ATCG00680.1	523	134	490	422		523	134	148.136	165.022
ATCG00680.1	524	135	504	429		524	135	152.369	167.76
ATCG00680.1	525	154	507	480		525	154	153.276	187.703
ATCG00680.1	526	145	492	468		526	145	148.741	183.011
ATCG00680.1	527	141	488	457		527	141	147.532	178.709
ATCG00680.1	528	141	502	450		528	141	151.764	175.972
ATCG00680.1	529	161	583	536		529	161	176.252	209.602
ATCG00680.1	530	187	618	589		530	187	186.833	230.328
ATCG00680.1	531	187	628	608		531	187	189.857	237.757
ATCG00680.1	532	186	623	604		532	186	188.345	236.193
ATCG00680.1	533	188	640	613		533	188	193.484	239.713
ATCG00680.1	534	184	616	603		534	184	186.229	235.802
ATCG00680.1	535	190	641	610		535	190	193.787	238.54
ATCG00680.1	536	196	677	634		536	196	204.67	247.925
ATCG00680.1	537	211	770	679		537	211	232.786	265.522
ATCG00680.1	538	232	842	723		538	232	254.553	282.728
ATCG00680.1	539	244	858	739		539	244	259.39	288.985
ATCG00680.1	540	236	838	724		540	236	253.344	283.119
ATCG00680.1	541	230	769	699		541	230	232.484	273.343
ATCG00680.1	542	184	666	600		542	184	201.345	234.629
ATCG00680.1	543	188	676	603		543	188	204.368	235.802
ATCG00680.1	544	193	717	614		544	193	216.763	240.104
ATCG00680.1	545	194	744	622		545	194	224.926	243.232
ATCG00680.1	546	194	749	624		546	194	226.437	244.014
ATCG00680.1	547	196	742	628		547	196	224.321	245.578
ATCG00680.1	548	197	730	610		548	197	220.693	238.54
ATCG00680.1	549	195	706	596		549	195	213.437	233.065
ATCG00680.1	550	191	675	572		550	191	204.066	223.68
ATCG00680.1	551	189	679	569		551	189	205.275	222.507
ATCG00680.1	552	186	698	570		552	186	211.019	222.898
ATCG00680.1	553	191	723	586		553	191	218.577	229.154
ATCG00680.1	554	184	716	548		554	184	216.461	214.295
ATCG00680.1	555	184	716	548		555	184	216.461	214.295
ATCG00680.1	556	183	715	546		556	183	216.158	213.512
ATCG00680.1	557	188	730	548		557	188	220.693	214.295
ATCG00680.1	558	190	739	551		558	190	223.414	215.468
ATCG00680.1	559	180	648	474		559	180	195.903	185.357
ATCG00680.1	560	183	643	459		560	183	194.391	179.491
ATCG00680.1	561	178	619	450		561	178	187.136	175.972
ATCG00680.1	562	174	587	428		562	174	177.461	167.369
ATCG00680.1	563	171	577	405		563	171	174.438	158.375
ATCG00680.1	564	143	502	331		564	143	151.764	129.437
ATCG00680.1	565	142	497	321		565	142	150.253	125.527
ATCG00680.1	566	125	425	283		566	125	128.486	110.667
ATCG00680.1	567	119	398	276		567	119	120.323	107.929
ATCG00680.1	568	115	356	269		568	115	107.626	105.192
ATCG00680.1	569	219	561	602		569	219	169.601	235.411
ATCG00680.1	570	320	830	921		570	320	250.925	360.156
ATCG00680.1	571	424	1183	1349		571	424	357.644	527.524
ATCG00680.1	572	464	1344	1493		572	464	406.317	583.835
ATCG00680.1	573	478	1368	1518		573	478	413.573	593.611
ATCG00680.1	574	472	1374	1523		574	472	415.387	595.567
ATCG00680.1	575	470	1346	1505		575	470	406.922	588.528
ATCG00680.1	576	466	1293	1472		576	466	390.899	575.623
ATCG00680.1	577	464	1282	1465		577	464	387.573	572.886
ATCG00680.1	578	461	1280	1464		578	461	386.969	572.495
ATCG00680.1	579	456	1254	1451		579	456	379.108	567.411
ATCG00680.1	580	448	1236	1442		580	448	373.667	563.892
ATCG00680.1	581	448	1225	1440		581	448	370.341	563.11
ATCG00680.1	582	446	1222	1438		582	446	369.434	562.328
ATCG00680.1	583	442	1215	1428		583	442	367.318	558.417
ATCG00680.1	584	445	1217	1429		584	445	367.923	558.808
ATCG00680.1	585	445	1217	1429		585	445	367.923	558.808
ATCG00680.1	586	445	1217	1430		586	445	367.923	559.199
ATCG00680.1	587	446	1211	1431		587	446	366.109	559.59
ATCG00680.1	588	443	1213	1447		588	443	366.713	565.847
ATCG00680.1	589	423	1152	1413		589	423	348.272	552.551
ATCG00680.1	590	412	1134	1397		590	412	342.83	546.295
ATCG00680.1	591	412	1133	1394		591	412	342.528	545.121
ATCG00680.1	592	420	1137	1400		592	420	343.737	547.468
ATCG00680.1	593	441	1210	1472		593	441	365.806	575.623
ATCG00680.1	594	473	1307	1574		594	473	395.131	615.51
ATCG00680.1	595	497	1438	1636		595	497	434.735	639.755
ATCG00680.1	596	510	1482	1658		596	510	448.037	648.358
ATCG00680.1	597	521	1507	1664		597	521	455.595	650.705
ATCG00680.1	598	528	1539	1667		598	528	465.269	651.878
ATCG00680.1	599	527	1544	1675		599	527	466.781	655.006
ATCG00680.1	600	442	1294	1446		600	442	391.201	565.456
ATCG00680.1	601	205	700	546		601	205	211.624	213.512
ATCG00680.1	602	201	698	519		602	201	211.019	202.954
ATCG00680.1	603	178	632	468		603	178	191.066	183.011
ATCG00680.1	604	178	649	472		604	178	196.205	184.575
ATCG00680.1	605	184	671	478		605	184	202.856	186.921
ATCG00680.1	606	194	723	495		606	194	218.577	193.569
ATCG00680.1	607	206	750	522		607	206	226.74	204.127
ATCG00680.1	608	216	853	564		608	216	257.878	220.551
ATCG00680.1	609	229	902	583		609	229	272.692	227.981
ATCG00680.1	610	230	910	586		610	230	275.111	229.154
ATCG00680.1	611	231	912	590		611	231	275.715	230.719
ATCG00680.1	612	237	934	616		612	237	282.366	240.886
ATCG00680.1	613	240	946	617		613	240	285.994	241.277
ATCG00680.1	614	240	951	619		614	240	287.506	242.059
ATCG00680.1	615	242	955	614		615	242	288.715	240.104
ATCG00680.1	616	242	956	607		616	242	289.017	237.366
ATCG00680.1	617	242	957	605		617	242	289.32	236.584
ATCG00680.1	618	243	968	606		618	243	292.645	236.975
ATCG00680.1	619	243	976	609		619	243	295.064	238.148
ATCG00680.1	620	242	980	617		620	242	296.273	241.277
ATCG00680.1	621	244	982	615		621	244	296.878	240.495
ATCG00680.1	622	258	1027	634		622	258	310.482	247.925
ATCG00680.1	623	266	1059	666		623	266	320.156	260.438
ATCG00680.1	624	269	1077	685		624	269	325.598	267.868
ATCG00680.1	625	285	1111	736		625	285	335.877	287.812
ATCG00680.1	626	330	1195	800		626	330	361.272	312.839
ATCG00680.1	627	337	1298	869		627	337	392.411	339.821
ATCG00680.1	628	360	1415	1021		628	360	427.782	399.26
ATCG00680.1	629	414	1661	1189		629	414	502.152	464.957
ATCG00680.1	630	468	1756	1311		630	468	530.873	512.664
ATCG00680.1	631	495	1952	1398		631	495	590.127	546.686
ATCG00680.1	632	514	2143	1473		632	514	647.87	576.014
ATCG00680.1	633	533	2256	1532		633	533	682.032	599.086
ATCG00680.1	634	554	2351	1574		634	554	710.753	615.51
ATCG00680.1	635	573	2405	1608		635	573	727.078	628.806
ATCG00680.1	636	547	2279	1538		636	547	688.986	601.432
ATCG00680.1	637	546	2261	1528		637	546	683.544	597.522
ATCG00680.1	638	560	2319	1545		638	560	701.079	604.17
ATCG00680.1	639	597	2420	1608		639	597	731.613	628.806
ATCG00680.1	640	920	2796	2055		640	920	845.285	803.604
ATCG00680.1	641	1764	4136	3260		641	1764	1250.39	1274.82
ATCG00680.1	642	4339	7347	7920		642	4339	2221.14	3097.1
ATCG00680.1	643	7645	13355	12591		643	7645	4037.47	4923.69
ATCG00680.1	644	8209	14551	13363		644	8209	4399.05	5225.58
ATCG00680.1	645	8430	14884	13667		645	8430	4499.72	5344.46
ATCG00680.1	646	8608	15166	13913		646	8608	4584.98	5440.66
ATCG00680.1	647	8764	15563	14304		647	8764	4705	5593.56
ATCG00680.1	648	8890	16113	14553		648	8890	4871.27	5690.93
ATCG00680.1	649	8948	16214	14627		649	8948	4901.81	5719.87
ATCG00680.1	650	9048	16533	14912		650	9048	4998.25	5831.31
ATCG00680.1	651	9198	16910	15306		651	9198	5112.22	5985.39
ATCG00680.1	652	9352	17316	15779		652	9352	5234.96	6170.35
ATCG00680.1	653	9411	17463	15927		653	9411	5279.4	6228.23
ATCG00680.1	654	9430	17536	15970		654	9430	5301.47	6245.04
ATCG00680.1	655	9432	17433	15971		655	9432	5270.33	6245.43
ATCG00680.1	656	9453	17526	16055		656	9453	5298.45	6278.28
ATCG00680.1	657	9373	17103	15717		657	9373	5170.57	6146.11
ATCG00680.1	658	9111	16293	15073		658	9111	4925.69	5894.27
ATCG00680.1	659	9126	16278	15107		659	9126	4921.15	5907.57
ATCG00680.1	660	9174	16488	15223		660	9174	4984.64	5952.93
ATCG00680.1	661	9218	16578	15338		661	9218	5011.85	5997.9
ATCG00680.1	662	9290	16812	15588		662	9290	5082.59	6095.66
ATCG00680.1	663	9290	16828	15612		663	9290	5087.43	6105.05
ATCG00680.1	664	9297	16853	15628		664	9297	5094.99	6111.3
ATCG00680.1	665	9295	16848	15629		665	9295	5093.48	6111.7
ATCG00680.1	666	9289	16813	15609		666	9289	5082.9	6103.87
ATCG00680.1	667	9251	16718	15553		667	9251	5054.17	6081.98
ATCG00680.1	668	9166	16479	15463		668	9166	4981.92	6046.78
ATCG00680.1	669	9098	16199	15361		669	9098	4897.27	6006.89
ATCG00680.1	670	9044	16020	15264		670	9044	4843.16	5968.96
ATCG00680.1	671	8946	15471	14837		671	8946	4677.18	5801.99
ATCG00680.1	672	8763	14751	14385		672	8763	4459.51	5625.23
ATCG00680.1	673	3927	7572	6474		673	3927	2289.16	2531.65
ATCG00680.1	674	3573	6724	5897		674	3573	2032.8	2306.01
ATCG00680.1	675	3085	5661	5066		675	3085	1711.43	1981.05
ATCG00680.1	676	1777	3749	3371		676	1777	1133.4	1318.22
ATCG00680.1	677	1589	3654	3265		677	1589	1104.67	1276.77
ATCG00680.1	678	1160	3062	2762		678	1160	925.702	1080.08
ATCG00680.1	679	1036	3065	2833		679	1036	926.609	1107.84
ATCG00680.1	680	1004	3128	2860		680	1004	945.655	1118.4
ATCG00680.1	681	1008	3396	3088		681	1008	1026.68	1207.56
ATCG00680.1	682	1013	3465	3152		682	1013	1047.54	1232.58
ATCG00680.1	683	983	3437	3128		683	983	1039.07	1223.2
ATCG00680.1	684	834	2973	2710		684	834	898.795	1059.74
ATCG00680.1	685	618	2371	1993		685	618	716.799	779.359
ATCG00680.1	686	611	2369	1983		686	611	716.195	775.449
ATCG00680.1	687	495	1944	1638		687	495	587.709	640.537
ATCG00680.1	688	496	1951	1638		688	496	589.825	640.537
ATCG00680.1	689	496	1948	1638		689	496	588.918	640.537
ATCG00680.1	690	490	1928	1622		690	490	582.872	634.281
ATCG00680.1	691	375	1692	1365		691	375	511.524	533.781
ATCG00680.1	692	369	1653	1352		692	369	499.734	528.697
ATCG00680.1	693	369	1646	1351		693	369	497.618	528.306
ATCG00680.1	694	272	1293	1026		694	272	390.899	401.216
ATCG00680.1	695	273	1302	1025		695	273	393.62	400.825
ATCG00680.1	696	277	1325	1055		696	277	400.573	412.556
ATCG00680.1	697	307	1363	1111		697	307	412.061	434.455
ATCG00680.1	698	384	1561	1342		698	384	471.92	524.787
ATCG00680.1	699	459	1837	1635		699	459	555.361	639.364
ATCG00680.1	700	505	1934	1774		700	505	584.686	693.72
ATCG00680.1	701	645	2370	2234		701	645	716.497	873.602
ATCG00680.1	702	658	2420	2298		702	658	731.613	898.629
ATCG00680.1	703	624	2274	2223		703	624	687.474	869.301
ATCG00680.1	704	673	2485	2471		704	673	751.264	966.281
ATCG00680.1	705	812	2929	2829		705	812	885.493	1106.28
ATCG00680.1	706	843	3118	2952		706	843	942.632	1154.37
ATCG00680.1	707	850	3207	3016		707	850	969.538	1179.4
ATCG00680.1	708	804	3043	2899		708	804	919.958	1133.65
ATCG00680.1	709	778	2890	2754		709	778	873.703	1076.95
ATCG00680.1	710	775	2849	2739		710	775	861.308	1071.08
ATCG00680.1	711	774	2830	2716		711	774	855.564	1062.09
ATCG00680.1	712	674	2370	2264		712	674	716.497	885.334
ATCG00680.1	713	668	2350	2250		713	668	710.45	879.859
ATCG00680.1	714	666	2308	2229		714	666	697.753	871.647
ATCG00680.1	715	661	2290	2198		715	661	692.311	859.524
ATCG00680.1	716	653	2277	2181		716	653	688.381	852.877
ATCG00680.1	717	653	2277	2181		717	653	688.381	852.877
ATCG00680.1	718	653	2277	2181		718	653	688.381	852.877
ATCG00680.1	719	653	2277	2181		719	653	688.381	852.877
ATCG00680.1	720	653	2277	2181		720	653	688.381	852.877
ATCG00680.1	721	652	2272	2179		721	652	686.87	852.094
ATCG00680.1	722	651	2270	2178		722	651	686.265	851.703
ATCG00680.1	723	651	2266	2168		723	651	685.056	847.793
ATCG00680.1	724	650	2247	2165		724	650	679.312	846.62
ATCG00680.1	725	642	2188	2157		725	642	661.475	843.491
ATCG00680.1	726	640	2161	2147		726	640	653.312	839.581
ATCG00680.1	727	625	2055	2094		727	625	621.266	818.855
ATCG00680.1	728	626	2049	2084		728	626	619.452	814.945
ATCG00680.1	729	497	1572	1476		729	497	475.246	577.187
ATCG00680.1	730	344	1171	1097		730	344	354.016	428.98
ATCG00680.1	731	342	1149	1076		731	342	347.365	420.768
ATCG00680.1	732	257	835	756		732	257	252.437	295.633
ATCG00680.1	733	165	571	492		733	165	172.624	192.396
ATCG00680.1	734	165	577	485		734	165	174.438	189.658
ATCG00680.1	735	153	561	473		735	153	169.601	184.966
ATCG00680.1	736	69	242	189		736	69	73.1613	73.9081
ATCG00680.1	737	47	175	140		737	47	52.9059	54.7468
ATCG00680.1	738	21	125	84		738	21	37.7899	32.8481
ATCG00680.1	739	15	109	85		739	15	32.9528	33.2391
ATCG00680.1	740	19	118	95		740	19	35.6737	37.1496
ATCG00680.1	741	18	120	106		741	18	36.2783	41.4511
ATCG00680.1	742	18	120	106		742	18	36.2783	41.4511
ATCG00680.1	743	19	124	109		743	19	37.4876	42.6243
ATCG00680.1	744	33	155	126		744	33	46.8595	49.2721
ATCG00680.1	745	73	208	161		745	73	62.8824	62.9588
ATCG00680.1	746	86	220	169		746	86	66.5103	66.0872
ATCG00680.1	747	113	278	219		747	113	84.0448	85.6396
ATCG00680.1	748	125	317	238		748	125	95.8352	93.0695
ATCG00680.1	749	138	351	259		749	138	106.114	101.282
ATCG00680.1	750	152	460	310		750	152	139.067	121.225
ATCG00680.1	751	176	554	359		751	176	167.485	140.386
ATCG00680.1	752	176	619	377		752	176	187.136	147.425
ATCG00680.1	753	181	647	389		753	181	195.601	152.118
ATCG00680.1	754	182	669	403		754	182	202.252	157.593
ATCG00680.1	755	183	675	409		755	183	204.066	159.939
ATCG00680.1	756	183	681	412		756	183	205.879	161.112
ATCG00680.1	757	184	681	412		757	184	205.879	161.112
ATCG00680.1	758	200	706	422		758	200	213.437	165.022
ATCG00680.1	759	206	723	442		759	206	218.577	172.843
ATCG00680.1	760	206	723	442		760	206	218.577	172.843
ATCG00680.1	761	205	720	443		761	205	217.67	173.234
ATCG00680.1	762	204	724	446		762	204	218.879	174.408
ATCG00680.1	763	204	727	445		763	204	219.786	174.017
ATCG00680.1	764	207	730	446		764	207	220.693	174.408
ATCG00680.1	765	207	731	444		765	207	220.995	173.625
ATCG00680.1	766	194	639	367		766	194	193.182	143.515
ATCG00680.1	767	197	649	372		767	197	196.205	145.47
ATCG00680.1	768	198	652	376		768	198	197.112	147.034
ATCG00680.1	769	200	665	381		769	200	201.042	148.989
ATCG00680.1	770	200	660	383		770	200	199.531	149.772
ATCG00680.1	771	205	659	386		771	205	199.228	150.945
ATCG00680.1	772	204	664	394		772	204	200.74	154.073
ATCG00680.1	773	229	731	439		773	229	220.995	171.67
ATCG00680.1	774	242	741	431		774	242	224.019	168.542
ATCG00680.1	775	241	742	430		775	241	224.321	168.151
ATCG00680.1	776	235	733	426		776	235	221.6	166.587
ATCG00680.1	777	240	757	440		777	240	228.856	172.061
ATCG00680.1	778	234	757	428		778	234	228.856	167.369
ATCG00680.1	779	242	752	469		779	242	227.344	183.402
ATCG00680.1	780	183	490	324		780	183	148.136	126.7
ATCG00680.1	781	173	448	293		781	173	135.439	114.577
ATCG00680.1	782	168	422	280		782	168	127.579	109.494
ATCG00680.1	783	176	467	310		783	176	141.183	121.225
ATCG00680.1	784	189	514	340		784	189	155.392	132.956
ATCG00680.1	785	251	644	418		785	251	194.694	163.458
ATCG00680.1	786	327	877	593		786	327	265.134	231.892
ATCG00680.1	787	399	1083	756		787	399	327.412	295.633
ATCG00680.1	788	636	1718	1130		788	636	519.385	441.885
ATCG00680.1	789	724	2048	1354		789	724	619.15	529.48
ATCG00680.1	790	728	2052	1374		790	728	620.359	537.301
ATCG00680.1	791	733	2069	1381		791	733	625.499	540.038
ATCG00680.1	792	753	2138	1448		792	753	646.359	566.238
ATCG00680.1	793	768	2161	1468		793	768	653.312	574.059
ATCG00680.1	794	778	2209	1489		794	778	667.823	582.271
ATCG00680.1	795	789	2225	1502		795	789	672.661	587.355
ATCG00680.1	796	785	2216	1494		796	785	669.94	584.226
ATCG00680.1	797	786	2228	1502		797	786	673.567	587.355
ATCG00680.1	798	790	2239	1502		798	790	676.893	587.355
ATCG00680.1	799	797	2275	1521		799	797	687.777	594.785
ATCG00680.1	800	795	2279	1521		800	795	688.986	594.785
ATCG00680.1	801	773	2213	1483		801	773	669.033	579.925
ATCG00680.1	802	775	2226	1496		802	775	672.963	585.008
ATCG00680.1	803	777	2236	1503		803	777	675.986	587.746
ATCG00680.1	804	768	2226	1497		804	768	672.963	585.399
ATCG00680.1	805	763	2223	1488		805	763	672.056	581.88
ATCG00680.1	806	761	2205	1483		806	761	666.614	579.925
ATCG00680.1	807	760	2183	1471		807	760	659.963	575.232
ATCG00680.1	808	759	2182	1463		808	759	659.661	572.104
ATCG00680.1	809	770	2276	1502		809	770	688.079	587.355
ATCG00680.1	810	769	2330	1547		810	769	704.404	604.952
ATCG00680.1	811	766	2349	1541		811	766	710.148	602.606
ATCG00680.1	812	818	2476	1652		812	818	748.543	646.012
ATCG00680.1	813	879	2671	1762		813	879	807.495	689.027
ATCG00680.1	814	957	2814	1919		814	957	850.727	750.422
ATCG00680.1	815	962	2748	1973		815	962	830.774	771.539
ATCG00680.1	816	1060	3359	2369		816	1060	1015.49	926.394
ATCG00680.1	817	1185	3622	2599		817	1185	1095	1016.33
ATCG00680.1	818	1433	4306	3228		818	1433	1301.79	1262.3
ATCG00680.1	819	1892	6560	4204		819	1892	1983.21	1643.97
ATCG00680.1	820	2457	7848	5293		820	2457	2372.6	2069.82
ATCG00680.1	821	3514	11411	7996		821	3514	3449.77	3126.82
ATCG00680.1	822	5729	18037	12543		822	5729	5452.93	4904.92
ATCG00680.1	823	7045	23517	15580		823	7045	7109.64	6092.53
ATCG00680.1	824	7412	24558	16280		824	7412	7424.36	6366.27
ATCG00680.1	825	7408	24589	16291		825	7408	7433.73	6370.57
ATCG00680.1	826	7420	24657	16331		826	7420	7454.29	6386.21
ATCG00680.1	827	7408	24665	16319		827	7408	7456.71	6381.52
ATCG00680.1	828	7419	24777	16347		828	7419	7490.57	6392.47
ATCG00680.1	829	7427	24817	16373		829	7427	7502.66	6402.64
ATCG00680.1	830	7438	24866	16397		830	7438	7517.47	6412.02
ATCG00680.1	831	7438	24868	16397		831	7438	7518.08	6412.02
ATCG00680.1	832	7438	24868	16397		832	7438	7518.08	6412.02
ATCG00680.1	833	7438	24868	16396		833	7438	7518.08	6411.63
ATCG00680.1	834	7434	24866	16394		834	7434	7517.47	6410.85
ATCG00680.1	835	7422	24816	16373		835	7422	7502.36	6402.64
ATCG00680.1	836	7418	24799	16367		836	7418	7497.22	6400.29
ATCG00680.1	837	7412	24781	16363		837	7412	7491.78	6398.73
ATCG00680.1	838	7412	24772	16357		838	7412	7489.05	6396.38
ATCG00680.1	839	7362	24528	16254		839	7362	7415.29	6356.1
ATCG00680.1	840	7351	24440	16220		840	7351	7388.68	6342.81
ATCG00680.1	841	7350	24414	16213		841	7350	7380.82	6340.07
ATCG00680.1	842	7345	24273	16191		842	7345	7338.2	6331.46
ATCG00680.1	843	7327	24132	16168		843	7327	7295.57	6322.47
ATCG00680.1	844	7212	23613	15901		844	7212	7138.67	6218.06
ATCG00680.1	845	7067	22421	15548		845	7067	6778.3	6080.02
ATCG00680.1	846	7032	21900	15556		846	7032	6620.79	6083.15
ATCG00680.1	847	6964	21347	15390		847	6964	6453.61	6018.23
ATCG00680.1	848	5919	17583	13231		848	5919	5315.68	5173.96
ATCG00680.1	849	5255	14962	11636		849	5255	4523.3	4550.24
ATCG00680.1	850	3630	10826	8690		850	3630	3272.91	3398.21
ATCG00680.1	851	2704	7466	5963		851	2704	2257.12	2331.82
ATCG00680.1	852	1531	4017	3185		852	1531	1214.42	1245.49
ATCG00680.1	853	982	2790	2479		853	982	843.471	969.409
ATCG00680.1	854	807	2603	2327		854	807	786.937	909.97
ATCG00680.1	855	762	2595	2287		855	762	784.519	894.328
ATCG00680.1	856	719	2556	2228		856	719	772.728	871.256
ATCG00680.1	857	604	2385	2031		857	604	721.032	794.219
ATCG00680.1	858	575	2359	1997		858	575	713.171	780.924
ATCG00680.1	859	568	2357	1976		859	568	712.567	772.712
ATCG00680.1	860	554	2350	1954		860	554	710.45	764.109
ATCG00680.1	861	541	2327	1933		861	541	703.497	755.897
ATCG00680.1	862	552	2357	1954		862	552	712.567	764.109
ATCG00680.1	863	552	2374	1961		863	552	717.706	766.846
ATCG00680.1	864	552	2380	1963		864	552	719.52	767.628
ATCG00680.1	865	552	2384	1967		865	552	720.729	769.192
ATCG00680.1	866	565	2433	1984		866	565	735.543	775.84
ATCG00680.1	867	571	2448	1997		867	571	740.078	780.924
ATCG00680.1	868	574	2459	2009		868	574	743.403	785.616
ATCG00680.1	869	576	2485	2025		869	576	751.264	791.873
ATCG00680.1	870	580	2511	2056		870	580	759.124	803.996
ATCG00680.1	871	573	2496	2039		871	573	754.589	797.348
ATCG00680.1	872	573	2491	2030		872	573	753.077	793.828
ATCG00680.1	873	559	2451	1988		873	559	740.985	777.404
ATCG00680.1	874	487	2226	1775		874	487	672.963	694.111
ATCG00680.1	875	473	2189	1756		875	473	661.777	686.681
ATCG00680.1	876	413	1894	1553		876	413	572.593	607.298
ATCG00680.1	877	407	1858	1520		877	407	561.709	594.394
ATCG00680.1	878	396	1777	1432		878	396	537.221	559.981
ATCG00680.1	879	362	1469	1218		879	362	444.107	476.297
ATCG00680.1	880	155	603	507		880	155	182.299	198.262
ATCG00680.1	881	141	523	441		881	141	158.113	172.452
ATCG00680.1	882	123	467	382		882	123	141.183	149.38
ATCG00680.1	883	120	450	367		883	120	136.044	143.515
ATCG00680.1	884	120	445	358		884	120	134.532	139.995
ATCG00680.1	885	120	441	358		885	120	133.323	139.995
ATCG00680.1	886	116	428	346		886	116	129.393	135.303
ATCG00680.1	887	100	354	334		887	100	107.021	130.61
ATCG00680.1	888	105	371	343		888	105	112.16	134.13
ATCG00680.1	889	113	415	383		889	113	125.463	149.772
ATCG00680.1	890	131	521	457		890	131	157.508	178.709
ATCG00680.1	891	182	805	641		891	182	243.367	250.662
ATCG00680.1	892	188	928	739		892	188	280.552	288.985
ATCG00680.1	893	242	1055	858		893	242	318.947	335.52
ATCG00680.1	894	280	1209	1017		894	280	365.504	397.696
ATCG00680.1	895	322	1525	1145		895	322	461.037	447.75
ATCG00680.1	896	339	1618	1224		896	339	489.153	478.643
ATCG00680.1	897	374	1780	1388		897	374	538.128	542.775
ATCG00680.1	898	409	1937	1473		898	409	585.593	576.014
ATCG00680.1	899	441	2009	1529		899	441	607.36	597.913
ATCG00680.1	900	476	2098	1605		900	476	634.266	627.633
ATCG00680.1	901	485	2179	1657		901	485	658.754	647.967
ATCG00680.1	902	494	2196	1682		902	494	663.893	657.743
ATCG00680.1	903	493	2189	1663		903	493	661.777	650.314
ATCG00680.1	904	490	2172	1655		904	490	656.638	647.185
ATCG00680.1	905	486	2154	1639		905	486	651.196	640.928
ATCG00680.1	906	486	2154	1639		906	486	651.196	640.928
ATCG00680.1	907	487	2156	1633		907	487	651.801	638.582
ATCG00680.1	908	486	2162	1637		908	486	653.614	640.146
ATCG00680.1	909	459	2092	1540		909	459	632.452	602.215
ATCG00680.1	910	457	2086	1537		910	457	630.638	601.041
ATCG00680.1	911	456	2087	1536		911	456	630.94	600.65
ATCG00680.1	912	457	2088	1538		912	457	631.243	601.432
ATCG00680.1	913	455	2086	1536		913	455	630.638	600.65
ATCG00680.1	914	455	2085	1536		914	455	630.336	600.65
ATCG00680.1	915	452	2081	1526		915	452	629.127	596.74
ATCG00680.1	916	449	2045	1496		916	449	618.243	585.008
ATCG00680.1	917	444	1990	1460		917	444	601.615	570.931
ATCG00680.1	918	439	1948	1442		918	439	588.918	563.892
ATCG00680.1	919	385	1590	1234		919	385	480.688	482.554
ATCG00680.1	920	380	1551	1213		920	380	468.897	474.342
ATCG00680.1	921	364	1526	1193		921	364	461.339	466.521
ATCG00680.1	922	349	1483	1161		922	349	448.34	454.007
ATCG00680.1	923	289	1197	915		923	289	361.876	357.809
ATCG00680.1	924	184	645	482		924	184	194.996	188.485
ATCG00680.1	925	133	379	317		925	133	114.579	123.962
ATCG00680.1	926	105	317	263		926	105	95.8352	102.846
ATCG00680.1	927	32	123	131		927	32	37.1853	51.2273
ATCG00680.1	928	22	78	109		928	22	23.5809	42.6243
ATCG00680.1	929	22	73	108		929	22	22.0693	42.2332
ATCG00680.1	930	20	62	88		930	20	18.7438	34.4123
ATCG00680.1	931	14	41	62		931	14	12.3951	24.245
ATCG00680.1	932	10	31	48		932	10	9.3719	18.7703
ATCG00680.1	933	5	13	18		933	5	3.93015	7.03887
ATCG00680.1	934	3	9	10		934	3	2.72087	3.91048
ATCG00680.1	935	1	7	8		935	1	2.11624	3.12839
ATCG00680.1	936	1	4	4		936	1	1.20928	1.56419
ATCG00680.1	937	1	3	3		937	1	0.906958	1.17315
ATCG00680.1	938	1	3	3		938	1	0.906958	1.17315
ATCG00680.1	939	3	3	3		939	3	0.906958	1.17315
ATCG00680.1	940	3	3	6		940	3	0.906958	2.34629
ATCG00680.1	941	4	5	6		941	4	1.5116	2.34629
ATCG00680.1	942	3	9	4		942	3	2.72087	1.56419
ATCG00680.1	943	4	9	4		943	4	2.72087	1.56419
ATCG00680.1	944	4	11	5		944	4	3.32551	1.95524
ATCG00680.1	945	4	11	5		945	4	3.32551	1.95524
ATCG00680.1	946	4	11	5		946	4	3.32551	1.95524
ATCG00680.1	947	4	11	5		947	4	3.32551	1.95524
ATCG00680.1	948	4	11	5		948	4	3.32551	1.95524
ATCG00680.1	949	4	11	5		949	4	3.32551	1.95524
ATCG00680.1	950	5	13	8		950	5	3.93015	3.12839
ATCG00680.1	951	10	40	26		951	10	12.0928	10.1673
ATCG00680.1	952	15	52	43		952	15	15.7206	16.8151
ATCG00680.1	953	23	70	65		953	23	21.1624	25.4181
ATCG00680.1	954	23	72	65		954	23	21.767	25.4181
ATCG00680.1	955	23	72	65		955	23	21.767	25.4181
ATCG00680.1	956	25	73	67		956	25	22.0693	26.2002
ATCG00680.1	957	27	74	68		957	27	22.3716	26.5913
ATCG00680.1	958	27	74	68		958	27	22.3716	26.5913
ATCG00680.1	959	28	77	68		959	28	23.2786	26.5913
ATCG00680.1	960	31	82	70		960	31	24.7902	27.3734
ATCG00680.1	961	31	92	74		961	31	27.8134	28.9376
ATCG00680.1	962	37	104	75		962	37	31.4412	29.3286
ATCG00680.1	963	40	108	78		963	40	32.6505	30.5018
ATCG00680.1	964	40	108	78		964	40	32.6505	30.5018
ATCG00680.1	965	44	111	80		965	44	33.5574	31.2839
ATCG00680.1	966	47	116	81		966	47	35.069	31.6749
ATCG00680.1	967	48	118	83		967	48	35.6737	32.457
ATCG00680.1	968	51	144	101		968	51	43.534	39.4959
ATCG00680.1	969	57	162	113		969	57	48.9757	44.1885
ATCG00680.1	970	69	245	165		970	69	74.0682	64.523
ATCG00680.1	971	81	308	215		971	81	93.1144	84.0754
ATCG00680.1	972	174	520	380		972	174	157.206	148.598
ATCG00680.1	973	262	816	506		973	262	246.693	197.87
ATCG00680.1	974	295	904	548		974	295	273.297	214.295
ATCG00680.1	975	310	949	578		975	310	286.901	226.026
ATCG00680.1	976	320	971	595		976	320	293.552	232.674
ATCG00680.1	977	332	1003	619		977	332	303.226	242.059
ATCG00680.1	978	337	1026	628		978	337	310.18	245.578
ATCG00680.1	979	358	1059	645		979	358	320.156	252.226
ATCG00680.1	980	371	1096	661		980	371	331.342	258.483
ATCG00680.1	981	366	1052	624		981	366	318.04	244.014
ATCG00680.1	982	370	1078	647		982	370	325.9	253.008
ATCG00680.1	983	389	1157	683		983	389	349.783	267.086
ATCG00680.1	984	413	1245	729		984	413	376.388	285.074
ATCG00680.1	985	413	1287	744		985	413	389.085	290.94
ATCG00680.1	986	430	1319	774		986	430	398.759	302.671
ATCG00680.1	987	485	1496	926		987	485	452.27	362.111
ATCG00680.1	988	574	1746	1072		988	574	527.85	419.204
ATCG00680.1	989	629	1924	1183		989	629	581.662	462.61
ATCG00680.1	990	635	1941	1201		990	635	586.802	469.649
ATCG00680.1	991	651	2001	1233		991	651	604.941	482.163
ATCG00680.1	992	662	2062	1281		992	662	623.382	500.933
ATCG00680.1	993	693	2194	1367		993	693	663.289	534.563
ATCG00680.1	994	716	2241	1401		994	716	677.498	547.859
ATCG00680.1	995	741	2294	1454		995	741	693.521	568.584
ATCG00680.1	996	781	2434	1535		996	781	735.845	600.259
ATCG00680.1	997	766	2344	1490		997	766	708.637	582.662
ATCG00680.1	998	773	2369	1518		998	773	716.195	593.611
ATCG00680.1	999	770	2348	1507		999	770	709.846	589.31
ATCG00680.1	1000	720	2208	1440		1000	720	667.521	563.11
ATCG00680.1	1001	698	2196	1414		1001	698	663.893	552.942
ATCG00680.1	1002	682	2143	1366		1002	682	647.87	534.172
ATCG00680.1	1003	641	2088	1312		1003	641	631.243	513.056
ATCG00680.1	1004	639	2084	1323		1004	639	630.034	517.357
ATCG00680.1	1005	640	2095	1339		1005	640	633.359	523.614
ATCG00680.1	1006	640	2119	1363		1006	640	640.615	532.999
ATCG00680.1	1007	645	2139	1378		1007	645	646.661	538.865
ATCG00680.1	1008	616	2110	1369		1008	616	637.894	535.345
ATCG00680.1	1009	624	2188	1408		1009	624	661.475	550.596
ATCG00680.1	1010	625	2192	1412		1010	625	662.684	552.16
ATCG00680.1	1011	616	2164	1385		1011	616	654.219	541.602
ATCG00680.1	1012	589	2079	1353		1012	589	628.522	529.088
ATCG00680.1	1013	583	2109	1392		1013	583	637.591	544.339
ATCG00680.1	1014	569	2025	1332		1014	569	612.197	520.876
ATCG00680.1	1015	543	1939	1288		1015	543	586.197	503.67
ATCG00680.1	1016	522	1841	1261		1016	522	556.57	493.112
ATCG00680.1	1017	556	1874	1308		1017	556	566.546	511.491
ATCG00680.1	1018	540	1835	1260		1018	540	554.756	492.721
ATCG00680.1	1019	507	1725	1199		1019	507	521.501	468.867
ATCG00680.1	1020	461	1620	1126		1020	461	489.757	440.321
ATCG00680.1	1021	439	1625	1091		1021	439	491.269	426.634
ATCG00680.1	1022	444	1632	1114		1022	444	493.385	435.628
ATCG00680.1	1023	419	1513	1043		1023	419	457.409	407.863
ATCG00680.1	1024	328	1210	826		1024	328	365.806	323.006
ATCG00680.1	1025	321	1197	816		1025	321	361.876	319.096
ATCG00680.1	1026	314	1195	804		1026	314	361.272	314.403
ATCG00680.1	1027	299	1149	790		1027	299	347.365	308.928
ATCG00680.1	1028	263	999	682		1028	263	302.017	266.695
ATCG00680.1	1029	246	959	667		1029	246	289.924	260.829
ATCG00680.1	1030	243	939	671		1030	243	283.878	262.393
ATCG00680.1	1031	252	950	658		1031	252	287.203	257.31
ATCG00680.1	1032	248	947	668		1032	248	286.296	261.22
ATCG00680.1	1033	260	941	678		1033	260	284.483	265.131
ATCG00680.1	1034	260	912	647		1034	260	275.715	253.008
ATCG00680.1	1035	261	896	636		1035	261	270.878	248.707
ATCG00680.1	1036	234	842	590		1036	234	254.553	230.719
ATCG00680.1	1037	226	793	558		1037	226	239.739	218.205
ATCG00680.1	1038	234	794	578		1038	234	240.042	226.026
ATCG00680.1	1039	254	871	658		1039	254	263.32	257.31
ATCG00680.1	1040	271	948	763		1040	271	286.599	298.37
ATCG00680.1	1041	277	1022	822		1041	277	308.97	321.442
ATCG00680.1	1042	256	994	824		1042	256	300.505	322.224
ATCG00680.1	1043	252	999	845		1043	252	302.017	330.436
ATCG00680.1	1044	243	958	823		1044	243	289.622	321.833
ATCG00680.1	1045	222	929	790		1045	222	280.855	308.928
ATCG00680.1	1046	217	907	789		1046	217	274.204	308.537
ATCG00680.1	1047	216	920	785		1047	216	278.134	306.973
ATCG00680.1	1048	203	922	774		1048	203	278.738	302.671
ATCG00680.1	1049	202	922	771		1049	202	278.738	301.498
ATCG00680.1	1050	192	898	752		1050	192	271.483	294.068
ATCG00680.1	1051	180	854	715		1051	180	258.181	279.6
ATCG00680.1	1052	172	846	713		1052	172	255.762	278.818
ATCG00680.1	1053	167	829	685		1053	167	250.623	267.868
ATCG00680.1	1054	186	889	708		1054	186	268.762	276.862
ATCG00680.1	1055	189	899	727		1055	189	271.785	284.292
ATCG00680.1	1056	189	903	726		1056	189	272.994	283.901
ATCG00680.1	1057	191	903	727		1057	191	272.994	284.292
ATCG00680.1	1058	190	902	727		1058	190	272.692	284.292
ATCG00680.1	1059	190	903	728		1059	190	272.994	284.683
ATCG00680.1	1060	190	900	727		1060	190	272.087	284.292
ATCG00680.1	1061	170	846	695		1061	170	255.762	271.779
ATCG00680.1	1062	146	764	633		1062	146	230.972	247.534
ATCG00680.1	1063	155	757	641		1063	155	228.856	250.662
ATCG00680.1	1064	159	758	657		1064	159	229.158	256.919
ATCG00680.1	1065	156	722	634		1065	156	218.275	247.925
ATCG00680.1	1066	150	696	621		1066	150	210.414	242.841
ATCG00680.1	1067	171	723	630		1067	171	218.577	246.36
ATCG00680.1	1068	173	729	641		1068	173	220.391	250.662
ATCG00680.1	1069	203	803	684		1069	203	242.762	267.477
ATCG00680.1	1070	204	800	682		1070	204	241.855	266.695
ATCG00680.1	1071	180	583	497		1071	180	176.252	194.351
ATCG00680.1	1072	119	327	231		1072	119	98.8584	90.3322
ATCG00680.1	1073	119	331	233		1073	119	100.068	91.1143
ATCG00680.1	1074	121	344	242		1074	121	103.998	94.6337
ATCG00680.1	1075	123	356	265		1075	123	107.626	103.628
ATCG00680.1	1076	124	367	268		1076	124	110.951	104.801
ATCG00680.1	1077	127	367	268		1077	127	110.951	104.801
ATCG00680.1	1078	130	369	269		1078	130	111.556	105.192
ATCG00680.1	1079	130	369	269		1079	130	111.556	105.192
ATCG00680.1	1080	120	327	255		1080	120	98.8584	99.7173
ATCG00680.1	1081	113	276	233		1081	113	83.4401	91.1143
ATCG00680.1	1082	115	279	234		1082	115	84.3471	91.5053
ATCG00680.1	1083	116	283	240		1083	116	85.5564	93.8516
ATCG00680.1	1084	115	273	232		1084	115	82.5332	90.7232
ATCG00680.1	1085	121	288	234		1085	121	87.068	91.5053
ATCG00680.1	1086	124	300	243		1086	124	90.6958	95.0248
ATCG00680.1	1087	130	324	265		1087	130	97.9515	103.628
ATCG00680.1	1088	134	347	275		1088	134	104.905	107.538
ATCG00680.1	1089	143	365	287		1089	143	110.347	112.231
ATCG00680.1	1090	147	368	294		1090	147	111.254	114.968
ATCG00680.1	1091	147	367	293		1091	147	110.951	114.577
ATCG00680.1	1092	149	371	301		1092	149	112.16	117.706
ATCG00680.1	1093	151	370	300		1093	151	111.858	117.315
ATCG00680.1	1094	151	383	309		1094	151	115.788	120.834
ATCG00680.1	1095	140	374	296		1095	140	113.067	115.75
ATCG00680.1	1096	89	303	227		1096	89	91.6028	88.768
ATCG00680.1	1097	82	301	228		1097	82	90.9981	89.159
ATCG00680.1	1098	72	269	212		1098	72	81.3239	82.9023
ATCG00680.1	1099	75	269	216		1099	75	81.3239	84.4665
ATCG00680.1	1100	115	387	328		1100	115	116.998	128.264
ATCG00680.1	1101	147	496	448		1101	147	149.95	175.19
ATCG00680.1	1102	176	570	501		1102	176	172.322	195.915
ATCG00680.1	1103	232	728	578		1103	232	220.088	226.026
ATCG00680.1	1104	261	885	735		1104	261	267.553	287.421
ATCG00680.1	1105	413	1323	1037		1105	413	399.968	405.517
ATCG00680.1	1106	538	1986	1403		1106	538	600.406	548.641
ATCG00680.1	1107	629	2306	1604		1107	629	697.148	627.242
ATCG00680.1	1108	784	2971	2100		1108	784	898.191	821.202
ATCG00680.1	1109	841	3225	2267		1109	841	974.98	886.507
ATCG00680.1	1110	869	3329	2339		1110	869	1006.42	914.662
ATCG00680.1	1111	888	3436	2419		1111	888	1038.77	945.946
ATCG00680.1	1112	900	3541	2477		1112	900	1070.51	968.627
ATCG00680.1	1113	933	3677	2604		1113	933	1111.63	1018.29
ATCG00680.1	1114	969	3899	2731		1114	969	1178.74	1067.95
ATCG00680.1	1115	991	4030	2799		1115	991	1218.35	1094.54
ATCG00680.1	1116	1001	4125	2854		1116	1001	1247.07	1116.05
ATCG00680.1	1117	988	4077	2806		1117	988	1232.56	1097.28
ATCG00680.1	1118	977	4032	2780		1118	977	1218.95	1087.11
ATCG00680.1	1119	972	4014	2774		1119	972	1213.51	1084.77
ATCG00680.1	1120	975	4046	2786		1120	975	1223.18	1089.46
ATCG00680.1	1121	973	4056	2790		1121	973	1226.21	1091.03
ATCG00680.1	1122	973	4069	2791		1122	973	1230.14	1091.42
ATCG00680.1	1123	982	4074	2809		1123	982	1231.65	1098.45
ATCG00680.1	1124	1005	4149	2838		1124	1005	1254.32	1109.8
ATCG00680.1	1125	1043	4227	2926		1125	1043	1277.9	1144.21
ATCG00680.1	1126	1101	4411	3009		1126	1101	1333.53	1176.66
ATCG00680.1	1127	1143	4644	3199		1127	1143	1403.97	1250.96
ATCG00680.1	1128	1154	4701	3241		1128	1154	1421.2	1267.39
ATCG00680.1	1129	1156	4710	3220		1129	1156	1423.92	1259.18
ATCG00680.1	1130	1185	4926	3323		1130	1185	1489.23	1299.45
ATCG00680.1	1131	1181	4934	3266		1131	1181	1491.64	1277.16
ATCG00680.1	1132	1146	4849	3204		1132	1146	1465.95	1252.92
ATCG00680.1	1133	1142	4823	3191		1133	1142	1458.09	1247.84
ATCG00680.1	1134	1130	4762	3162		1134	1130	1439.64	1236.5
ATCG00680.1	1135	1064	4575	3073		1135	1064	1383.11	1201.69
ATCG00680.1	1136	1036	4460	3008		1136	1036	1348.34	1176.27
ATCG00680.1	1137	791	3368	2240		1137	791	1018.21	875.948
ATCG00680.1	1138	637	2657	1771		1138	637	803.262	692.547
ATCG00680.1	1139	574	2319	1627		1139	574	701.079	636.236
ATCG00680.1	1140	496	2099	1459		1140	496	634.568	570.54
ATCG00680.1	1141	403	1795	1201		1141	403	542.663	469.649
ATCG00680.1	1142	376	1697	1150		1142	376	513.036	449.706
ATCG00680.1	1143	344	1586	1060		1143	344	479.478	414.511
ATCG00680.1	1144	324	1473	939		1144	324	445.316	367.194
ATCG00680.1	1145	328	1449	956		1145	328	438.061	373.842
ATCG00680.1	1146	323	1298	895		1146	323	392.411	349.988
ATCG00680.1	1147	359	1400	969		1147	359	423.247	378.926
ATCG00680.1	1148	381	1503	1039		1148	381	454.386	406.299
ATCG00680.1	1149	428	1707	1150		1149	428	516.059	449.706
ATCG00680.1	1150	482	1888	1306		1150	482	570.779	510.709
ATCG00680.1	1151	515	2041	1375		1151	515	617.034	537.692
ATCG00680.1	1152	526	2113	1431		1152	526	638.801	559.59
ATCG00680.1	1153	509	2028	1419		1153	509	613.104	554.898
ATCG00680.1	1154	486	1931	1399		1154	486	583.779	547.077
ATCG00680.1	1155	477	1900	1376		1155	477	574.407	538.083
ATCG00680.1	1156	476	1848	1339		1156	476	558.686	523.614
ATCG00680.1	1157	473	1822	1352		1157	473	550.826	528.697
ATCG00680.1	1158	411	1520	1172		1158	411	459.525	458.309
ATCG00680.1	1159	403	1490	1145		1159	403	450.456	447.75
ATCG00680.1	1160	396	1504	1157		1160	396	454.688	452.443
ATCG00680.1	1161	409	1533	1190		1161	409	463.456	465.348
ATCG00680.1	1162	416	1562	1198		1162	416	472.223	468.476
ATCG00680.1	1163	426	1581	1239		1163	426	477.967	484.509
ATCG00680.1	1164	457	1731	1389		1164	457	523.315	543.166
ATCG00680.1	1165	487	1853	1509		1165	487	560.198	590.092
ATCG00680.1	1166	525	1996	1640		1166	525	603.429	641.319
ATCG00680.1	1167	561	2173	1817		1167	561	656.94	710.535
ATCG00680.1	1168	586	2314	1906		1168	586	699.567	745.338
ATCG00680.1	1169	614	2440	2027		1169	614	737.659	792.655
ATCG00680.1	1170	655	2711	2207		1170	655	819.588	863.044
ATCG00680.1	1171	697	2901	2450		1171	697	877.028	958.069
ATCG00680.1	1172	721	3138	2610		1172	721	948.678	1020.64
ATCG00680.1	1173	717	3181	2625		1173	717	961.678	1026.5
ATCG00680.1	1174	653	2943	2465		1174	653	889.726	963.934
ATCG00680.1	1175	637	2881	2433		1175	637	870.982	951.421
ATCG00680.1	1176	524	2569	2164		1176	524	776.658	846.229
ATCG00680.1	1177	514	2473	2080		1177	514	747.636	813.381
ATCG00680.1	1178	518	2484	2090		1178	518	750.961	817.291
ATCG00680.1	1179	515	2495	2097		1179	515	754.287	820.029
ATCG00680.1	1180	533	2560	2125		1180	533	773.938	830.978
ATCG00680.1	1181	554	2602	2158		1181	554	786.635	843.882
ATCG00680.1	1182	566	2695	2194		1182	566	814.751	857.96
ATCG00680.1	1183	575	2718	2208		1183	575	821.704	863.435
ATCG00680.1	1184	583	2735	2210		1184	583	826.843	864.217
ATCG00680.1	1185	550	2607	2072		1185	550	788.147	810.252
ATCG00680.1	1186	542	2526	1995		1186	542	763.659	780.142
ATCG00680.1	1187	543	2537	2015		1187	543	766.984	787.963
ATCG00680.1	1188	520	2488	1977		1188	520	752.171	773.103
ATCG00680.1	1189	499	2416	1941		1189	499	730.404	759.025
ATCG00680.1	1190	511	2470	1962		1190	511	746.729	767.237
ATCG00680.1	1191	504	2441	1987		1191	504	737.962	777.013
ATCG00680.1	1192	520	2588	2138		1192	520	782.402	836.061
ATCG00680.1	1193	526	2618	2165		1193	526	791.472	846.62
ATCG00680.1	1194	533	2608	2166		1194	533	788.449	847.011
ATCG00680.1	1195	470	2389	2010		1195	470	722.241	786.007
ATCG00680.1	1196	488	2465	2036		1196	488	745.217	796.175
ATCG00680.1	1197	481	2415	1959		1197	481	730.101	766.064
ATCG00680.1	1198	375	1918	1421		1198	375	579.849	555.68
ATCG00680.1	1199	388	1962	1414		1199	388	593.151	552.942
ATCG00680.1	1200	374	1736	1182		1200	374	524.826	462.219
ATCG00680.1	1201	391	1847	1218		1201	391	558.384	476.297
ATCG00680.1	1202	395	1871	1174		1202	395	565.639	459.091
ATCG00680.1	1203	369	1783	1095		1203	369	539.035	428.198
ATCG00680.1	1204	397	1898	1125		1204	397	573.802	439.929
ATCG00680.1	1205	463	2115	1226		1205	463	639.405	479.425
ATCG00680.1	1206	553	2296	1359		1206	553	694.125	531.435
ATCG00680.1	1207	566	2328	1384		1207	566	703.799	541.211
ATCG00680.1	1208	578	2338	1413		1208	578	706.823	552.551
ATCG00680.1	1209	588	2354	1461		1209	588	711.66	571.322
ATCG00680.1	1210	577	2265	1392		1210	577	684.753	544.339
ATCG00680.1	1211	571	2207	1373		1211	571	667.219	536.909
ATCG00680.1	1212	553	2137	1352		1212	553	646.056	528.697
ATCG00680.1	1213	545	2114	1348		1213	545	639.103	527.133
ATCG00680.1	1214	535	2095	1346		1214	535	633.359	526.351
ATCG00680.1	1215	526	2065	1342		1215	526	624.289	524.787
ATCG00680.1	1216	523	2054	1338		1216	523	620.964	523.223
ATCG00680.1	1217	524	2047	1338		1217	524	618.848	523.223
ATCG00680.1	1218	515	2024	1331		1218	515	611.894	520.485
ATCG00680.1	1219	522	2092	1375		1219	522	632.452	537.692
ATCG00680.1	1220	524	2114	1396		1220	524	639.103	545.904
ATCG00680.1	1221	519	1891	1083		1221	519	571.686	423.505
ATCG00680.1	1222	538	1873	1083		1222	538	566.244	423.505
ATCG00680.1	1223	540	1889	1087		1223	540	571.081	425.07
ATCG00680.1	1224	554	1921	1106		1224	554	580.755	432.5
ATCG00680.1	1225	569	1943	1119		1225	569	587.406	437.583
ATCG00680.1	1226	562	1937	1120		1226	562	585.593	437.974
ATCG00680.1	1227	540	1727	1047		1227	540	522.106	409.428
ATCG00680.1	1228	505	1603	1003		1228	505	484.618	392.222
ATCG00680.1	1229	508	1599	1012		1229	508	483.409	395.741
ATCG00680.1	1230	514	1584	1046		1230	514	478.874	409.037
ATCG00680.1	1231	475	1451	1040		1231	475	438.665	406.69
ATCG00680.1	1232	436	1300	1079		1232	436	393.015	421.941
ATCG00680.1	1233	613	1975	1638		1233	613	597.081	640.537
ATCG00680.1	1234	680	2225	1924		1234	680	672.661	752.377
ATCG00680.1	1235	802	2650	2268		1235	802	801.146	886.898
ATCG00680.1	1236	882	2943	2462		1236	882	889.726	962.761
ATCG00680.1	1237	937	3128	2661		1237	937	945.655	1040.58
ATCG00680.1	1238	1148	4042	3456		1238	1148	1221.97	1351.46
ATCG00680.1	1239	1421	5959	4269		1239	1421	1801.52	1669.39
ATCG00680.1	1240	1462	6187	4387		1240	1462	1870.45	1715.53
ATCG00680.1	1241	1453	6264	4430		1241	1453	1893.73	1732.34
ATCG00680.1	1242	1527	6416	4574		1242	1527	1939.68	1788.66
ATCG00680.1	1243	1526	6415	4575		1243	1526	1939.38	1789.05
ATCG00680.1	1244	1503	6372	4527		1244	1503	1926.38	1770.28
ATCG00680.1	1245	1509	6420	4570		1245	1509	1940.89	1787.09
ATCG00680.1	1246	1521	6462	4584		1246	1521	1953.59	1792.57
ATCG00680.1	1247	1544	6537	4631		1247	1544	1976.26	1810.95
ATCG00680.1	1248	1544	6544	4644		1248	1544	1978.38	1816.03
ATCG00680.1	1249	1548	6530	4638		1249	1548	1974.15	1813.68
ATCG00680.1	1250	1556	6543	4653		1250	1556	1978.08	1819.55
ATCG00680.1	1251	1552	6523	4642		1251	1552	1972.03	1815.25
ATCG00680.1	1252	1550	6457	4608		1252	1550	1952.08	1801.95
ATCG00680.1	1253	1532	6332	4510		1253	1532	1914.29	1763.63
ATCG00680.1	1254	1537	6337	4489		1254	1537	1915.8	1755.42
ATCG00680.1	1255	1550	6398	4521		1255	1550	1934.24	1767.93
ATCG00680.1	1256	1575	6475	4552		1256	1575	1957.52	1780.05
ATCG00680.1	1257	1607	6570	4606		1257	1607	1986.24	1801.17
ATCG00680.1	1258	1625	6639	4636		1258	1625	2007.1	1812.9
ATCG00680.1	1259	1631	6649	4648		1259	1631	2010.12	1817.59
ATCG00680.1	1260	1646	6607	4648		1260	1646	1997.42	1817.59
ATCG00680.1	1261	1656	6634	4634		1261	1656	2005.59	1812.12
ATCG00680.1	1262	1552	6211	4305		1262	1552	1877.71	1683.46
ATCG00680.1	1263	1399	5677	3799		1263	1399	1716.27	1485.59
ATCG00680.1	1264	1307	5314	3432		1264	1307	1606.52	1342.08
ATCG00680.1	1265	1303	5279	3388		1265	1303	1595.94	1324.87
ATCG00680.1	1266	1283	5127	3281		1266	1283	1549.99	1283.03
ATCG00680.1	1267	1208	4878	3043		1267	1208	1474.71	1189.96
ATCG00680.1	1268	1168	4715	2963		1268	1168	1425.44	1158.68
ATCG00680.1	1269	550	1649	1066		1269	550	498.525	416.858
ATCG00680.1	1270	545	1617	1041		1270	545	488.85	407.081
ATCG00680.1	1271	542	1621	1048		1271	542	490.06	409.819
ATCG00680.1	1272	492	1534	985		1272	492	463.758	385.183
ATCG00680.1	1273	450	1414	885		1273	450	427.48	346.078
ATCG00680.1	1274	519	1801	1153		1274	519	544.477	450.879
ATCG00680.1	1275	572	2046	1258		1275	572	618.545	491.939
ATCG00680.1	1276	646	2339	1424		1276	646	707.125	556.853
ATCG00680.1	1277	676	2484	1516		1277	676	750.961	592.829
ATCG00680.1	1278	707	2574	1562		1278	707	778.17	610.818
ATCG00680.1	1279	713	2598	1579		1279	713	785.426	617.465
ATCG00680.1	1280	702	2569	1572		1280	702	776.658	614.728
ATCG00680.1	1281	691	2552	1547		1281	691	771.519	604.952
ATCG00680.1	1282	657	2453	1499		1282	657	741.589	586.182
ATCG00680.1	1283	616	2409	1471		1283	616	728.287	575.232
ATCG00680.1	1284	608	2359	1454		1284	608	713.171	568.584
ATCG00680.1	1285	599	2335	1473		1285	599	705.916	576.014
ATCG00680.1	1286	587	2260	1484		1286	587	683.242	580.316
ATCG00680.1	1287	572	2183	1424		1287	572	659.963	556.853
ATCG00680.1	1288	542	2077	1339		1288	542	627.917	523.614
ATCG00680.1	1289	546	2050	1368		1289	546	619.755	534.954
ATCG00680.1	1290	553	2088	1405		1290	553	631.243	549.423
ATCG00680.1	1291	562	2109	1422		1291	562	637.591	556.071
ATCG00680.1	1292	570	2112	1451		1292	570	638.498	567.411
ATCG00680.1	1293	571	2135	1473		1293	571	645.452	576.014
ATCG00680.1	1294	623	2196	1542		1294	623	663.893	602.997
ATCG00680.1	1295	599	2156	1517		1295	599	651.801	593.22
ATCG00680.1	1296	567	2010	1432		1296	567	607.662	559.981
ATCG00680.1	1297	560	2005	1432		1297	560	606.15	559.981
ATCG00680.1	1298	567	2007	1445		1298	567	606.755	565.065
ATCG00680.1	1299	578	2005	1431		1299	578	606.15	559.59
ATCG00680.1	1300	581	1991	1423		1300	581	601.918	556.462
ATCG00680.1	1301	588	1808	1359		1301	588	546.593	531.435
ATCG00680.1	1302	653	1969	1494		1302	653	595.267	584.226
ATCG00680.1	1303	674	2024	1605		1303	674	611.894	627.633
ATCG00680.1	1304	682	2066	1654		1304	682	624.592	646.794
ATCG00680.1	1305	612	1764	1471		1305	612	533.291	575.232
ATCG00680.1	1306	588	1698	1427		1306	588	513.338	558.026
ATCG00680.1	1307	588	1731	1449		1307	588	523.315	566.629
ATCG00680.1	1308	590	1747	1462		1308	590	528.152	571.713
ATCG00680.1	1309	527	1584	1393		1309	527	478.874	544.73
ATCG00680.1	1310	527	1559	1393		1310	527	471.316	544.73
ATCG00680.1	1311	524	1548	1372		1311	524	467.99	536.518
ATCG00680.1	1312	520	1544	1372		1312	520	466.781	536.518
ATCG00680.1	1313	521	1543	1378		1313	521	466.479	538.865
ATCG00680.1	1314	517	1530	1368		1314	517	462.549	534.954
ATCG00680.1	1315	503	1509	1358		1315	503	456.2	531.044
ATCG00680.1	1316	493	1501	1342		1316	493	453.781	524.787
ATCG00680.1	1317	473	1427	1308		1317	473	431.41	511.491
ATCG00680.1	1318	449	1348	1205		1318	449	407.526	471.213
ATCG00680.1	1319	448	1357	1214		1319	448	410.247	474.733
ATCG00680.1	1320	448	1342	1207		1320	448	405.713	471.995
ATCG00680.1	1321	429	1297	1143		1321	429	392.108	446.968
ATCG00680.1	1322	423	1291	1138		1322	423	390.294	445.013
ATCG00680.1	1323	411	1253	1103		1323	411	378.806	431.326
ATCG00680.1	1324	375	1158	1018		1324	375	350.086	398.087
ATCG00680.1	1325	357	1111	965		1325	357	335.877	377.362
ATCG00680.1	1326	343	1063	945		1326	343	321.365	369.541
ATCG00680.1	1327	316	1001	902		1327	316	302.622	352.726
ATCG00680.1	1328	313	975	882		1328	313	294.761	344.905
ATCG00680.1	1329	298	957	870		1329	298	289.32	340.212
ATCG00680.1	1330	292	936	863		1330	292	282.971	337.475
ATCG00680.1	1331	289	914	858		1331	289	276.32	335.52
ATCG00680.1	1332	278	878	843		1332	278	265.436	329.654
ATCG00680.1	1333	262	808	756		1333	262	244.274	295.633
ATCG00680.1	1334	165	534	552		1334	165	161.439	215.859
ATCG00680.1	1335	142	480	458		1335	142	145.113	179.1
ATCG00680.1	1336	131	479	401		1336	131	144.811	156.81
ATCG00680.1	1337	205	691	505		1337	205	208.903	197.479
ATCG00680.1	1338	243	980	641		1338	243	296.273	250.662
ATCG00680.1	1339	245	985	624		1339	245	297.785	244.014
ATCG00680.1	1340	270	1080	649		1340	270	326.505	253.79
ATCG00680.1	1341	292	1220	717		1341	292	368.83	280.382
ATCG00680.1	1342	311	1371	797		1342	311	414.48	311.666
ATCG00680.1	1343	334	1477	840		1343	334	446.526	328.481
ATCG00680.1	1344	347	1524	894		1344	347	460.735	349.597
ATCG00680.1	1345	384	1631	970		1345	384	493.083	379.317
ATCG00680.1	1346	401	1669	1008		1346	401	504.571	394.177
ATCG00680.1	1347	483	1877	1189		1347	483	567.453	464.957
ATCG00680.1	1348	515	1931	1259		1348	515	583.779	492.33
ATCG00680.1	1349	547	2013	1365		1349	547	608.569	533.781
ATCG00680.1	1350	555	2010	1374		1350	555	607.662	537.301
ATCG00680.1	1351	591	2150	1477		1351	591	649.987	577.578
ATCG00680.1	1352	645	2272	1600		1352	645	686.87	625.677
ATCG00680.1	1353	655	2321	1648		1353	655	701.683	644.448
ATCG00680.1	1354	675	2364	1678		1354	675	714.683	656.179
ATCG00680.1	1355	691	2478	1753		1355	691	749.147	685.508
ATCG00680.1	1356	713	2568	1809		1356	713	776.356	707.407
ATCG00680.1	1357	725	2640	1841		1357	725	798.123	719.92
ATCG00680.1	1358	741	2726	1881		1358	741	824.123	735.562
ATCG00680.1	1359	746	2776	1898		1359	746	839.238	742.21
ATCG00680.1	1360	747	2776	1899		1360	747	839.238	742.601
ATCG00680.1	1361	748	2779	1900		1361	748	840.145	742.992
ATCG00680.1	1362	747	2777	1900		1362	747	839.541	742.992
ATCG00680.1	1363	752	2781	1910		1363	752	840.75	746.902
ATCG00680.1	1364	772	2711	1881		1364	772	819.588	735.562
ATCG00680.1	1365	792	2764	1931		1365	792	835.611	755.114
ATCG00680.1	1366	807	2766	1936		1366	807	836.215	757.07
ATCG00680.1	1367	828	2821	1964		1367	828	852.843	768.019
ATCG00680.1	1368	856	2820	2023		1368	856	852.541	791.091
ATCG00680.1	1369	781	2435	1839		1369	781	736.148	719.138
ATCG00680.1	1370	782	2428	1853		1370	782	734.031	724.613
ATCG00680.1	1371	733	2148	1765		1371	733	649.382	690.2
ATCG00680.1	1372	749	2403	1887		1372	749	726.473	737.908
ATCG00680.1	1373	883	2768	2170		1373	883	836.82	848.575
ATCG00680.1	1374	940	3122	2408		1374	940	943.841	941.645
ATCG00680.1	1375	1036	3332	2589		1375	1036	1007.33	1012.42
ATCG00680.1	1376	1456	4570	3367		1376	1456	1381.6	1316.66
ATCG00680.1	1377	1657	5125	3678		1377	1657	1549.39	1438.28
ATCG00680.1	1378	2122	5709	4493		1378	2122	1725.94	1756.98
ATCG00680.1	1379	2539	7061	5863		1379	2539	2134.68	2292.72
ATCG00680.1	1380	2779	7860	6687		1380	2779	2376.23	2614.94
ATCG00680.1	1381	3497	10712	9005		1381	3497	3238.44	3521.39
ATCG00680.1	1382	3722	11912	10066		1382	3722	3601.23	3936.29
ATCG00680.1	1383	3779	12416	10359		1383	3779	3753.6	4050.87
ATCG00680.1	1384	4012	13550	11142		1384	4012	4096.43	4357.06
ATCG00680.1	1385	4169	14568	11760		1385	4169	4404.19	4598.73
ATCG00680.1	1386	4582	16156	13326		1386	4582	4884.27	5211.11
ATCG00680.1	1387	4977	18132	15323		1387	4977	5481.65	5992.03
ATCG00680.1	1388	5084	18908	15865		1388	5084	5716.25	6203.98
ATCG00680.1	1389	5349	19870	17033		1389	5349	6007.09	6660.73
ATCG00680.1	1390	5561	20960	18193		1390	5561	6336.61	7114.34
ATCG00680.1	1391	5945	22643	19757		1391	5945	6845.42	7725.94
ATCG00680.1	1392	6051	23256	20259		1392	6051	7030.74	7922.25
ATCG00680.1	1393	6060	23304	20317		1393	6060	7045.25	7944.93
ATCG00680.1	1394	6180	23919	20672		1394	6180	7231.18	8083.75
ATCG00680.1	1395	6218	24189	20829		1395	6218	7312.8	8145.15
ATCG00680.1	1396	6364	24795	21192		1396	6364	7496.01	8287.1
ATCG00680.1	1397	6395	25077	21552		1397	6395	7581.26	8427.88
ATCG00680.1	1398	6528	25706	22081		1398	6528	7771.42	8634.74
ATCG00680.1	1399	7129	28808	24942		1399	7129	8709.22	9753.53
ATCG00680.1	1400	7396	30349	26145		1400	7396	9175.09	10224
ATCG00680.1	1401	8359	35399	30783		1401	8359	10701.8	12037.6
ATCG00680.1	1402	8645	37162	32370		1402	8645	11234.8	12658.2
ATCG00680.1	1403	8738	37673	32806		1403	8738	11389.3	12828.7
ATCG00680.1	1404	8777	38088	33021		1404	8777	11514.7	12912.8
ATCG00680.1	1405	8793	38395	33184		1405	8793	11607.6	12976.6
ATCG00680.1	1406	8692	38470	33220		1406	8692	11630.2	12990.6
ATCG00680.1	1407	8144	36240	31774		1407	8144	10956.1	12425.2
ATCG00680.1	1408	7918	35576	31252		1408	7918	10755.3	12221
ATCG00680.1	1409	6610	32454	28120		1409	6610	9811.47	10996.3
ATCG00680.1	1410	6173	30629	26507		1410	6173	9259.74	10365.5
ATCG00680.1	1411	6132	30468	26360		1411	6132	9211.07	10308
ATCG00680.1	1412	6104	30407	26292		1412	6104	9192.62	10281.4
ATCG00680.1	1413	6056	30073	26036		1413	6056	9091.65	10181.3
ATCG00680.1	1414	5775	28885	25041		1414	5775	8732.49	9792.24
ATCG00680.1	1415	5450	26733	23906		1415	5450	8081.9	9348.4
ATCG00680.1	1416	5207	25734	22867		1416	5207	7779.89	8942.1
ATCG00680.1	1417	4495	22400	19586		1417	4495	6771.95	7659.07
ATCG00680.1	1418	4329	21407	18761		1418	4329	6471.75	7336.46
ATCG00680.1	1419	4304	21221	18538		1419	4304	6415.52	7249.26
ATCG00680.1	1420	3841	19456	16407		1420	3841	5881.93	6415.93
ATCG00680.1	1421	3724	18933	16000		1421	3724	5723.81	6256.77
ATCG00680.1	1422	3535	18144	15156		1422	3535	5485.28	5926.73
ATCG00680.1	1423	3436	17662	14810		1423	3436	5339.56	5791.43
ATCG00680.1	1424	3267	17085	14460		1424	3267	5165.13	5654.56
ATCG00680.1	1425	3215	16886	14302		1425	3215	5104.96	5592.77
ATCG00680.1	1426	3019	16030	13912		1426	3019	4846.18	5440.27
ATCG00680.1	1427	2996	15958	13884		1427	2996	4824.41	5429.32
ATCG00680.1	1428	2921	15603	13636		1428	2921	4717.09	5332.34
ATCG00680.1	1429	2629	14133	12787		1429	2629	4272.68	5000.34
ATCG00680.1	1430	2069	10634	9471		1430	2069	3214.86	3703.62
ATCG00680.1	1431	904	3721	3317		1431	904	1124.93	1297.11
ATCG00680.1	1432	657	2771	2471		1432	657	837.727	966.281
ATCG00680.1	1433	272	1262	978		1433	272	381.527	382.445
ATCG00680.1	1434	209	1007	717		1434	209	304.436	280.382
ATCG00680.1	1435	179	788	564		1435	179	238.228	220.551
ATCG00680.1	1436	138	600	468		1436	138	181.392	183.011
ATCG00680.1	1437	80	392	282		1437	80	118.509	110.276
ATCG00680.1	1438	65	347	252		1438	65	104.905	98.5442
ATCG00680.1	1439	57	297	231		1439	57	89.7888	90.3322
ATCG00680.1	1440	56	306	229		1440	56	92.5097	89.5501
ATCG00680.1	1441	62	315	226		1441	62	95.2306	88.3769
ATCG00680.1	1442	63	312	225		1442	63	94.3236	87.9859
ATCG00680.1	1443	66	314	216		1443	66	94.9283	84.4665
ATCG00680.1	1444	63	304	198		1444	63	91.9051	77.4276
ATCG00680.1	1445	62	302	189		1445	62	91.3004	73.9081
ATCG00680.1	1446	63	309	196		1446	63	93.4167	76.6455
ATCG00680.1	1447	69	313	196		1447	69	94.626	76.6455
ATCG00680.1	1448	69	313	199		1448	69	94.626	77.8186
ATCG00680.1	1449	70	317	201		1449	70	95.8352	78.6007
ATCG00680.1	1450	71	323	201		1450	71	97.6491	78.6007
ATCG00680.1	1451	62	310	181		1451	62	93.719	70.7798
ATCG00680.1	1452	62	341	193		1452	62	103.091	75.4723
ATCG00680.1	1453	69	357	217		1453	69	107.928	84.8575
ATCG00680.1	1454	69	370	222		1454	69	111.858	86.8127
ATCG00680.1	1455	84	413	245		1455	84	124.858	95.8069
ATCG00680.1	1456	89	458	267		1456	89	138.462	104.41
ATCG00680.1	1457	94	478	275		1457	94	144.509	107.538
ATCG00680.1	1458	94	480	275		1458	94	145.113	107.538
ATCG00680.1	1459	99	487	276		1459	99	147.23	107.929
ATCG00680.1	1460	102	502	284		1460	102	151.764	111.058
ATCG00680.1	1461	122	563	325		1461	122	170.206	127.091
ATCG00680.1	1462	129	594	364		1462	129	179.578	142.342
ATCG00680.1	1463	136	685	406		1463	136	207.089	158.766
ATCG00680.1	1464	152	745	489		1464	152	225.228	191.223
ATCG00680.1	1465	160	764	542		1465	160	230.972	211.948
ATCG00680.1	1466	712	1987	1743		1466	712	600.709	681.597
ATCG00680.1	1467	1351	3499	2972		1467	1351	1057.82	1162.2
ATCG00680.1	1468	2040	5190	4443		1468	2040	1569.04	1737.43
ATCG00680.1	1469	2435	6710	5418		1469	2435	2028.56	2118.7
ATCG00680.1	1470	2467	6800	5500		1470	2467	2055.77	2150.77
ATCG00680.1	1471	2487	6942	5566		1471	2487	2098.7	2176.58
ATCG00680.1	1472	2499	7024	5589		1472	2499	2123.49	2185.57
ATCG00680.1	1473	2557	7198	5733		1473	2557	2176.09	2241.88
ATCG00680.1	1474	2619	7521	5832		1474	2619	2273.74	2280.59
ATCG00680.1	1475	2646	7635	5880		1475	2646	2308.21	2299.36
ATCG00680.1	1476	2664	7684	5897		1476	2664	2323.02	2306.01
ATCG00680.1	1477	2665	7686	5898		1477	2665	2323.63	2306.4
ATCG00680.1	1478	2665	7685	5896		1478	2665	2323.32	2305.62
ATCG00680.1	1479	2664	7677	5890		1479	2664	2320.91	2303.28
ATCG00680.1	1480	2660	7634	5872		1480	2660	2307.91	2296.24
ATCG00680.1	1481	2639	7609	5856		1481	2639	2300.35	2289.98
ATCG00680.1	1482	2639	7547	5839		1482	2639	2281.6	2283.33
ATCG00680.1	1483	2639	7528	5845		1483	2639	2275.86	2285.68
ATCG00680.1	1484	2636	7501	5837		1484	2636	2267.7	2282.55
ATCG00680.1	1485	2634	7491	5817		1485	2634	2264.67	2274.73
ATCG00680.1	1486	2686	7547	5924		1486	2686	2281.6	2316.57
ATCG00680.1	1487	2708	7630	6026		1487	2708	2306.7	2356.46
ATCG00680.1	1488	2738	7754	6148		1488	2738	2344.18	2404.17
ATCG00680.1	1489	2763	7877	6266		1489	2763	2381.37	2450.31
ATCG00680.1	1490	2786	7945	6328		1490	2786	2401.93	2474.55
ATCG00680.1	1491	2814	8071	6417		1491	2814	2440.02	2509.36
ATCG00680.1	1492	3128	9131	7083		1492	3128	2760.48	2769.8
ATCG00680.1	1493	3443	10138	7874		1493	3443	3064.91	3079.12
ATCG00680.1	1494	3559	10183	7737		1494	3559	3078.52	3025.54
ATCG00680.1	1495	3587	10136	7705		1495	3587	3064.31	3013.03
ATCG00680.1	1496	3604	10118	7719		1496	3604	3058.87	3018.5
ATCG00680.1	1497	2993	7990	6064		1497	2993	2415.53	2371.32
ATCG00680.1	1498	2732	7220	5528		1498	2732	2182.75	2161.72
ATCG00680.1	1499	2204	6262	4680		1499	2204	1893.12	1830.11
ATCG00680.1	1500	1874	5328	4029		1500	1874	1610.76	1575.53
ATCG00680.1	1501	1776	5143	3831		1501	1776	1554.83	1498.11
ATCG00680.1	1502	1191	3804	2791		1502	1191	1150.02	1091.42
ATCG00680.1	1503	1150	3687	2646		1503	1150	1114.65	1034.71
ATCG00680.1	1504	1149	3677	2639		1504	1149	1111.63	1031.98
ATCG00680.1	1505	1149	3676	2639		1505	1149	1111.33	1031.98
ATCG00680.1	1506	1149	3676	2633		1506	1149	1111.33	1029.63
ATCG00680.1	1507	1141	3664	2625		1507	1141	1107.7	1026.5
ATCG00680.1	1508	1141	3664	2625		1508	1141	1107.7	1026.5
ATCG00680.1	1509	1141	3664	2624		1509	1141	1107.7	1026.11
ATCG00680.1	1510	1141	3664	2624		1510	1141	1107.7	1026.11
ATCG00680.1	1511	1141	3663	2623		1511	1141	1107.4	1025.72
ATCG00680.1	1512	1140	3654	2615		1512	1140	1104.67	1022.59
ATCG00680.1	1513	1140	3643	2610		1513	1140	1101.35	1020.64
ATCG00680.1	1514	1129	3586	2532		1514	1129	1084.12	990.135
ATCG00680.1	1515	1125	3575	2523		1515	1125	1080.79	986.615
ATCG00680.1	1516	1094	3501	2422		1516	1094	1058.42	947.119
ATCG00680.1	1517	994	3087	2117		1517	994	933.26	827.849
ATCG00680.1	1518	941	2922	1993		1518	941	883.377	779.359
ATCG00680.1	1519	931	2880	1978		1519	931	870.68	773.494
ATCG00680.1	1520	928	2853	1972		1520	928	862.517	771.147
ATCG00680.1	1521	623	1727	1310		1521	623	522.106	512.273
ATCG00680.1	1522	597	1684	1295		1522	597	509.106	506.408
ATCG00680.1	1523	578	1622	1269		1523	578	490.362	496.24
ATCG00680.1	1524	250	687	443		1524	250	207.693	173.234
ATCG00680.1	1525	186	457	327		1525	186	138.16	127.873
ATCG00680.1	1526	136	291	236		1526	136	87.9749	92.2874
ATCG00680.1	1527	108	207	183		1527	108	62.5801	71.5619
ATCG00680.1	1528	36	64	76		1528	36	19.3484	29.7197
ATCG00680.1	1529	0	0	0		1529	0	0	0
ATCG00680.1	1530	0	0	0		1530	0	0	0
ATCG00680.1	1531	0	0	0		1531	0	0	0
ATCG00680.1	1532	0	0	0		1532	0	0	0
ATCG00680.1	1533	0	0	0		1533	0	0	0
ATCG00680.1	1534	0	0	0		1534	0	0	0
ATCG00680.1	1535	0	0	0		1535	0	0	0
ATCG00680.1	1536	0	0	0		1536	0	0	0
ATCG00680.1	1537	0	0	0		1537	0	0	0
ATCG00680.1	1538	0	0	0		1538	0	0	0
ATCG00680.1	1539	0	0	0		1539	0	0	0
ATCG00680.1	1540	0	0	0		1540	0	0	0
ATCG00680.1	1541	0	0	0		1541	0	0	0
ATCG00680.1	1542	0	0	0		1542	0	0	0
ATCG00680.1	1543	0	0	0		1543	0	0	0

## Sheet: Fig. 6d
Replicate 2	Raw data					After normalization
gene	pos	wt2-count	fpb1-2-count	pam68-2-count		pos	wt2-count	fpb1-2-count	pam68-2-count
ATCG00680.1	-15	0	0	0		-15	0	0	0
ATCG00680.1	-14	0	0	3		-14	0	0	1.1943
ATCG00680.1	-13	0	0	3		-13	0	0	1.1943
ATCG00680.1	-12	0	0	3		-12	0	0	1.1943
ATCG00680.1	-11	0	0	3		-11	0	0	1.1943
ATCG00680.1	-10	0	0	3		-10	0	0	1.1943
ATCG00680.1	-9	0	0	3		-9	0	0	1.1943
ATCG00680.1	-8	0	0	3		-8	0	0	1.1943
ATCG00680.1	-7	0	0	3		-7	0	0	1.1943
ATCG00680.1	-6	0	0	3		-6	0	0	1.1943
ATCG00680.1	-5	0	0	3		-5	0	0	1.1943
ATCG00680.1	-4	0	0	3		-4	0	0	1.1943
ATCG00680.1	-3	0	0	6		-3	0	0	2.3886
ATCG00680.1	-2	0	0	6		-2	0	0	2.3886
ATCG00680.1	-1	0	0	6		-1	0	0	2.3886
ATCG00680.1	0	0	2	13		0	0	0.61814	5.1753
ATCG00680.1	1	17	48	68		1	17	14.8354	27.0708
ATCG00680.1	2	113	159	250		2	113	49.1422	99.5251
ATCG00680.1	3	172	219	341		3	172	67.6864	135.752
ATCG00680.1	4	284	405	653		4	284	125.173	259.959
ATCG00680.1	5	428	728	1126		5	428	225.003	448.261
ATCG00680.1	6	620	1054	1705		6	620	325.76	678.761
ATCG00680.1	7	1172	2103	2906		7	1172	649.975	1156.88
ATCG00680.1	8	1695	3162	4846		8	1695	977.28	1929.19
ATCG00680.1	9	2003	3922	6337		9	2003	1212.17	2522.76
ATCG00680.1	10	2214	4348	7410		10	2214	1343.84	2949.92
ATCG00680.1	11	2375	4611	7738		11	2375	1425.12	3080.5
ATCG00680.1	12	2508	4939	7984		12	2508	1526.5	3178.43
ATCG00680.1	13	2538	5013	8043		13	2538	1549.37	3201.92
ATCG00680.1	14	2538	5028	8055		14	2538	1554.01	3206.7
ATCG00680.1	15	2541	5032	8055		15	2541	1555.24	3206.7
ATCG00680.1	16	2543	5051	8057		16	2543	1561.11	3207.49
ATCG00680.1	17	2543	5052	8062		17	2543	1561.42	3209.48
ATCG00680.1	18	2548	5075	8070		18	2548	1568.53	3212.67
ATCG00680.1	19	2552	5085	8075		19	2552	1571.62	3214.66
ATCG00680.1	20	2581	5165	8153		20	2581	1596.35	3245.71
ATCG00680.1	21	2594	5201	8209		21	2594	1607.47	3268
ATCG00680.1	22	2611	5223	8231		22	2611	1614.27	3276.76
ATCG00680.1	23	2633	5268	8283		23	2633	1628.18	3297.46
ATCG00680.1	24	2639	5276	8294		24	2639	1630.65	3301.84
ATCG00680.1	25	2639	5291	8302		25	2639	1635.29	3305.03
ATCG00680.1	26	2642	5317	8317		26	2642	1643.33	3311
ATCG00680.1	27	2655	5332	8354		27	2655	1647.96	3325.73
ATCG00680.1	28	2660	5354	8362		28	2660	1654.76	3328.91
ATCG00680.1	29	2672	5373	8407		29	2672	1660.63	3346.83
ATCG00680.1	30	2688	5418	8428		30	2688	1674.54	3355.19
ATCG00680.1	31	2698	5430	8435		31	2698	1678.25	3357.98
ATCG00680.1	32	2690	5418	8419		32	2690	1674.54	3351.61
ATCG00680.1	33	2687	5379	8374		33	2687	1662.49	3333.69
ATCG00680.1	34	2663	5288	8306		34	2663	1634.36	3306.62
ATCG00680.1	35	2572	5123	8229		35	2572	1583.37	3275.97
ATCG00680.1	36	2389	4578	7937		36	2389	1414.92	3159.72
ATCG00680.1	37	1895	3377	6025		37	1895	1043.73	2398.55
ATCG00680.1	38	1712	3099	5737		38	1712	957.809	2283.9
ATCG00680.1	39	1533	2792	5345		39	1533	862.924	2127.85
ATCG00680.1	40	1478	2796	5281		40	1478	864.16	2102.37
ATCG00680.1	41	1427	2842	5071		41	1427	878.378	2018.77
ATCG00680.1	42	1563	3499	5170		42	1563	1081.44	2058.18
ATCG00680.1	43	1517	3511	4959		43	1517	1085.15	1974.18
ATCG00680.1	44	1379	3605	4212		44	1379	1114.2	1676.8
ATCG00680.1	45	2129	5419	6184		45	2129	1674.85	2461.85
ATCG00680.1	46	2381	6003	6666		46	2381	1855.35	2653.74
ATCG00680.1	47	2468	6166	6772		47	2468	1905.73	2695.93
ATCG00680.1	48	2536	6305	6882		48	2536	1948.69	2739.73
ATCG00680.1	49	2537	6309	6879		49	2537	1949.92	2738.53
ATCG00680.1	50	2533	6298	6878		50	2533	1946.52	2738.13
ATCG00680.1	51	2487	6137	6755		51	2487	1896.76	2689.17
ATCG00680.1	52	2468	6078	6686		52	2468	1878.53	2661.7
ATCG00680.1	53	2459	6056	6656		53	2459	1871.73	2649.75
ATCG00680.1	54	2459	6054	6656		54	2459	1871.11	2649.75
ATCG00680.1	55	2457	6047	6647		55	2457	1868.95	2646.17
ATCG00680.1	56	2451	6022	6619		56	2451	1861.22	2635.03
ATCG00680.1	57	2447	6022	6612		57	2447	1861.22	2632.24
ATCG00680.1	58	2450	6021	6608		58	2450	1860.91	2630.65
ATCG00680.1	59	2448	6019	6605		59	2448	1860.29	2629.45
ATCG00680.1	60	2421	5960	6556		60	2421	1842.06	2609.94
ATCG00680.1	61	2425	5957	6552		61	2425	1841.13	2608.35
ATCG00680.1	62	2425	5958	6552		62	2425	1841.44	2608.35
ATCG00680.1	63	2419	5947	6548		63	2419	1838.04	2606.76
ATCG00680.1	64	2421	5910	6517		64	2421	1826.6	2594.42
ATCG00680.1	65	2393	5766	6401		65	2393	1782.1	2548.24
ATCG00680.1	66	2381	5713	6358		66	2381	1765.72	2531.12
ATCG00680.1	67	2364	5618	6315		67	2364	1736.36	2514
ATCG00680.1	68	2223	4761	5873		68	2223	1471.48	2338.04
ATCG00680.1	69	2137	4362	5704		69	2137	1348.16	2270.76
ATCG00680.1	70	2147	4369	5725		70	2147	1350.33	2279.12
ATCG00680.1	71	2113	4147	5651		71	2113	1281.71	2249.66
ATCG00680.1	72	2142	4203	5697		72	2142	1299.02	2267.98
ATCG00680.1	73	2081	4017	5470		73	2081	1241.54	2177.61
ATCG00680.1	74	2054	4096	5492		74	2054	1265.95	2186.37
ATCG00680.1	75	1970	3814	5067		75	1970	1178.79	2017.17
ATCG00680.1	76	1510	2901	3338		76	1510	896.613	1328.86
ATCG00680.1	77	893	1637	2297		77	893	505.948	914.436
ATCG00680.1	78	577	1168	1333		78	577	360.994	530.668
ATCG00680.1	79	510	1097	1273		79	510	339.05	506.782
ATCG00680.1	80	447	1090	1071		80	447	336.887	426.365
ATCG00680.1	81	449	1178	1108		81	449	364.085	441.095
ATCG00680.1	82	397	1130	923		82	397	349.249	367.446
ATCG00680.1	83	398	1151	934		83	398	355.74	371.826
ATCG00680.1	84	413	1166	928		84	413	360.376	369.437
ATCG00680.1	85	401	1159	904		85	401	358.212	359.883
ATCG00680.1	86	414	1214	931		86	414	375.211	370.631
ATCG00680.1	87	424	1260	966		87	424	389.428	384.565
ATCG00680.1	88	453	1341	1034		88	453	414.463	411.636
ATCG00680.1	89	491	1459	1136		89	491	450.933	452.242
ATCG00680.1	90	510	1527	1187		90	510	471.95	472.545
ATCG00680.1	91	521	1548	1198		91	521	478.441	476.924
ATCG00680.1	92	526	1559	1215		92	526	481.84	483.692
ATCG00680.1	93	536	1570	1233		93	536	485.24	490.858
ATCG00680.1	94	547	1579	1256		94	547	488.022	500.014
ATCG00680.1	95	552	1603	1273		95	552	495.44	506.782
ATCG00680.1	96	549	1634	1313		96	549	505.021	522.706
ATCG00680.1	97	579	1705	1390		97	579	526.965	553.359
ATCG00680.1	98	585	1717	1391		98	585	530.674	553.757
ATCG00680.1	99	586	1724	1395		99	586	532.837	555.35
ATCG00680.1	100	586	1724	1403		100	586	532.837	558.535
ATCG00680.1	101	654	1945	1494		101	654	601.142	594.762
ATCG00680.1	102	665	1861	1323		102	665	575.18	526.687
ATCG00680.1	103	625	1720	1192		103	625	531.601	474.535
ATCG00680.1	104	606	1663	1187		104	606	513.984	472.545
ATCG00680.1	105	603	1651	1177		105	603	510.275	468.564
ATCG00680.1	106	591	1608	1161		106	591	496.985	462.194
ATCG00680.1	107	584	1587	1149		107	584	490.494	457.417
ATCG00680.1	108	578	1560	1117		108	578	482.15	444.678
ATCG00680.1	109	587	1553	1102		109	587	479.986	438.706
ATCG00680.1	110	600	1562	1099		110	600	482.768	437.512
ATCG00680.1	111	572	1495	1034		111	572	462.06	411.636
ATCG00680.1	112	527	1347	907		112	527	416.318	361.077
ATCG00680.1	113	509	1321	898		113	509	408.282	357.494
ATCG00680.1	114	506	1306	892		114	506	403.646	355.105
ATCG00680.1	115	494	1292	874		115	494	399.319	347.94
ATCG00680.1	116	469	1226	825		116	469	378.92	328.433
ATCG00680.1	117	450	1156	775		117	450	357.285	308.528
ATCG00680.1	118	441	1121	773		118	441	346.468	307.731
ATCG00680.1	119	462	1155	788		119	462	356.976	313.703
ATCG00680.1	120	500	1263	859		120	500	390.356	341.968
ATCG00680.1	121	513	1276	882		121	513	394.374	351.124
ATCG00680.1	122	512	1378	911		122	512	425.899	362.669
ATCG00680.1	123	527	1534	957		123	527	474.114	380.982
ATCG00680.1	124	591	2004	1124		124	591	619.377	447.465
ATCG00680.1	125	603	2147	1169		125	603	663.574	465.379
ATCG00680.1	126	610	2076	1131		126	610	641.63	450.251
ATCG00680.1	127	615	2122	1139		127	615	655.847	453.436
ATCG00680.1	128	620	2127	1150		128	620	657.392	457.815
ATCG00680.1	129	559	2038	1024		129	559	629.885	407.655
ATCG00680.1	130	546	2016	992		130	546	623.086	394.915
ATCG00680.1	131	564	2093	1061		131	564	646.884	422.384
ATCG00680.1	132	544	1998	1010		132	544	617.522	402.081
ATCG00680.1	133	476	1848	964		133	476	571.162	383.769
ATCG00680.1	134	471	1833	957		134	471	566.526	380.982
ATCG00680.1	135	434	1769	934		135	434	546.745	371.826
ATCG00680.1	136	430	1765	922		136	430	545.509	367.048
ATCG00680.1	137	432	1777	937		137	432	549.218	373.02
ATCG00680.1	138	439	1807	995		138	439	558.49	396.11
ATCG00680.1	139	448	1819	1011		139	448	562.199	402.479
ATCG00680.1	140	449	1849	1046		140	449	571.471	416.413
ATCG00680.1	141	461	1882	1074		141	461	581.67	427.56
ATCG00680.1	142	467	1887	1080		142	467	583.215	429.948
ATCG00680.1	143	454	1860	1074		143	454	574.871	427.56
ATCG00680.1	144	454	1859	1079		144	454	574.562	429.55
ATCG00680.1	145	456	1858	1074		145	456	574.252	427.56
ATCG00680.1	146	457	1848	1069		146	457	571.162	425.569
ATCG00680.1	147	452	1831	1067		147	452	565.908	424.773
ATCG00680.1	148	418	1572	971		148	418	485.858	386.555
ATCG00680.1	149	332	1173	776		149	332	362.539	308.926
ATCG00680.1	150	267	844	677		150	267	260.855	269.514
ATCG00680.1	151	248	755	635		151	248	233.348	252.794
ATCG00680.1	152	210	601	536		152	210	185.751	213.382
ATCG00680.1	153	193	565	516		153	193	174.625	205.42
ATCG00680.1	154	177	428	431		154	177	132.282	171.581
ATCG00680.1	155	164	374	413		155	164	115.592	164.415
ATCG00680.1	156	158	352	411		156	158	108.793	163.619
ATCG00680.1	157	159	344	409		157	159	106.32	162.823
ATCG00680.1	158	160	345	413		158	160	106.629	164.415
ATCG00680.1	159	135	325	392		159	135	100.448	156.055
ATCG00680.1	160	125	325	400		160	125	100.448	159.24
ATCG00680.1	161	127	320	375		161	127	98.9025	149.288
ATCG00680.1	162	137	332	379		162	137	102.611	150.88
ATCG00680.1	163	185	467	460		163	185	144.336	183.126
ATCG00680.1	164	195	503	484		164	195	155.462	192.681
ATCG00680.1	165	196	513	491		165	196	158.553	195.467
ATCG00680.1	166	180	470	398		166	180	145.263	158.444
ATCG00680.1	167	179	450	394		167	179	139.082	156.851
ATCG00680.1	168	174	447	376		168	174	138.154	149.686
ATCG00680.1	169	171	434	358		169	171	134.136	142.52
ATCG00680.1	170	163	413	328		170	163	127.646	130.577
ATCG00680.1	171	161	409	326		171	161	126.41	129.781
ATCG00680.1	172	161	405	320		172	161	125.173	127.392
ATCG00680.1	173	152	394	310		173	152	121.774	123.411
ATCG00680.1	174	137	385	285		174	137	118.992	113.459
ATCG00680.1	175	136	383	277		175	136	118.374	110.274
ATCG00680.1	176	136	388	279		176	136	119.919	111.07
ATCG00680.1	177	135	390	284		177	135	120.537	113.06
ATCG00680.1	178	138	395	291		178	138	122.083	115.847
ATCG00680.1	179	145	414	298		179	145	127.955	118.634
ATCG00680.1	180	154	418	300		180	154	129.191	119.43
ATCG00680.1	181	155	430	301		181	155	132.9	119.828
ATCG00680.1	182	161	434	303		182	161	134.136	120.624
ATCG00680.1	183	168	433	302		183	168	133.827	120.226
ATCG00680.1	184	168	433	301		184	168	133.827	119.828
ATCG00680.1	185	216	532	388		185	216	164.425	154.463
ATCG00680.1	186	219	520	393		186	219	160.717	156.453
ATCG00680.1	187	233	506	396		187	233	156.39	157.648
ATCG00680.1	188	241	529	415		188	241	163.498	165.212
ATCG00680.1	189	237	509	417		189	237	157.317	166.008
ATCG00680.1	190	234	478	419		190	234	147.736	166.804
ATCG00680.1	191	243	458	419		191	243	141.554	166.804
ATCG00680.1	192	234	423	398		192	234	130.737	158.444
ATCG00680.1	193	193	360	286		193	193	111.265	113.857
ATCG00680.1	194	164	289	243		194	164	89.3213	96.7384
ATCG00680.1	195	170	305	263		195	170	94.2664	104.7
ATCG00680.1	196	185	360	267		196	185	111.265	106.293
ATCG00680.1	197	186	376	275		197	186	116.21	109.478
ATCG00680.1	198	189	380	280		198	189	117.447	111.468
ATCG00680.1	199	190	379	277		199	190	117.138	110.274
ATCG00680.1	200	190	386	283		200	190	119.301	112.662
ATCG00680.1	201	190	387	286		201	190	119.61	113.857
ATCG00680.1	202	191	401	291		202	191	123.937	115.847
ATCG00680.1	203	197	420	304		203	197	129.809	121.022
ATCG00680.1	204	206	454	335		204	206	140.318	133.364
ATCG00680.1	205	220	488	365		205	220	150.826	145.307
ATCG00680.1	206	250	519	422		206	250	160.407	167.998
ATCG00680.1	207	264	547	432		207	264	169.061	171.979
ATCG00680.1	208	262	531	441		208	262	164.116	175.562
ATCG00680.1	209	262	536	446		209	262	165.662	177.553
ATCG00680.1	210	262	545	451		210	262	168.443	179.543
ATCG00680.1	211	266	550	459		211	266	169.989	182.728
ATCG00680.1	212	266	586	478		212	266	181.115	190.292
ATCG00680.1	213	260	577	486		213	260	178.334	193.477
ATCG00680.1	214	260	596	496		214	260	184.206	197.458
ATCG00680.1	215	268	607	496		215	268	187.606	197.458
ATCG00680.1	216	278	659	520		216	278	203.677	207.012
ATCG00680.1	217	225	606	441		217	225	187.297	175.562
ATCG00680.1	218	227	663	456		218	227	204.914	181.534
ATCG00680.1	219	232	699	476		219	232	216.04	189.496
ATCG00680.1	220	232	710	489		220	232	219.44	194.671
ATCG00680.1	221	225	730	493		221	225	225.621	196.263
ATCG00680.1	222	223	719	480		222	223	222.221	191.088
ATCG00680.1	223	209	709	457		223	209	219.131	181.932
ATCG00680.1	224	203	698	440		224	203	215.731	175.164
ATCG00680.1	225	195	682	432		225	195	210.786	171.979
ATCG00680.1	226	182	645	420		226	182	199.35	167.202
ATCG00680.1	227	180	640	416		227	180	197.805	165.61
ATCG00680.1	228	179	640	418		228	179	197.805	166.406
ATCG00680.1	229	181	641	424		229	181	198.114	168.794
ATCG00680.1	230	176	634	421		230	176	195.951	167.6
ATCG00680.1	231	183	639	442		231	183	197.496	175.96
ATCG00680.1	232	194	621	446		232	194	191.933	177.553
ATCG00680.1	233	213	663	484		233	213	204.914	192.681
ATCG00680.1	234	220	694	528		234	220	214.495	210.197
ATCG00680.1	235	217	685	533		235	217	211.713	212.187
ATCG00680.1	236	236	751	609		236	236	232.112	242.443
ATCG00680.1	237	256	819	655		237	256	253.129	260.756
ATCG00680.1	238	208	776	597		238	208	239.838	237.666
ATCG00680.1	239	249	908	700		239	249	280.636	278.67
ATCG00680.1	240	304	1027	795		240	304	317.415	316.49
ATCG00680.1	241	323	1111	867		241	323	343.377	345.153
ATCG00680.1	242	347	1157	905		242	347	357.594	360.281
ATCG00680.1	243	361	1123	937		243	361	347.086	373.02
ATCG00680.1	244	354	1076	935		244	354	332.56	372.224
ATCG00680.1	245	356	1061	927		245	356	327.923	369.039
ATCG00680.1	246	338	983	894		246	338	303.816	355.902
ATCG00680.1	247	316	938	863		247	316	289.908	343.56
ATCG00680.1	248	319	938	860		248	319	289.908	342.366
ATCG00680.1	249	321	937	860		249	321	289.599	342.366
ATCG00680.1	250	324	945	880		250	324	292.071	350.328
ATCG00680.1	251	329	965	910		251	329	298.253	362.271
ATCG00680.1	252	344	986	940		252	344	304.743	374.214
ATCG00680.1	253	377	1035	958		253	377	319.888	381.38
ATCG00680.1	254	486	1253	1208		254	486	387.265	480.905
ATCG00680.1	255	567	1508	1339		255	567	466.078	533.056
ATCG00680.1	256	666	1808	1549		256	666	558.799	616.657
ATCG00680.1	257	821	2208	1924		257	821	682.427	765.945
ATCG00680.1	258	902	2479	2121		258	902	766.185	844.371
ATCG00680.1	259	935	2611	2236		259	935	806.982	890.152
ATCG00680.1	260	1035	3188	2498		260	1035	985.316	994.454
ATCG00680.1	261	1075	3404	2655		261	1075	1052.08	1056.96
ATCG00680.1	262	1091	3614	2732		262	1091	1116.98	1087.61
ATCG00680.1	263	1105	3772	2754		263	1105	1165.81	1096.37
ATCG00680.1	264	1073	3645	2603		264	1073	1126.56	1036.25
ATCG00680.1	265	1063	3613	2562		265	1063	1116.67	1019.93
ATCG00680.1	266	1019	3527	2485		266	1019	1090.09	989.279
ATCG00680.1	267	988	3450	2413		267	988	1066.29	960.616
ATCG00680.1	268	961	3415	2374		268	961	1055.47	945.09
ATCG00680.1	269	949	3333	2307		269	949	1030.13	918.417
ATCG00680.1	270	934	3266	2278		270	934	1009.42	906.872
ATCG00680.1	271	900	3192	2205		271	900	986.552	877.811
ATCG00680.1	272	896	3188	2177		272	896	985.316	866.664
ATCG00680.1	273	884	3178	2179		273	884	982.225	867.46
ATCG00680.1	274	882	3156	2188		274	882	975.426	871.043
ATCG00680.1	275	907	3160	2212		275	907	976.662	880.598
ATCG00680.1	276	922	3172	2239		276	922	980.371	891.346
ATCG00680.1	277	935	3186	2264		277	935	984.698	901.299
ATCG00680.1	278	959	3214	2313		278	959	993.352	920.806
ATCG00680.1	279	978	3292	2410		279	978	1017.46	959.422
ATCG00680.1	280	986	3322	2455		280	986	1026.73	977.336
ATCG00680.1	281	988	3406	2540		281	988	1052.69	1011.17
ATCG00680.1	282	995	3501	2587		282	995	1082.05	1029.89
ATCG00680.1	283	964	3409	2512		283	964	1053.62	1000.03
ATCG00680.1	284	961	3380	2498		284	961	1044.66	994.454
ATCG00680.1	285	716	2391	1831		285	716	738.987	728.921
ATCG00680.1	286	423	1330	1127		286	423	411.063	448.659
ATCG00680.1	287	391	1252	1090		287	391	386.956	433.929
ATCG00680.1	288	370	1164	1062		288	370	359.758	422.782
ATCG00680.1	289	359	1106	1013		289	359	341.832	403.276
ATCG00680.1	290	356	1093	1009		290	356	337.814	401.683
ATCG00680.1	291	337	1028	962		291	337	317.724	382.972
ATCG00680.1	292	271	861	726		292	271	266.109	289.021
ATCG00680.1	293	245	843	712		293	245	260.546	283.447
ATCG00680.1	294	243	833	707		294	243	257.455	281.457
ATCG00680.1	295	239	810	700		295	239	250.347	278.67
ATCG00680.1	296	239	816	701		296	239	252.201	279.068
ATCG00680.1	297	234	805	687		297	234	248.802	273.495
ATCG00680.1	298	239	807	692		298	239	249.42	275.485
ATCG00680.1	299	248	848	679		299	248	262.092	270.31
ATCG00680.1	300	310	1088	840		300	310	336.268	334.404
ATCG00680.1	301	387	1357	971		301	387	419.408	386.555
ATCG00680.1	302	714	2766	1841		302	714	854.888	732.902
ATCG00680.1	303	804	3477	2065		303	804	1074.64	822.077
ATCG00680.1	304	959	4330	2413		304	959	1338.27	960.616
ATCG00680.1	305	1019	4855	2588		305	1019	1500.54	1030.28
ATCG00680.1	306	1040	5055	2608		306	1040	1562.35	1038.25
ATCG00680.1	307	1052	5107	2574		307	1052	1578.42	1024.71
ATCG00680.1	308	1085	5370	2718		308	1085	1659.71	1082.04
ATCG00680.1	309	1100	5507	2786		309	1100	1702.05	1109.11
ATCG00680.1	310	1101	5509	2838		310	1101	1702.67	1129.81
ATCG00680.1	311	1258	5790	3058		311	1258	1789.52	1217.39
ATCG00680.1	312	1318	5951	3097		312	1318	1839.28	1232.92
ATCG00680.1	313	1322	5962	3101		313	1322	1842.68	1234.51
ATCG00680.1	314	1330	6007	3122		314	1330	1856.58	1242.87
ATCG00680.1	315	1349	6048	3168		315	1349	1869.26	1261.18
ATCG00680.1	316	1363	6094	3212		316	1363	1883.47	1278.7
ATCG00680.1	317	1378	6139	3229		317	1378	1897.38	1285.47
ATCG00680.1	318	1390	6158	3238		318	1390	1903.25	1289.05
ATCG00680.1	319	1393	6183	3244		319	1393	1910.98	1291.44
ATCG00680.1	320	1393	6185	3246		320	1393	1911.6	1292.23
ATCG00680.1	321	1401	6219	3281		321	1401	1922.11	1306.17
ATCG00680.1	322	1424	6269	3305		322	1424	1937.56	1315.72
ATCG00680.1	323	1431	6299	3341		323	1431	1946.83	1330.05
ATCG00680.1	324	1453	6371	3363		324	1453	1969.09	1338.81
ATCG00680.1	325	1499	6473	3436		325	1499	2000.61	1367.87
ATCG00680.1	326	1527	6539	3477		326	1527	2021.01	1384.19
ATCG00680.1	327	1527	6550	3481		327	1527	2024.41	1385.79
ATCG00680.1	328	1531	6566	3494		328	1531	2029.36	1390.96
ATCG00680.1	329	1514	6363	3479		329	1514	1966.61	1384.99
ATCG00680.1	330	1346	3611	2554		330	1346	1116.05	1016.75
ATCG00680.1	331	1233	3343	2337		331	1233	1033.22	930.36
ATCG00680.1	332	1398	3861	2995		332	1398	1193.32	1192.31
ATCG00680.1	333	1577	4180	3535		333	1577	1291.91	1407.28
ATCG00680.1	334	1721	4876	3919		334	1721	1507.03	1560.15
ATCG00680.1	335	2322	7108	5336		335	2322	2196.87	2124.26
ATCG00680.1	336	3063	9931	6582		336	3063	3069.38	2620.3
ATCG00680.1	337	3391	11048	7072		337	3391	3414.61	2815.36
ATCG00680.1	338	3461	11321	7155		338	3461	3498.98	2848.41
ATCG00680.1	339	3522	11531	7227		339	3522	3563.89	2877.07
ATCG00680.1	340	3540	11631	7264		340	3540	3594.8	2891.8
ATCG00680.1	341	3443	11567	7090		341	3443	3575.02	2822.53
ATCG00680.1	342	3496	11821	7213		342	3496	3653.52	2871.5
ATCG00680.1	343	3557	12048	7338		343	3557	3723.68	2921.26
ATCG00680.1	344	3407	11818	7040		344	3407	3652.59	2802.63
ATCG00680.1	345	3462	12018	7191		345	3462	3714.41	2862.74
ATCG00680.1	346	3542	12201	7348		346	3542	3770.97	2925.24
ATCG00680.1	347	3586	12233	7407		347	3586	3780.86	2948.73
ATCG00680.1	348	3615	12396	7548		348	3615	3831.23	3004.86
ATCG00680.1	349	3773	12884	8040		349	3773	3982.06	3200.73
ATCG00680.1	350	3833	13136	8207		350	3833	4059.95	3267.21
ATCG00680.1	351	4165	14072	8974		351	4165	4349.24	3572.55
ATCG00680.1	352	4247	14317	9167		352	4247	4424.96	3649.38
ATCG00680.1	353	4262	14370	9223		353	4262	4441.34	3671.68
ATCG00680.1	354	4262	14364	9204		354	4262	4439.48	3664.11
ATCG00680.1	355	4244	14282	9184		355	4244	4414.14	3656.15
ATCG00680.1	356	4235	14203	9168		356	4235	4389.72	3649.78
ATCG00680.1	357	4165	13814	9019		357	4165	4269.5	3590.47
ATCG00680.1	358	4123	13587	8984		358	4123	4199.34	3576.53
ATCG00680.1	359	3989	12584	8737		359	3989	3889.34	3478.2
ATCG00680.1	360	3874	11931	8516		360	3874	3687.52	3390.22
ATCG00680.1	361	3652	10756	7661		361	3652	3324.36	3049.85
ATCG00680.1	362	3597	10478	7563		362	3597	3238.44	3010.83
ATCG00680.1	363	3309	9222	6854		363	3309	2850.25	2728.58
ATCG00680.1	364	2935	7907	5646		364	2935	2443.82	2247.67
ATCG00680.1	365	2637	7219	5197		365	2637	2231.18	2068.93
ATCG00680.1	366	2145	5770	4334		366	2145	1783.34	1725.37
ATCG00680.1	367	1602	4208	3509		367	1602	1300.57	1396.93
ATCG00680.1	368	1475	3908	3392		368	1475	1207.85	1350.36
ATCG00680.1	369	1424	3880	3407		369	1424	1199.19	1356.33
ATCG00680.1	370	1419	3825	3404		370	1419	1182.19	1355.13
ATCG00680.1	371	1433	3880	3440		371	1433	1199.19	1369.46
ATCG00680.1	372	1470	4013	3604		372	1470	1240.3	1434.75
ATCG00680.1	373	1554	4134	3750		373	1554	1277.7	1492.88
ATCG00680.1	374	1621	4241	3866		374	1621	1310.77	1539.06
ATCG00680.1	375	1569	4157	3790		375	1569	1284.8	1508.8
ATCG00680.1	376	1458	3830	3580		376	1458	1183.74	1425.2
ATCG00680.1	377	1404	3710	3446		377	1404	1146.65	1371.85
ATCG00680.1	378	1225	3168	2989		378	1225	979.134	1189.92
ATCG00680.1	379	1218	3127	2936		379	1218	966.463	1168.82
ATCG00680.1	380	1101	2796	2668		380	1101	864.16	1062.13
ATCG00680.1	381	823	2072	1905		381	823	640.393	758.381
ATCG00680.1	382	767	1965	1735		382	767	607.323	690.704
ATCG00680.1	383	750	1931	1666		383	750	596.815	663.235
ATCG00680.1	384	724	1874	1592		384	724	579.198	633.776
ATCG00680.1	385	682	1824	1528		385	682	563.744	608.297
ATCG00680.1	386	676	1815	1509		386	676	560.962	600.733
ATCG00680.1	387	655	1763	1457		387	655	544.891	580.032
ATCG00680.1	388	647	1744	1425		388	647	539.018	567.293
ATCG00680.1	389	631	1731	1394		389	631	535.001	554.952
ATCG00680.1	390	625	1719	1380		390	625	531.292	549.378
ATCG00680.1	391	625	1718	1382		391	625	530.983	550.174
ATCG00680.1	392	624	1718	1384		392	624	530.983	550.971
ATCG00680.1	393	619	1699	1353		393	619	525.11	538.63
ATCG00680.1	394	599	1650	1278		394	599	509.966	508.772
ATCG00680.1	395	599	1658	1270		395	599	512.438	505.587
ATCG00680.1	396	604	1635	1255		396	604	505.33	499.616
ATCG00680.1	397	560	1556	1195		397	560	480.913	475.73
ATCG00680.1	398	550	1532	1173		398	550	473.496	466.972
ATCG00680.1	399	543	1516	1160		399	543	468.55	461.796
ATCG00680.1	400	525	1489	1144		400	525	460.206	455.427
ATCG00680.1	401	501	1397	1124		401	501	431.771	447.465
ATCG00680.1	402	361	887	620		402	361	274.145	246.822
ATCG00680.1	403	315	814	550		403	315	251.583	218.955
ATCG00680.1	404	213	499	367		404	213	154.226	146.103
ATCG00680.1	405	189	440	322		405	189	135.991	128.188
ATCG00680.1	406	184	425	298		406	184	131.355	118.634
ATCG00680.1	407	88	204	202		407	88	63.0503	80.4162
ATCG00680.1	408	63	160	147		408	63	49.4512	58.5207
ATCG00680.1	409	36	112	88		409	36	34.6159	35.0328
ATCG00680.1	410	34	112	88		410	34	34.6159	35.0328
ATCG00680.1	411	34	112	88		411	34	34.6159	35.0328
ATCG00680.1	412	34	109	82		412	34	33.6887	32.6442
ATCG00680.1	413	45	121	89		413	45	37.3975	35.4309
ATCG00680.1	414	63	151	152		414	63	46.6696	60.5112
ATCG00680.1	415	96	242	231		415	96	74.795	91.9611
ATCG00680.1	416	206	475	398		416	206	146.808	158.444
ATCG00680.1	417	224	508	422		417	224	157.008	167.998
ATCG00680.1	418	224	508	422		418	224	157.008	167.998
ATCG00680.1	419	224	510	423		419	224	157.626	168.396
ATCG00680.1	420	222	500	421		420	222	154.535	167.6
ATCG00680.1	421	218	489	418		421	218	151.135	166.406
ATCG00680.1	422	222	503	427		422	222	155.462	169.989
ATCG00680.1	423	222	505	428		423	222	156.08	170.387
ATCG00680.1	424	226	513	445		424	226	158.553	177.155
ATCG00680.1	425	236	542	456		425	236	167.516	181.534
ATCG00680.1	426	247	594	479		426	247	183.588	190.69
ATCG00680.1	427	257	611	488		427	257	188.842	194.273
ATCG00680.1	428	264	621	493		428	264	191.933	196.263
ATCG00680.1	429	266	637	499		429	266	196.878	198.652
ATCG00680.1	430	272	670	513		430	272	207.077	204.225
ATCG00680.1	431	272	684	518		431	272	211.404	206.216
ATCG00680.1	432	274	683	518		432	274	211.095	206.216
ATCG00680.1	433	281	689	524		433	281	212.949	208.605
ATCG00680.1	434	330	788	583		434	330	243.547	232.092
ATCG00680.1	435	376	904	685		435	376	279.399	272.699
ATCG00680.1	436	401	986	725		436	401	304.743	288.623
ATCG00680.1	437	423	1024	743		437	423	316.488	295.788
ATCG00680.1	438	432	1044	746		438	432	322.669	296.983
ATCG00680.1	439	432	1044	746		439	432	322.669	296.983
ATCG00680.1	440	432	1044	746		440	432	322.669	296.983
ATCG00680.1	441	432	1044	746		441	432	322.669	296.983
ATCG00680.1	442	432	1044	746		442	432	322.669	296.983
ATCG00680.1	443	432	1045	742		443	432	322.978	295.39
ATCG00680.1	444	423	1024	723		444	423	316.488	287.826
ATCG00680.1	445	414	1018	706		445	414	314.633	281.059
ATCG00680.1	446	388	976	676		446	388	301.653	269.116
ATCG00680.1	447	395	977	665		447	395	301.962	264.737
ATCG00680.1	448	337	839	533		448	337	259.31	212.187
ATCG00680.1	449	324	814	505		449	324	251.583	201.041
ATCG00680.1	450	476	1239	891		450	476	382.938	354.707
ATCG00680.1	451	767	2206	1493		451	767	681.809	594.364
ATCG00680.1	452	916	2801	1781		452	916	865.706	709.016
ATCG00680.1	453	953	2952	1833		453	953	912.375	729.718
ATCG00680.1	454	943	2903	1804		454	943	897.231	718.173
ATCG00680.1	455	948	2918	1826		455	948	901.867	726.931
ATCG00680.1	456	1037	3189	2043		456	1037	985.625	813.319
ATCG00680.1	457	1097	3394	2211		457	1097	1048.98	880.2
ATCG00680.1	458	1193	3883	2451		458	1193	1200.12	975.744
ATCG00680.1	459	1209	3987	2500		459	1209	1232.26	995.251
ATCG00680.1	460	1214	4017	2503		460	1214	1241.54	996.445
ATCG00680.1	461	1222	4035	2506		461	1222	1247.1	997.639
ATCG00680.1	462	1224	4042	2517		462	1224	1249.26	1002.02
ATCG00680.1	463	1214	4002	2492		463	1214	1236.9	992.066
ATCG00680.1	464	1215	3985	2487		464	1215	1231.64	990.075
ATCG00680.1	465	1089	3719	2311		465	1089	1149.43	920.01
ATCG00680.1	466	1064	3670	2278		466	1064	1134.29	906.872
ATCG00680.1	467	1060	3669	2275		467	1060	1133.98	905.678
ATCG00680.1	468	1054	3660	2271		468	1054	1131.2	904.086
ATCG00680.1	469	1054	3658	2271		469	1054	1130.58	904.086
ATCG00680.1	470	1054	3656	2266		470	1054	1129.96	902.095
ATCG00680.1	471	1054	3654	2266		471	1054	1129.34	902.095
ATCG00680.1	472	1054	3653	2264		472	1054	1129.03	901.299
ATCG00680.1	473	1051	3632	2260		473	1051	1122.54	899.706
ATCG00680.1	474	1051	3616	2258		474	1051	1117.6	898.91
ATCG00680.1	475	1034	3448	2221		475	1034	1065.67	884.181
ATCG00680.1	476	1021	3383	2201		476	1021	1045.58	876.219
ATCG00680.1	477	919	2607	1899		477	919	805.746	755.992
ATCG00680.1	478	889	2554	1837		478	889	789.365	731.31
ATCG00680.1	479	817	2334	1643		479	817	721.37	654.079
ATCG00680.1	480	651	1771	1296		480	651	547.363	515.938
ATCG00680.1	481	563	1573	1179		481	563	486.167	469.36
ATCG00680.1	482	510	1461	1144		482	510	451.552	455.427
ATCG00680.1	483	238	548	489		483	238	169.37	194.671
ATCG00680.1	484	266	549	522		484	266	169.68	207.808
ATCG00680.1	485	308	641	580		485	308	198.114	230.898
ATCG00680.1	486	329	676	558		486	329	208.931	222.14
ATCG00680.1	487	327	673	553		487	327	208.004	220.149
ATCG00680.1	488	318	671	531		488	318	207.386	211.391
ATCG00680.1	489	309	689	572		489	309	212.949	227.713
ATCG00680.1	490	264	596	514		490	264	184.206	204.624
ATCG00680.1	491	271	607	533		491	271	187.606	212.187
ATCG00680.1	492	266	612	509		492	266	189.151	202.633
ATCG00680.1	493	257	593	480		493	257	183.279	191.088
ATCG00680.1	494	260	603	489		494	260	186.369	194.671
ATCG00680.1	495	271	621	507		495	271	191.933	201.837
ATCG00680.1	496	283	663	529		496	283	204.914	210.595
ATCG00680.1	497	299	696	548		497	299	215.113	218.159
ATCG00680.1	498	311	713	561		498	311	220.367	223.334
ATCG00680.1	499	312	737	568		499	312	227.785	226.121
ATCG00680.1	500	312	738	568		500	312	228.094	226.121
ATCG00680.1	501	312	737	568		501	312	227.785	226.121
ATCG00680.1	502	312	746	569		502	312	230.566	226.519
ATCG00680.1	503	312	746	570		503	312	230.566	226.917
ATCG00680.1	504	312	750	571		504	312	231.803	227.315
ATCG00680.1	505	312	762	583		505	312	235.512	232.092
ATCG00680.1	506	320	782	601		506	320	241.693	239.258
ATCG00680.1	507	355	907	674		507	355	280.327	268.32
ATCG00680.1	508	361	951	691		508	361	293.926	275.087
ATCG00680.1	509	374	967	697		509	374	298.871	277.476
ATCG00680.1	510	392	1010	761		510	392	312.161	302.954
ATCG00680.1	511	407	1039	785		511	407	321.124	312.509
ATCG00680.1	512	411	1044	787		512	411	322.669	313.305
ATCG00680.1	513	365	990	733		513	365	305.98	291.807
ATCG00680.1	514	333	908	681		514	333	280.636	271.106
ATCG00680.1	515	331	896	663		515	331	276.927	263.94
ATCG00680.1	516	291	809	599		516	291	250.038	238.462
ATCG00680.1	517	256	728	575		517	256	225.003	228.908
ATCG00680.1	518	252	722	578		518	252	223.149	230.102
ATCG00680.1	519	252	734	586		519	252	226.858	233.287
ATCG00680.1	520	256	738	593		520	256	228.094	236.073
ATCG00680.1	521	256	743	599		521	256	229.639	238.462
ATCG00680.1	522	181	508	407		522	181	157.008	162.027
ATCG00680.1	523	181	505	425		523	181	156.08	169.193
ATCG00680.1	524	187	521	435		524	187	161.026	173.174
ATCG00680.1	525	197	551	448		525	197	170.298	178.349
ATCG00680.1	526	196	530	438		526	196	163.807	174.368
ATCG00680.1	527	191	515	424		527	191	159.171	168.794
ATCG00680.1	528	191	503	432		528	191	155.462	171.979
ATCG00680.1	529	214	514	474		529	214	158.862	188.699
ATCG00680.1	530	226	507	499		530	226	156.699	198.652
ATCG00680.1	531	229	506	506		531	229	156.39	201.439
ATCG00680.1	532	223	486	501		532	223	150.208	199.448
ATCG00680.1	533	224	500	511		533	224	154.535	203.429
ATCG00680.1	534	229	469	495		534	229	144.954	197.06
ATCG00680.1	535	232	484	502		535	232	149.59	199.846
ATCG00680.1	536	239	525	513		536	239	162.262	204.225
ATCG00680.1	537	267	604	548		537	267	186.678	218.159
ATCG00680.1	538	299	683	598		538	299	211.095	238.064
ATCG00680.1	539	308	705	606		539	308	217.895	241.249
ATCG00680.1	540	303	692	588		540	303	213.877	234.083
ATCG00680.1	541	295	647	539		541	295	199.968	214.576
ATCG00680.1	542	247	553	449		542	247	170.916	178.747
ATCG00680.1	543	249	555	456		543	249	171.534	181.534
ATCG00680.1	544	267	587	485		544	267	181.424	193.079
ATCG00680.1	545	272	620	497		545	272	191.624	197.856
ATCG00680.1	546	273	622	497		546	273	192.242	197.856
ATCG00680.1	547	280	626	498		547	280	193.478	198.254
ATCG00680.1	548	274	608	492		548	274	187.915	195.865
ATCG00680.1	549	265	590	468		549	265	182.351	186.311
ATCG00680.1	550	268	593	451		550	268	183.279	179.543
ATCG00680.1	551	270	597	460		551	270	184.515	183.126
ATCG00680.1	552	271	623	468		552	271	192.551	186.311
ATCG00680.1	553	279	673	475		553	279	208.004	189.098
ATCG00680.1	554	269	644	463		554	269	199.041	184.32
ATCG00680.1	555	269	646	463		555	269	199.659	184.32
ATCG00680.1	556	269	645	461		556	269	199.35	183.524
ATCG00680.1	557	270	658	474		557	270	203.368	188.699
ATCG00680.1	558	268	674	468		558	268	208.313	186.311
ATCG00680.1	559	269	587	445		559	269	181.424	177.155
ATCG00680.1	560	269	599	442		560	269	185.133	175.96
ATCG00680.1	561	265	572	433		561	265	176.788	172.377
ATCG00680.1	562	257	552	412		562	257	170.607	164.017
ATCG00680.1	563	248	541	401		563	248	167.207	159.638
ATCG00680.1	564	223	512	337		564	223	158.244	134.16
ATCG00680.1	565	220	500	332		565	220	154.535	132.169
ATCG00680.1	566	189	442	308		566	189	136.609	122.615
ATCG00680.1	567	176	411	302		567	176	127.028	120.226
ATCG00680.1	568	160	371	288		568	160	114.665	114.653
ATCG00680.1	569	290	666	469		569	290	205.841	186.709
ATCG00680.1	570	420	1091	664		570	420	337.196	264.339
ATCG00680.1	571	614	1649	984		571	614	509.657	391.731
ATCG00680.1	572	674	1883	1135		572	674	581.979	451.844
ATCG00680.1	573	693	1958	1188		573	693	605.159	472.943
ATCG00680.1	574	697	1983	1180		574	697	612.886	469.758
ATCG00680.1	575	689	1968	1153		575	689	608.25	459.01
ATCG00680.1	576	669	1937	1121		576	669	598.669	446.27
ATCG00680.1	577	665	1926	1104		577	665	595.269	439.503
ATCG00680.1	578	661	1925	1105		578	661	594.96	439.901
ATCG00680.1	579	649	1890	1081		579	649	584.143	430.346
ATCG00680.1	580	644	1862	1072		580	644	575.489	426.763
ATCG00680.1	581	644	1848	1069		581	644	571.162	425.569
ATCG00680.1	582	639	1837	1066		582	639	567.762	424.375
ATCG00680.1	583	633	1831	1067		583	633	565.908	424.773
ATCG00680.1	584	632	1831	1067		584	632	565.908	424.773
ATCG00680.1	585	632	1831	1067		585	632	565.908	424.773
ATCG00680.1	586	632	1831	1068		586	632	565.908	425.171
ATCG00680.1	587	632	1830	1067		587	632	565.598	424.773
ATCG00680.1	588	633	1842	1075		588	633	569.307	427.958
ATCG00680.1	589	601	1759	1026		589	601	543.655	408.451
ATCG00680.1	590	591	1744	1004		590	591	539.018	399.693
ATCG00680.1	591	590	1743	1004		591	590	538.709	399.693
ATCG00680.1	592	591	1747	1013		592	591	539.946	403.276
ATCG00680.1	593	618	1784	1068		593	618	551.381	425.171
ATCG00680.1	594	667	1845	1125		594	667	570.235	447.863
ATCG00680.1	595	700	1902	1187		595	700	587.852	472.545
ATCG00680.1	596	705	1928	1221		596	705	595.887	486.08
ATCG00680.1	597	714	1969	1245		597	714	608.559	495.635
ATCG00680.1	598	722	1996	1263		598	722	616.904	502.801
ATCG00680.1	599	703	1988	1251		599	703	614.432	498.023
ATCG00680.1	600	588	1712	1062		600	588	529.128	422.782
ATCG00680.1	601	251	609	472		601	251	188.224	187.903
ATCG00680.1	602	233	588	450		602	233	181.733	179.145
ATCG00680.1	603	194	520	391		603	194	160.717	155.657
ATCG00680.1	604	202	532	394		604	202	164.425	156.851
ATCG00680.1	605	213	536	415		605	213	165.662	165.212
ATCG00680.1	606	233	588	459		606	233	181.733	182.728
ATCG00680.1	607	248	634	479		607	248	195.951	190.69
ATCG00680.1	608	279	732	543		608	279	226.239	216.168
ATCG00680.1	609	288	766	579		609	288	236.748	230.5
ATCG00680.1	610	295	780	585		610	295	241.075	232.889
ATCG00680.1	611	298	789	589		611	298	243.856	234.481
ATCG00680.1	612	300	829	610		612	300	256.219	242.841
ATCG00680.1	613	302	839	617		613	302	259.31	245.628
ATCG00680.1	614	305	844	619		614	305	260.855	246.424
ATCG00680.1	615	306	845	614		615	306	261.164	244.434
ATCG00680.1	616	306	851	617		616	306	263.019	245.628
ATCG00680.1	617	306	851	617		617	306	263.019	245.628
ATCG00680.1	618	306	854	619		618	306	263.946	246.424
ATCG00680.1	619	307	856	623		619	307	264.564	248.016
ATCG00680.1	620	310	875	628		620	310	270.436	250.007
ATCG00680.1	621	308	870	630		621	308	268.891	250.803
ATCG00680.1	622	321	891	655		622	321	275.382	260.756
ATCG00680.1	623	331	921	682		623	331	284.654	271.504
ATCG00680.1	624	345	923	696		624	345	285.272	277.078
ATCG00680.1	625	354	966	714		625	354	298.562	284.244
ATCG00680.1	626	382	1023	788		626	382	316.179	313.703
ATCG00680.1	627	408	1157	886		627	408	357.594	352.717
ATCG00680.1	628	473	1287	937		628	473	397.773	373.02
ATCG00680.1	629	539	1597	1076		629	539	493.585	428.356
ATCG00680.1	630	594	1829	1122		630	594	565.289	446.668
ATCG00680.1	631	650	2235	1270		631	650	690.772	505.587
ATCG00680.1	632	681	2628	1392		632	681	812.237	554.155
ATCG00680.1	633	696	2905	1439		633	696	897.849	572.866
ATCG00680.1	634	715	3294	1507		634	715	1018.08	599.937
ATCG00680.1	635	740	3418	1527		635	740	1056.4	607.899
ATCG00680.1	636	719	3281	1448		636	719	1014.06	576.449
ATCG00680.1	637	708	3271	1426		637	708	1010.97	567.691
ATCG00680.1	638	729	3332	1492		638	729	1029.82	593.966
ATCG00680.1	639	774	3422	1572		639	774	1057.64	625.814
ATCG00680.1	640	935	3910	1881		640	935	1208.46	748.826
ATCG00680.1	641	1498	5870	3137		641	1498	1814.24	1248.84
ATCG00680.1	642	3136	12586	5701		642	3136	3889.96	2269.57
ATCG00680.1	643	5680	22665	11747		643	5680	7005.08	4676.48
ATCG00680.1	644	6187	24354	13489		644	6187	7527.1	5369.97
ATCG00680.1	645	6363	25118	14115		645	6363	7763.23	5619.18
ATCG00680.1	646	6470	25718	14614		646	6470	7948.67	5817.84
ATCG00680.1	647	6675	26484	15123		647	6675	8185.42	6020.47
ATCG00680.1	648	6844	27328	15760		648	6844	8446.27	6274.06
ATCG00680.1	649	6889	27586	15856		649	6889	8526.01	6312.28
ATCG00680.1	650	7017	28116	16151		650	7017	8689.82	6429.72
ATCG00680.1	651	7181	28724	16418		651	7181	8877.73	6536.01
ATCG00680.1	652	7363	29318	16679		652	7363	9061.32	6639.91
ATCG00680.1	653	7432	29542	16774		653	7432	9130.55	6677.73
ATCG00680.1	654	7466	29516	16774		654	7466	9122.52	6677.73
ATCG00680.1	655	7448	29456	16732		655	7448	9103.97	6661.01
ATCG00680.1	656	7473	29495	16820		656	7473	9116.03	6696.05
ATCG00680.1	657	7336	28766	16528		657	7336	8890.71	6579.8
ATCG00680.1	658	7068	27287	15976		658	7068	8433.6	6360.05
ATCG00680.1	659	7048	27273	15955		659	7048	8429.27	6351.69
ATCG00680.1	660	7092	27423	16063		660	7092	8475.63	6394.68
ATCG00680.1	661	7125	27544	16132		661	7125	8513.03	6422.15
ATCG00680.1	662	7251	27808	16303		662	7251	8594.62	6490.23
ATCG00680.1	663	7257	27813	16308		663	7257	8596.17	6492.22
ATCG00680.1	664	7265	27818	16325		664	7265	8597.72	6498.99
ATCG00680.1	665	7265	27763	16322		665	7265	8580.72	6497.79
ATCG00680.1	666	7251	27705	16304		666	7251	8562.79	6490.63
ATCG00680.1	667	7212	27443	16230		667	7212	8481.81	6461.17
ATCG00680.1	668	7144	26809	16082		668	7144	8285.86	6402.25
ATCG00680.1	669	7065	26103	15804		669	7065	8067.66	6291.58
ATCG00680.1	670	7000	25827	15688		670	7000	7982.36	6245.4
ATCG00680.1	671	6900	24842	15128		671	6900	7677.92	6022.46
ATCG00680.1	672	6717	23865	14352		672	6717	7375.96	5713.53
ATCG00680.1	673	3518	10380	7745		673	3518	3208.15	3083.29
ATCG00680.1	674	3216	8887	7083		674	3216	2746.71	2819.74
ATCG00680.1	675	2846	6731	5876		675	2846	2080.35	2339.24
ATCG00680.1	676	1788	3724	2812		676	1788	1150.98	1119.46
ATCG00680.1	677	1708	3552	2760		677	1708	1097.82	1098.76
ATCG00680.1	678	1313	2948	2169		678	1313	911.139	863.479
ATCG00680.1	679	1269	2883	2148		679	1269	891.049	855.119
ATCG00680.1	680	1206	2811	2138		680	1206	868.796	851.138
ATCG00680.1	681	1244	3010	2246		681	1244	930.301	894.133
ATCG00680.1	682	1242	3029	2269		682	1242	936.174	903.289
ATCG00680.1	683	1208	2994	2219		683	1208	925.356	883.384
ATCG00680.1	684	1026	2514	1795		684	1026	777.003	714.59
ATCG00680.1	685	793	2016	1359		685	793	623.086	541.018
ATCG00680.1	686	791	2006	1363		686	791	619.995	542.611
ATCG00680.1	687	616	1550	1170		687	616	479.059	465.777
ATCG00680.1	688	616	1551	1169		688	616	479.368	465.379
ATCG00680.1	689	616	1552	1167		689	616	479.677	464.583
ATCG00680.1	690	610	1532	1156		690	610	473.496	460.204
ATCG00680.1	691	532	1300	987		691	532	401.791	392.925
ATCG00680.1	692	512	1289	971		692	512	398.392	386.555
ATCG00680.1	693	512	1287	969		693	512	397.773	385.759
ATCG00680.1	694	390	1068	736		694	390	330.087	293.002
ATCG00680.1	695	388	1067	748		695	388	329.778	297.779
ATCG00680.1	696	401	1074	767		696	401	331.941	305.343
ATCG00680.1	697	426	1137	831		697	426	351.413	330.821
ATCG00680.1	698	516	1342	1037		698	516	414.772	412.83
ATCG00680.1	699	636	1601	1367		699	636	494.821	544.203
ATCG00680.1	700	672	1753	1430		700	672	541.8	569.283
ATCG00680.1	701	883	2169	1923		701	883	670.373	765.547
ATCG00680.1	702	915	2211	1987		702	915	683.354	791.025
ATCG00680.1	703	878	2060	1894		703	878	636.685	754.002
ATCG00680.1	704	1019	2414	2113		704	1019	746.096	841.186
ATCG00680.1	705	1219	3157	2482		705	1219	975.735	988.085
ATCG00680.1	706	1282	3442	2629		706	1282	1063.82	1046.61
ATCG00680.1	707	1310	3627	2710		707	1310	1121	1078.85
ATCG00680.1	708	1262	3551	2619		708	1262	1097.51	1042.62
ATCG00680.1	709	1227	3431	2561		709	1227	1060.42	1019.53
ATCG00680.1	710	1212	3413	2547		710	1212	1054.86	1013.96
ATCG00680.1	711	1208	3379	2531		711	1208	1044.35	1007.59
ATCG00680.1	712	1064	3090	2254		712	1064	955.027	897.318
ATCG00680.1	713	1061	3085	2249		713	1061	953.482	895.327
ATCG00680.1	714	1045	3057	2218		714	1045	944.828	882.986
ATCG00680.1	715	1035	3040	2194		715	1035	939.573	873.432
ATCG00680.1	716	1027	3036	2186		716	1027	938.337	870.247
ATCG00680.1	717	1026	3036	2183		717	1026	938.337	869.053
ATCG00680.1	718	1026	3036	2181		718	1026	938.337	868.257
ATCG00680.1	719	1026	3036	2181		719	1026	938.337	868.257
ATCG00680.1	720	1026	3036	2181		720	1026	938.337	868.257
ATCG00680.1	721	1026	3035	2180		721	1026	938.028	867.858
ATCG00680.1	722	1024	3031	2176		722	1024	936.792	866.266
ATCG00680.1	723	1022	3028	2173		723	1022	935.865	865.072
ATCG00680.1	724	1016	3017	2168		724	1016	932.465	863.081
ATCG00680.1	725	1000	2938	2130		725	1000	908.048	847.953
ATCG00680.1	726	988	2905	2117		726	988	897.849	842.778
ATCG00680.1	727	956	2792	2052		727	956	862.924	816.902
ATCG00680.1	728	955	2787	2049		728	955	861.379	815.707
ATCG00680.1	729	738	2117	1548		729	738	654.302	616.259
ATCG00680.1	730	577	1657	1130		730	577	512.129	449.853
ATCG00680.1	731	570	1610	1115		731	570	497.603	443.882
ATCG00680.1	732	446	1021	816		732	446	315.561	324.85
ATCG00680.1	733	309	660	493		733	309	203.986	196.263
ATCG00680.1	734	308	658	488		734	308	203.368	194.273
ATCG00680.1	735	288	639	479		735	288	197.496	190.69
ATCG00680.1	736	141	204	158		736	141	63.0503	62.8998
ATCG00680.1	737	85	120	118		737	85	37.0884	46.9758
ATCG00680.1	738	44	63	58		738	44	19.4714	23.0898
ATCG00680.1	739	37	50	48		739	37	15.4535	19.1088
ATCG00680.1	740	42	72	57		740	42	22.2531	22.6917
ATCG00680.1	741	46	72	59		741	46	22.2531	23.4879
ATCG00680.1	742	46	77	59		742	46	23.7984	23.4879
ATCG00680.1	743	47	79	61		743	47	24.4165	24.2841
ATCG00680.1	744	52	133	63		744	52	41.1063	25.0803
ATCG00680.1	745	69	178	119		745	69	55.0145	47.3739
ATCG00680.1	746	74	189	147		746	74	58.4143	58.5207
ATCG00680.1	747	96	237	194		747	96	73.2496	77.2314
ATCG00680.1	748	109	267	224		748	109	82.5217	89.1744
ATCG00680.1	749	116	286	259		749	116	88.3941	103.108
ATCG00680.1	750	137	375	312		750	137	115.901	124.207
ATCG00680.1	751	155	431	371		751	155	133.209	147.695
ATCG00680.1	752	170	493	417		752	170	152.372	166.008
ATCG00680.1	753	179	520	435		753	179	160.717	173.174
ATCG00680.1	754	180	550	442		754	180	169.989	175.96
ATCG00680.1	755	180	576	446		755	180	178.024	177.553
ATCG00680.1	756	181	586	449		756	181	181.115	178.747
ATCG00680.1	757	181	597	454		757	181	184.515	180.737
ATCG00680.1	758	187	609	466		758	187	188.224	185.515
ATCG00680.1	759	203	624	469		759	203	192.86	186.709
ATCG00680.1	760	203	624	469		760	203	192.86	186.709
ATCG00680.1	761	203	624	468		761	203	192.86	186.311
ATCG00680.1	762	205	625	467		762	205	193.169	185.913
ATCG00680.1	763	204	637	468		763	204	196.878	186.311
ATCG00680.1	764	204	640	469		764	204	197.805	186.709
ATCG00680.1	765	206	640	468		765	206	197.805	186.311
ATCG00680.1	766	179	579	429		766	179	178.952	170.785
ATCG00680.1	767	193	596	437		767	193	184.206	173.97
ATCG00680.1	768	194	596	438		768	194	184.206	174.368
ATCG00680.1	769	203	597	436		769	203	184.515	173.572
ATCG00680.1	770	205	596	439		770	205	184.206	174.766
ATCG00680.1	771	203	600	440		771	203	185.442	175.164
ATCG00680.1	772	211	612	471		772	211	189.151	187.505
ATCG00680.1	773	239	706	515		773	239	218.204	205.022
ATCG00680.1	774	244	727	562		774	244	224.694	223.732
ATCG00680.1	775	247	727	559		775	247	224.694	222.538
ATCG00680.1	776	240	721	558		776	240	222.84	222.14
ATCG00680.1	777	241	764	592		777	241	236.13	235.675
ATCG00680.1	778	240	758	576		778	240	234.275	229.306
ATCG00680.1	779	248	783	567		779	248	242.002	225.723
ATCG00680.1	780	195	581	377		780	195	179.57	150.084
ATCG00680.1	781	185	557	353		781	185	172.152	140.529
ATCG00680.1	782	172	550	332		782	172	169.989	132.169
ATCG00680.1	783	190	588	352		783	190	181.733	140.131
ATCG00680.1	784	208	626	384		784	208	193.478	152.87
ATCG00680.1	785	258	777	483		785	258	240.148	192.282
ATCG00680.1	786	345	929	616		786	345	287.126	245.23
ATCG00680.1	787	410	1083	717		787	410	334.723	285.438
ATCG00680.1	788	646	1575	1144		788	646	486.786	455.427
ATCG00680.1	789	757	1827	1317		789	757	564.671	524.298
ATCG00680.1	790	761	1872	1339		790	761	578.579	533.056
ATCG00680.1	791	766	1899	1351		791	766	586.924	537.833
ATCG00680.1	792	790	1999	1392		792	790	617.831	554.155
ATCG00680.1	793	800	2036	1411		793	800	629.267	561.719
ATCG00680.1	794	814	2104	1433		794	814	650.284	570.478
ATCG00680.1	795	823	2121	1443		795	823	655.538	574.459
ATCG00680.1	796	805	2112	1435		796	805	652.756	571.274
ATCG00680.1	797	813	2134	1438		797	813	659.556	572.468
ATCG00680.1	798	818	2155	1442		798	818	666.046	574.061
ATCG00680.1	799	828	2200	1460		799	828	679.954	581.226
ATCG00680.1	800	828	2203	1458		800	828	680.882	580.43
ATCG00680.1	801	802	2083	1388		801	802	643.793	552.563
ATCG00680.1	802	800	2101	1395		802	800	649.357	555.35
ATCG00680.1	803	800	2129	1398		803	800	658.01	556.544
ATCG00680.1	804	797	2130	1385		804	797	658.32	551.369
ATCG00680.1	805	793	2115	1374		805	793	653.684	546.99
ATCG00680.1	806	788	2079	1361		806	788	642.557	541.814
ATCG00680.1	807	784	2059	1350		807	784	636.376	537.435
ATCG00680.1	808	787	2056	1348		808	787	635.448	536.639
ATCG00680.1	809	810	2122	1388		809	810	655.847	552.563
ATCG00680.1	810	844	2166	1424		810	844	669.446	566.895
ATCG00680.1	811	833	2109	1429		811	833	651.829	568.885
ATCG00680.1	812	870	2203	1575		812	870	680.882	627.008
ATCG00680.1	813	920	2374	1727		813	920	733.733	687.519
ATCG00680.1	814	980	2563	1888		814	980	792.147	751.613
ATCG00680.1	815	973	2591	1843		815	973	800.801	733.699
ATCG00680.1	816	1177	3143	2352		816	1177	971.408	936.332
ATCG00680.1	817	1270	3412	2693		817	1270	1054.55	1072.08
ATCG00680.1	818	1536	4395	3363		818	1536	1358.36	1338.81
ATCG00680.1	819	2208	6536	5388		819	2208	2020.08	2144.96
ATCG00680.1	820	2851	8471	6481		820	2851	2618.13	2580.09
ATCG00680.1	821	4080	13567	9643		821	4080	4193.16	3838.88
ATCG00680.1	822	6417	23674	16483		822	6417	7316.93	6561.89
ATCG00680.1	823	8427	31141	22362		823	8427	9624.76	8902.32
ATCG00680.1	824	8927	32791	23342		824	8927	10134.7	9292.46
ATCG00680.1	825	8921	32839	23351		825	8921	10149.6	9296.04
ATCG00680.1	826	8937	32920	23382		826	8937	10174.6	9308.38
ATCG00680.1	827	8920	32963	23377		827	8920	10187.9	9306.39
ATCG00680.1	828	8939	33137	23448		828	8939	10241.7	9334.65
ATCG00680.1	829	8957	33255	23483		829	8957	10278.1	9348.59
ATCG00680.1	830	8966	33369	23509		830	8966	10313.4	9358.94
ATCG00680.1	831	8967	33371	23509		831	8967	10314	9358.94
ATCG00680.1	832	8967	33371	23509		832	8967	10314	9358.94
ATCG00680.1	833	8967	33370	23509		833	8967	10313.7	9358.94
ATCG00680.1	834	8965	33357	23509		834	8965	10309.7	9358.94
ATCG00680.1	835	8961	33167	23483		835	8961	10250.9	9348.59
ATCG00680.1	836	8963	33138	23480		836	8963	10242	9347.39
ATCG00680.1	837	8964	33127	23470		837	8964	10238.6	9343.41
ATCG00680.1	838	8964	33117	23463		838	8964	10235.5	9340.63
ATCG00680.1	839	8898	32812	23302		839	8898	10141.2	9276.53
ATCG00680.1	840	8868	32724	23265		840	8868	10114	9261.8
ATCG00680.1	841	8869	32693	23259		841	8869	10104.4	9259.41
ATCG00680.1	842	8850	32383	23140		842	8850	10008.6	9212.04
ATCG00680.1	843	8836	32185	23066		843	8836	9947.42	9182.58
ATCG00680.1	844	8713	31485	22668		844	8713	9731.08	9024.14
ATCG00680.1	845	8542	29366	21926		845	8542	9076.16	8728.75
ATCG00680.1	846	8459	28618	21613		846	8459	8844.97	8604.14
ATCG00680.1	847	8341	27615	21195		847	8341	8534.97	8437.73
ATCG00680.1	848	7225	20894	17820		848	7225	6457.71	7094.15
ATCG00680.1	849	6387	16776	15858		849	6387	5184.96	6313.07
ATCG00680.1	850	4822	11649	11526		850	4822	3600.36	4588.5
ATCG00680.1	851	3358	7431	6783		851	3358	2296.7	2700.31
ATCG00680.1	852	1830	3195	3853		852	1830	987.479	1533.88
ATCG00680.1	853	1119	2390	2562		853	1119	738.678	1019.93
ATCG00680.1	854	977	2169	2394		854	977	670.373	953.052
ATCG00680.1	855	929	2214	2328		855	929	684.281	926.777
ATCG00680.1	856	863	2153	2268		856	863	665.428	902.891
ATCG00680.1	857	699	1981	1899		857	699	612.268	755.992
ATCG00680.1	858	665	1959	1844		858	665	605.469	734.097
ATCG00680.1	859	656	1979	1828		859	656	611.65	727.727
ATCG00680.1	860	640	1955	1740		860	640	604.232	692.694
ATCG00680.1	861	624	1944	1713		861	624	600.833	681.946
ATCG00680.1	862	636	1955	1728		862	636	604.232	687.917
ATCG00680.1	863	639	1956	1739		863	639	604.541	692.296
ATCG00680.1	864	644	1955	1744		864	644	604.232	694.287
ATCG00680.1	865	646	1969	1751		865	646	608.559	697.073
ATCG00680.1	866	656	2009	1803		866	656	620.922	717.775
ATCG00680.1	867	662	2022	1826		867	662	624.94	726.931
ATCG00680.1	868	667	2028	1843		868	667	626.794	733.699
ATCG00680.1	869	677	2050	1876		869	677	633.594	746.836
ATCG00680.1	870	689	2067	1884		870	689	638.848	750.021
ATCG00680.1	871	683	2039	1872		871	683	630.194	745.244
ATCG00680.1	872	679	2030	1866		872	679	627.413	742.855
ATCG00680.1	873	663	1973	1838		873	663	609.796	731.708
ATCG00680.1	874	604	1793	1749		874	604	554.163	696.277
ATCG00680.1	875	607	1755	1745		875	607	542.418	694.685
ATCG00680.1	876	536	1484	1542		876	536	458.66	613.871
ATCG00680.1	877	526	1446	1527		877	526	446.916	607.899
ATCG00680.1	878	502	1364	1440		878	502	421.572	573.264
ATCG00680.1	879	435	1056	1217		879	435	326.378	484.488
ATCG00680.1	880	228	431	462		880	228	133.209	183.922
ATCG00680.1	881	204	362	418		881	204	111.883	166.406
ATCG00680.1	882	176	318	377		882	176	98.2843	150.084
ATCG00680.1	883	174	313	371		883	174	96.739	147.695
ATCG00680.1	884	176	305	369		884	176	94.2664	146.899
ATCG00680.1	885	180	309	374		885	180	95.5027	148.889
ATCG00680.1	886	176	303	365		886	176	93.6483	145.307
ATCG00680.1	887	150	279	313		887	150	86.2306	124.605
ATCG00680.1	888	166	294	318		888	166	90.8666	126.596
ATCG00680.1	889	184	363	350		889	184	112.192	139.335
ATCG00680.1	890	210	476	426		890	210	147.117	169.591
ATCG00680.1	891	323	664	668		891	323	205.223	265.931
ATCG00680.1	892	392	768	800		892	392	237.366	318.48
ATCG00680.1	893	496	940	956		893	496	290.526	380.584
ATCG00680.1	894	586	1129	1149		894	586	348.94	457.417
ATCG00680.1	895	729	1442	1431		895	729	445.679	569.681
ATCG00680.1	896	775	1578	1529		896	775	487.713	608.695
ATCG00680.1	897	866	1826	1715		897	866	564.362	682.742
ATCG00680.1	898	964	2003	1898		898	964	619.068	755.594
ATCG00680.1	899	984	2095	2010		899	984	647.502	800.181
ATCG00680.1	900	1048	2194	2127		900	1048	678.1	846.759
ATCG00680.1	901	1079	2256	2194		901	1079	697.262	873.432
ATCG00680.1	902	1091	2272	2210		902	1091	702.208	879.801
ATCG00680.1	903	1096	2268	2206		903	1096	700.971	878.209
ATCG00680.1	904	1087	2270	2207		904	1087	701.589	878.607
ATCG00680.1	905	1080	2254	2174		905	1080	696.644	865.47
ATCG00680.1	906	1080	2254	2173		906	1080	696.644	865.072
ATCG00680.1	907	1080	2257	2174		907	1080	697.571	865.47
ATCG00680.1	908	1088	2271	2193		908	1088	701.898	873.034
ATCG00680.1	909	1050	2181	2123		909	1050	674.082	845.167
ATCG00680.1	910	1047	2177	2122		910	1047	672.846	844.769
ATCG00680.1	911	1045	2167	2122		911	1045	669.755	844.769
ATCG00680.1	912	1048	2170	2123		912	1048	670.682	845.167
ATCG00680.1	913	1046	2165	2123		913	1046	669.137	845.167
ATCG00680.1	914	1046	2159	2121		914	1046	667.283	844.371
ATCG00680.1	915	1046	2146	2119		915	1046	663.265	843.574
ATCG00680.1	916	1034	2108	2104		916	1034	651.52	837.603
ATCG00680.1	917	1024	2044	2078		917	1024	631.74	827.252
ATCG00680.1	918	1012	2003	2032		918	1012	619.068	808.94
ATCG00680.1	919	906	1642	1723		919	906	507.493	685.927
ATCG00680.1	920	891	1606	1692		920	891	496.367	673.586
ATCG00680.1	921	862	1544	1669		921	862	477.204	664.429
ATCG00680.1	922	851	1474	1649		922	851	455.569	656.467
ATCG00680.1	923	713	1098	1435		923	713	339.359	571.274
ATCG00680.1	924	409	541	832		924	409	167.207	331.219
ATCG00680.1	925	247	298	457		925	247	92.1029	181.932
ATCG00680.1	926	196	235	393		926	196	72.6315	156.453
ATCG00680.1	927	98	97	177		927	98	29.9798	70.4637
ATCG00680.1	928	75	72	110		928	75	22.2531	43.791
ATCG00680.1	929	72	72	100		929	72	22.2531	39.81
ATCG00680.1	930	56	63	78		930	56	19.4714	31.0518
ATCG00680.1	931	41	53	57		931	41	16.3807	22.6917
ATCG00680.1	932	35	44	48		932	35	13.5991	19.1088
ATCG00680.1	933	14	20	30		933	14	6.1814	11.943
ATCG00680.1	934	8	18	11		934	8	5.56326	4.3791
ATCG00680.1	935	6	13	11		935	6	4.01791	4.3791
ATCG00680.1	936	3	10	5		936	3	3.0907	1.9905
ATCG00680.1	937	2	10	5		937	2	3.0907	1.9905
ATCG00680.1	938	2	10	4		938	2	3.0907	1.5924
ATCG00680.1	939	2	10	4		939	2	3.0907	1.5924
ATCG00680.1	940	2	10	5		940	2	3.0907	1.9905
ATCG00680.1	941	3	9	5		941	3	2.78163	1.9905
ATCG00680.1	942	1	4	9		942	1	1.23628	3.5829
ATCG00680.1	943	1	4	9		943	1	1.23628	3.5829
ATCG00680.1	944	1	6	10		944	1	1.85442	3.981
ATCG00680.1	945	1	9	10		945	1	2.78163	3.981
ATCG00680.1	946	1	9	8		946	1	2.78163	3.1848
ATCG00680.1	947	1	9	8		947	1	2.78163	3.1848
ATCG00680.1	948	1	9	8		948	1	2.78163	3.1848
ATCG00680.1	949	1	9	8		949	1	2.78163	3.1848
ATCG00680.1	950	4	14	8		950	4	4.32698	3.1848
ATCG00680.1	951	21	28	20		951	21	8.65397	7.962
ATCG00680.1	952	25	39	24		952	25	12.0537	9.55441
ATCG00680.1	953	30	67	42		953	30	20.7077	16.7202
ATCG00680.1	954	30	69	42		954	30	21.3258	16.7202
ATCG00680.1	955	30	69	42		955	30	21.3258	16.7202
ATCG00680.1	956	33	70	42		956	33	21.6349	16.7202
ATCG00680.1	957	35	72	42		957	35	22.2531	16.7202
ATCG00680.1	958	35	73	42		958	35	22.5621	16.7202
ATCG00680.1	959	35	75	44		959	35	23.1803	17.5164
ATCG00680.1	960	41	83	49		960	41	25.6528	19.5069
ATCG00680.1	961	42	95	58		961	42	29.3617	23.0898
ATCG00680.1	962	43	114	70		962	43	35.234	27.867
ATCG00680.1	963	49	125	75		963	49	38.6338	29.8575
ATCG00680.1	964	49	127	75		964	49	39.2519	29.8575
ATCG00680.1	965	50	131	76		965	50	40.4882	30.2556
ATCG00680.1	966	53	144	81		966	53	44.5061	32.2461
ATCG00680.1	967	60	164	92		967	60	50.6875	36.6252
ATCG00680.1	968	73	206	116		968	73	63.6685	46.1796
ATCG00680.1	969	89	256	162		969	89	79.122	64.4922
ATCG00680.1	970	109	378	224		970	109	116.829	89.1744
ATCG00680.1	971	132	443	269		971	132	136.918	107.089
ATCG00680.1	972	192	764	419		972	192	236.13	166.804
ATCG00680.1	973	264	1206	674		973	264	372.739	268.32
ATCG00680.1	974	276	1375	724		974	276	424.972	288.225
ATCG00680.1	975	289	1512	770		975	289	467.314	306.537
ATCG00680.1	976	295	1573	791		976	295	486.167	314.897
ATCG00680.1	977	305	1646	813		977	305	508.73	323.655
ATCG00680.1	978	315	1685	844		978	315	520.783	335.997
ATCG00680.1	979	321	1751	877		979	321	541.182	349.134
ATCG00680.1	980	327	1792	904		980	327	553.854	359.883
ATCG00680.1	981	310	1781	881		981	310	550.454	350.726
ATCG00680.1	982	320	1856	918		982	320	573.634	365.456
ATCG00680.1	983	348	1938	1019		983	348	598.978	405.664
ATCG00680.1	984	373	2055	1090		984	373	635.139	433.929
ATCG00680.1	985	394	2101	1131		985	394	649.357	450.251
ATCG00680.1	986	421	2144	1153		986	421	662.647	459.01
ATCG00680.1	987	477	2336	1318		987	477	721.988	524.696
ATCG00680.1	988	555	2628	1506		988	555	812.237	599.539
ATCG00680.1	989	619	2799	1670		989	619	865.088	664.827
ATCG00680.1	990	622	2826	1692		990	622	873.432	673.586
ATCG00680.1	991	638	2863	1747		991	638	884.868	695.481
ATCG00680.1	992	655	2925	1832		992	655	904.03	729.32
ATCG00680.1	993	679	3055	1985		993	679	944.21	790.229
ATCG00680.1	994	693	3048	2067		994	693	942.046	822.873
ATCG00680.1	995	723	3035	2175		995	723	938.028	865.868
ATCG00680.1	996	758	3217	2311		996	758	994.279	920.01
ATCG00680.1	997	747	2795	2224		997	747	863.851	885.375
ATCG00680.1	998	758	2838	2247		998	758	877.141	894.531
ATCG00680.1	999	742	2800	2228		999	742	865.397	886.967
ATCG00680.1	1000	699	2619	2085		1000	699	809.455	830.039
ATCG00680.1	1001	673	2550	2082		1001	673	788.129	828.845
ATCG00680.1	1002	678	2479	2059		1002	678	766.185	819.688
ATCG00680.1	1003	662	2384	2004		1003	662	736.823	797.793
ATCG00680.1	1004	671	2386	1987		1004	671	737.442	791.025
ATCG00680.1	1005	670	2366	2003		1005	670	731.26	797.395
ATCG00680.1	1006	677	2389	2035		1006	677	738.369	810.134
ATCG00680.1	1007	680	2396	2060		1007	680	740.532	820.086
ATCG00680.1	1008	669	2303	2023		1008	669	711.789	805.357
ATCG00680.1	1009	702	2323	2097		1009	702	717.97	834.816
ATCG00680.1	1010	704	2328	2106		1010	704	719.515	838.399
ATCG00680.1	1011	705	2235	2069		1011	705	690.772	823.669
ATCG00680.1	1012	671	2139	1991		1012	671	661.101	792.618
ATCG00680.1	1013	674	2176	2017		1013	674	672.537	802.968
ATCG00680.1	1014	641	2046	1931		1014	641	632.358	768.732
ATCG00680.1	1015	607	1939	1882		1015	607	599.287	749.225
ATCG00680.1	1016	586	1829	1817		1016	586	565.289	723.348
ATCG00680.1	1017	602	2019	1821		1017	602	624.013	724.94
ATCG00680.1	1018	606	2024	1730		1018	606	625.558	688.713
ATCG00680.1	1019	567	1922	1667		1019	567	594.033	663.633
ATCG00680.1	1020	523	1882	1537		1020	523	581.67	611.88
ATCG00680.1	1021	510	1915	1550		1021	510	591.869	617.055
ATCG00680.1	1022	513	1957	1562		1022	513	604.85	621.833
ATCG00680.1	1023	486	1807	1397		1023	486	558.49	556.146
ATCG00680.1	1024	410	1466	952		1024	410	453.097	378.991
ATCG00680.1	1025	404	1463	947		1025	404	452.17	377.001
ATCG00680.1	1026	396	1471	935		1026	396	454.642	372.224
ATCG00680.1	1027	382	1438	906		1027	382	444.443	360.679
ATCG00680.1	1028	346	1239	753		1028	346	382.938	299.769
ATCG00680.1	1029	331	1202	733		1029	331	371.502	291.807
ATCG00680.1	1030	330	1202	724		1030	330	371.502	288.225
ATCG00680.1	1031	347	1209	696		1031	347	373.666	277.078
ATCG00680.1	1032	357	1218	694		1032	357	376.448	276.282
ATCG00680.1	1033	373	1237	685		1033	373	382.32	272.699
ATCG00680.1	1034	361	1225	640		1034	361	378.611	254.784
ATCG00680.1	1035	361	1230	628		1035	361	380.156	250.007
ATCG00680.1	1036	342	1225	568		1036	342	378.611	226.121
ATCG00680.1	1037	312	1205	543		1037	312	372.43	216.168
ATCG00680.1	1038	304	1208	528		1038	304	373.357	210.197
ATCG00680.1	1039	328	1301	597		1039	328	402.1	237.666
ATCG00680.1	1040	346	1413	660		1040	346	436.716	262.746
ATCG00680.1	1041	364	1473	714		1041	364	455.26	284.244
ATCG00680.1	1042	350	1402	709		1042	350	433.316	282.253
ATCG00680.1	1043	377	1339	713		1043	377	413.845	283.845
ATCG00680.1	1044	355	1224	686		1044	355	378.302	273.097
ATCG00680.1	1045	339	1151	660		1045	339	355.74	262.746
ATCG00680.1	1046	332	1147	668		1046	332	354.504	265.931
ATCG00680.1	1047	335	1174	688		1047	335	362.848	273.893
ATCG00680.1	1048	319	1152	661		1048	319	356.049	263.144
ATCG00680.1	1049	319	1158	659		1049	319	357.903	262.348
ATCG00680.1	1050	313	1125	634		1050	313	347.704	252.396
ATCG00680.1	1051	288	1069	566		1051	288	330.396	225.325
ATCG00680.1	1052	283	1047	565		1052	283	323.597	224.927
ATCG00680.1	1053	275	1022	546		1053	275	315.87	217.363
ATCG00680.1	1054	294	1135	587		1054	294	350.795	233.685
ATCG00680.1	1055	302	1146	598		1055	302	354.194	238.064
ATCG00680.1	1056	294	1161	605		1056	294	358.831	240.851
ATCG00680.1	1057	293	1161	606		1057	293	358.831	241.249
ATCG00680.1	1058	293	1143	604		1058	293	353.267	240.453
ATCG00680.1	1059	294	1138	604		1059	294	351.722	240.453
ATCG00680.1	1060	291	1137	603		1060	291	351.413	240.054
ATCG00680.1	1061	273	1030	579		1061	273	318.342	230.5
ATCG00680.1	1062	223	910	539		1062	223	281.254	214.576
ATCG00680.1	1063	218	876	539		1063	218	270.746	214.576
ATCG00680.1	1064	223	887	534		1064	223	274.145	212.586
ATCG00680.1	1065	222	838	511		1065	222	259.001	203.429
ATCG00680.1	1066	215	808	490		1066	215	249.729	195.069
ATCG00680.1	1067	225	868	502		1067	225	268.273	199.846
ATCG00680.1	1068	225	894	500		1068	225	276.309	199.05
ATCG00680.1	1069	252	1006	536		1069	252	310.925	213.382
ATCG00680.1	1070	254	1004	535		1070	254	310.306	212.984
ATCG00680.1	1071	167	712	399		1071	167	220.058	158.842
ATCG00680.1	1072	114	499	183		1072	114	154.226	72.8523
ATCG00680.1	1073	111	501	185		1073	111	154.844	73.6485
ATCG00680.1	1074	115	515	188		1074	115	159.171	74.8428
ATCG00680.1	1075	119	536	196		1075	119	165.662	78.0276
ATCG00680.1	1076	122	545	199		1076	122	168.443	79.2219
ATCG00680.1	1077	122	545	198		1077	122	168.443	78.8238
ATCG00680.1	1078	122	549	198		1078	122	169.68	78.8238
ATCG00680.1	1079	122	550	198		1079	122	169.989	78.8238
ATCG00680.1	1080	113	499	187		1080	113	154.226	74.4447
ATCG00680.1	1081	104	434	159		1081	104	134.136	63.2979
ATCG00680.1	1082	104	421	165		1082	104	130.119	65.6865
ATCG00680.1	1083	107	418	176		1083	107	129.191	70.0656
ATCG00680.1	1084	103	400	166		1084	103	123.628	66.0846
ATCG00680.1	1085	109	413	198		1085	109	127.646	78.8238
ATCG00680.1	1086	110	426	204		1086	110	131.664	81.2124
ATCG00680.1	1087	118	443	217		1087	118	136.918	86.3877
ATCG00680.1	1088	135	471	231		1088	135	145.572	91.9611
ATCG00680.1	1089	138	488	240		1089	138	150.826	95.5441
ATCG00680.1	1090	139	491	245		1090	139	151.753	97.5346
ATCG00680.1	1091	138	499	244		1091	138	154.226	97.1365
ATCG00680.1	1092	142	501	255		1092	142	154.844	101.516
ATCG00680.1	1093	141	499	254		1093	141	154.226	101.117
ATCG00680.1	1094	140	497	262		1094	140	153.608	104.302
ATCG00680.1	1095	134	432	248		1095	134	133.518	98.7289
ATCG00680.1	1096	97	292	212		1096	97	90.2485	84.3972
ATCG00680.1	1097	98	271	200		1097	98	83.758	79.62
ATCG00680.1	1098	88	247	198		1098	88	76.3403	78.8238
ATCG00680.1	1099	88	259	210		1099	88	80.0492	83.601
ATCG00680.1	1100	141	390	294		1100	141	120.537	117.041
ATCG00680.1	1101	192	545	426		1101	192	168.443	169.591
ATCG00680.1	1102	222	581	523		1102	222	179.57	208.206
ATCG00680.1	1103	264	680	747		1103	264	210.168	297.381
ATCG00680.1	1104	317	835	907		1104	317	258.074	361.077
ATCG00680.1	1105	462	1231	1336		1105	462	380.465	531.862
ATCG00680.1	1106	672	1803	1929		1106	672	557.254	767.935
ATCG00680.1	1107	812	2172	2249		1107	812	671.301	895.327
ATCG00680.1	1108	1066	2931	2766		1108	1066	905.885	1101.15
ATCG00680.1	1109	1164	3257	3014		1109	1164	1006.64	1199.87
ATCG00680.1	1110	1190	3367	3072		1110	1190	1040.64	1222.96
ATCG00680.1	1111	1222	3479	3158		1111	1222	1075.26	1257.2
ATCG00680.1	1112	1254	3644	3251		1112	1254	1126.25	1294.22
ATCG00680.1	1113	1320	3852	3349		1113	1320	1190.54	1333.24
ATCG00680.1	1114	1400	4080	3519		1114	1400	1261.01	1400.91
ATCG00680.1	1115	1429	4191	3610		1115	1429	1295.31	1437.14
ATCG00680.1	1116	1449	4296	3692		1116	1449	1327.77	1469.79
ATCG00680.1	1117	1433	4261	3630		1117	1433	1316.95	1445.1
ATCG00680.1	1118	1413	4212	3603		1118	1413	1301.8	1434.36
ATCG00680.1	1119	1412	4199	3606		1119	1412	1297.79	1435.55
ATCG00680.1	1120	1413	4230	3621		1120	1413	1307.37	1441.52
ATCG00680.1	1121	1414	4236	3629		1121	1414	1309.22	1444.71
ATCG00680.1	1122	1417	4250	3637		1122	1417	1313.55	1447.89
ATCG00680.1	1123	1424	4261	3640		1123	1424	1316.95	1449.08
ATCG00680.1	1124	1440	4321	3720		1124	1440	1335.49	1480.93
ATCG00680.1	1125	1486	4444	3810		1125	1486	1373.51	1516.76
ATCG00680.1	1126	1513	4620	3888		1126	1513	1427.9	1547.81
ATCG00680.1	1127	1549	4912	4035		1127	1549	1518.15	1606.33
ATCG00680.1	1128	1564	4949	4063		1128	1564	1529.59	1617.48
ATCG00680.1	1129	1547	4891	4038		1129	1547	1511.66	1607.53
ATCG00680.1	1130	1604	5113	4166		1130	1604	1580.28	1658.49
ATCG00680.1	1131	1587	5142	4160		1131	1587	1589.24	1656.1
ATCG00680.1	1132	1564	5059	4132		1132	1564	1563.59	1644.95
ATCG00680.1	1133	1560	5033	4112		1133	1560	1555.55	1636.99
ATCG00680.1	1134	1524	4970	4087		1134	1524	1536.08	1627.04
ATCG00680.1	1135	1481	4816	3927		1135	1481	1488.48	1563.34
ATCG00680.1	1136	1432	4699	3845		1136	1432	1452.32	1530.7
ATCG00680.1	1137	1060	3374	2425		1137	1060	1042.8	965.393
ATCG00680.1	1138	838	2622	1941		1138	838	810.382	772.713
ATCG00680.1	1139	715	2328	1701		1139	715	719.515	677.168
ATCG00680.1	1140	644	2092	1555		1140	644	646.575	619.046
ATCG00680.1	1141	516	1751	1262		1141	516	541.182	502.402
ATCG00680.1	1142	482	1688	1191		1142	482	521.711	474.137
ATCG00680.1	1143	439	1553	1087		1143	439	479.986	432.735
ATCG00680.1	1144	393	1480	981		1144	393	457.424	390.536
ATCG00680.1	1145	392	1514	938		1145	392	467.932	373.418
ATCG00680.1	1146	352	1463	792		1146	352	452.17	315.295
ATCG00680.1	1147	386	1579	854		1147	386	488.022	339.978
ATCG00680.1	1148	422	1718	905		1148	422	530.983	360.281
ATCG00680.1	1149	494	1949	1002		1149	494	602.378	398.896
ATCG00680.1	1150	576	2284	1114		1150	576	705.916	443.484
ATCG00680.1	1151	602	2440	1188		1151	602	754.131	472.943
ATCG00680.1	1152	627	2482	1220		1152	627	767.112	485.682
ATCG00680.1	1153	615	2342	1111		1153	615	723.842	442.289
ATCG00680.1	1154	599	2180	1038		1154	599	673.773	413.228
ATCG00680.1	1155	590	2135	1004		1155	590	659.865	399.693
ATCG00680.1	1156	589	2014	970		1156	589	622.467	386.157
ATCG00680.1	1157	590	1971	975		1157	590	609.177	388.148
ATCG00680.1	1158	527	1650	814		1158	527	509.966	324.054
ATCG00680.1	1159	514	1652	813		1159	514	510.584	323.655
ATCG00680.1	1160	516	1659	823		1160	516	512.747	327.636
ATCG00680.1	1161	528	1702	847		1161	528	526.038	337.191
ATCG00680.1	1162	535	1726	892		1162	535	533.455	355.105
ATCG00680.1	1163	549	1741	903		1163	549	538.091	359.484
ATCG00680.1	1164	594	1800	987		1164	594	556.326	392.925
ATCG00680.1	1165	650	1886	1090		1165	650	582.906	433.929
ATCG00680.1	1166	716	1972	1190		1166	716	609.486	473.739
ATCG00680.1	1167	791	2082	1257		1167	791	643.484	500.412
ATCG00680.1	1168	818	2158	1327		1168	818	666.974	528.279
ATCG00680.1	1169	885	2253	1450		1169	885	696.335	577.245
ATCG00680.1	1170	985	2380	1624		1170	985	735.587	646.515
ATCG00680.1	1171	1048	2543	1760		1171	1048	785.966	700.656
ATCG00680.1	1172	1120	2711	1894		1172	1120	837.889	754.002
ATCG00680.1	1173	1135	2723	1906		1173	1135	841.598	758.779
ATCG00680.1	1174	1076	2374	1806		1174	1076	733.733	718.969
ATCG00680.1	1175	1061	2283	1770		1175	1061	705.607	704.637
ATCG00680.1	1176	922	1730	1626		1176	922	534.691	647.311
ATCG00680.1	1177	894	1648	1570		1177	894	509.348	625.017
ATCG00680.1	1178	896	1648	1591		1178	896	509.348	633.377
ATCG00680.1	1179	893	1664	1621		1179	893	514.293	645.32
ATCG00680.1	1180	916	1676	1667		1180	916	518.002	663.633
ATCG00680.1	1181	943	1723	1711		1181	943	532.528	681.149
ATCG00680.1	1182	960	1762	1771		1182	960	544.582	705.035
ATCG00680.1	1183	969	1800	1807		1183	969	556.326	719.367
ATCG00680.1	1184	977	1811	1834		1184	977	559.726	730.116
ATCG00680.1	1185	918	1752	1744		1185	918	541.491	694.287
ATCG00680.1	1186	909	1734	1745		1186	909	535.928	694.685
ATCG00680.1	1187	922	1738	1755		1187	922	537.164	698.666
ATCG00680.1	1188	904	1705	1743		1188	904	526.965	693.889
ATCG00680.1	1189	882	1640	1728		1189	882	506.875	687.917
ATCG00680.1	1190	886	1649	1769		1190	886	509.657	704.239
ATCG00680.1	1191	869	1642	1816		1191	869	507.493	722.95
ATCG00680.1	1192	885	1711	1938		1192	885	528.819	771.518
ATCG00680.1	1193	893	1742	1958		1193	893	538.4	779.48
ATCG00680.1	1194	896	1744	1951		1194	896	539.018	776.694
ATCG00680.1	1195	816	1600	1739		1195	816	494.512	692.296
ATCG00680.1	1196	836	1645	1793		1196	836	508.421	713.794
ATCG00680.1	1197	813	1604	1779		1197	813	495.749	708.22
ATCG00680.1	1198	608	1190	1483		1198	608	367.794	590.383
ATCG00680.1	1199	602	1222	1520		1199	602	377.684	605.112
ATCG00680.1	1200	566	1068	1360		1200	566	330.087	541.416
ATCG00680.1	1201	601	1167	1463		1201	601	360.685	582.421
ATCG00680.1	1202	596	1190	1484		1202	596	367.794	590.781
ATCG00680.1	1203	580	1221	1472		1203	580	377.375	586.004
ATCG00680.1	1204	595	1322	1567		1204	595	408.591	623.823
ATCG00680.1	1205	670	1553	1733		1205	670	479.986	689.908
ATCG00680.1	1206	729	1698	1891		1206	729	524.801	752.807
ATCG00680.1	1207	746	1719	1911		1207	746	531.292	760.77
ATCG00680.1	1208	747	1729	1911		1208	747	534.382	760.77
ATCG00680.1	1209	749	1741	1934		1209	749	538.091	769.926
ATCG00680.1	1210	721	1671	1843		1210	721	516.456	733.699
ATCG00680.1	1211	688	1643	1813		1211	688	507.802	721.756
ATCG00680.1	1212	675	1627	1768		1212	675	502.857	703.841
ATCG00680.1	1213	672	1608	1734		1213	672	496.985	690.306
ATCG00680.1	1214	655	1606	1707		1214	655	496.367	679.557
ATCG00680.1	1215	652	1599	1673		1215	652	494.203	666.022
ATCG00680.1	1216	645	1595	1656		1216	645	492.967	659.254
ATCG00680.1	1217	638	1594	1648		1217	638	492.658	656.069
ATCG00680.1	1218	630	1558	1615		1218	630	481.531	642.932
ATCG00680.1	1219	653	1586	1640		1219	653	490.185	652.884
ATCG00680.1	1220	678	1619	1662		1220	678	500.385	661.643
ATCG00680.1	1221	647	1518	1464		1221	647	469.169	582.819
ATCG00680.1	1222	651	1530	1480		1222	651	472.877	589.188
ATCG00680.1	1223	665	1584	1482		1223	665	489.567	589.985
ATCG00680.1	1224	677	1611	1511		1224	677	497.912	601.529
ATCG00680.1	1225	687	1628	1517		1225	687	503.166	603.918
ATCG00680.1	1226	694	1641	1512		1226	694	507.184	601.928
ATCG00680.1	1227	645	1484	1384		1227	645	458.66	550.971
ATCG00680.1	1228	620	1380	1308		1228	620	426.517	520.715
ATCG00680.1	1229	615	1391	1290		1229	615	429.917	513.549
ATCG00680.1	1230	624	1356	1291		1230	624	419.099	513.947
ATCG00680.1	1231	603	1168	1183		1231	603	360.994	470.953
ATCG00680.1	1232	566	1015	1103		1232	566	313.706	439.105
ATCG00680.1	1233	828	1617	1728		1233	828	499.767	687.917
ATCG00680.1	1234	940	1897	2019		1234	940	586.306	803.764
ATCG00680.1	1235	1113	2291	2256		1235	1113	708.08	898.114
ATCG00680.1	1236	1160	2516	2482		1236	1160	777.621	988.085
ATCG00680.1	1237	1225	2780	2614		1237	1225	859.215	1040.63
ATCG00680.1	1238	1541	3693	3274		1238	1541	1141.4	1303.38
ATCG00680.1	1239	1983	5365	4383		1239	1983	1658.16	1744.87
ATCG00680.1	1240	2058	5657	4567		1240	2058	1748.41	1818.12
ATCG00680.1	1241	2079	5803	4627		1241	2079	1793.53	1842.01
ATCG00680.1	1242	2156	5971	4728		1242	2156	1845.46	1882.22
ATCG00680.1	1243	2163	5997	4711		1243	2163	1853.49	1875.45
ATCG00680.1	1244	2141	5978	4682		1244	2141	1847.62	1863.91
ATCG00680.1	1245	2161	6072	4724		1245	2161	1876.67	1880.63
ATCG00680.1	1246	2167	6123	4751		1246	2167	1892.44	1891.37
ATCG00680.1	1247	2192	6216	4800		1247	2192	1921.18	1910.88
ATCG00680.1	1248	2188	6244	4806		1248	2188	1929.83	1913.27
ATCG00680.1	1249	2183	6251	4799		1249	2183	1932	1910.48
ATCG00680.1	1250	2187	6278	4804		1250	2187	1940.34	1912.47
ATCG00680.1	1251	2198	6286	4799		1251	2198	1942.82	1910.48
ATCG00680.1	1252	2180	6206	4757		1252	2180	1918.09	1893.76
ATCG00680.1	1253	2126	6080	4652		1253	2126	1879.15	1851.96
ATCG00680.1	1254	2129	6073	4644		1254	2129	1876.98	1848.78
ATCG00680.1	1255	2132	6160	4665		1255	2132	1903.87	1857.14
ATCG00680.1	1256	2147	6229	4694		1256	2147	1925.2	1868.68
ATCG00680.1	1257	2175	6345	4748		1257	2175	1961.05	1890.18
ATCG00680.1	1258	2183	6423	4792		1258	2183	1985.16	1907.7
ATCG00680.1	1259	2178	6458	4794		1259	2178	1995.98	1908.49
ATCG00680.1	1260	2161	6560	4741		1260	2161	2027.5	1887.39
ATCG00680.1	1261	2159	6561	4731		1261	2159	2027.81	1883.41
ATCG00680.1	1262	1996	6052	4406		1262	1996	1870.49	1754.03
ATCG00680.1	1263	1839	5465	3892		1263	1839	1689.07	1549.41
ATCG00680.1	1264	1702	5144	3686		1264	1702	1589.86	1467.4
ATCG00680.1	1265	1703	5168	3682		1265	1703	1597.27	1465.8
ATCG00680.1	1266	1634	5030	3620		1266	1634	1554.62	1441.12
ATCG00680.1	1267	1538	4859	3403		1267	1538	1501.77	1354.74
ATCG00680.1	1268	1515	4727	3289		1268	1515	1460.97	1309.35
ATCG00680.1	1269	585	2031	1067		1269	585	627.722	424.773
ATCG00680.1	1270	570	2000	1047		1270	570	618.14	416.811
ATCG00680.1	1271	567	2001	1043		1271	567	618.45	415.219
ATCG00680.1	1272	542	1903	972		1272	542	588.161	386.953
ATCG00680.1	1273	474	1772	902		1273	474	547.672	359.086
ATCG00680.1	1274	607	2021	1202		1274	607	624.631	478.516
ATCG00680.1	1275	668	2243	1346		1275	668	693.244	535.843
ATCG00680.1	1276	755	2419	1540		1276	755	747.641	613.074
ATCG00680.1	1277	801	2522	1607		1277	801	779.475	639.747
ATCG00680.1	1278	838	2626	1662		1278	838	811.618	661.643
ATCG00680.1	1279	852	2636	1689		1279	852	814.709	672.391
ATCG00680.1	1280	845	2595	1687		1280	845	802.037	671.595
ATCG00680.1	1281	828	2527	1675		1281	828	781.02	666.818
ATCG00680.1	1282	808	2392	1639		1282	808	739.296	652.486
ATCG00680.1	1283	784	2273	1598		1283	784	702.517	636.164
ATCG00680.1	1284	762	2217	1578		1284	762	685.209	628.202
ATCG00680.1	1285	759	2184	1570		1285	759	675.009	625.017
ATCG00680.1	1286	762	2086	1558		1286	762	644.72	620.24
ATCG00680.1	1287	753	1893	1491		1287	753	585.07	593.567
ATCG00680.1	1288	719	1760	1415		1288	719	543.964	563.312
ATCG00680.1	1289	723	1744	1422		1289	723	539.018	566.098
ATCG00680.1	1290	735	1766	1432		1290	735	545.818	570.08
ATCG00680.1	1291	749	1790	1436		1291	749	553.236	571.672
ATCG00680.1	1292	746	1800	1431		1292	746	556.326	569.681
ATCG00680.1	1293	754	1835	1447		1293	754	567.144	576.051
ATCG00680.1	1294	787	1953	1515		1294	787	603.614	603.122
ATCG00680.1	1295	764	1902	1509		1295	764	587.852	600.733
ATCG00680.1	1296	718	1782	1423		1296	718	550.763	566.497
ATCG00680.1	1297	724	1783	1420		1297	724	551.072	565.302
ATCG00680.1	1298	725	1829	1451		1298	725	565.289	577.643
ATCG00680.1	1299	720	1863	1467		1299	720	575.798	584.013
ATCG00680.1	1300	712	1838	1485		1300	712	568.071	591.179
ATCG00680.1	1301	686	1723	1422		1301	686	532.528	566.098
ATCG00680.1	1302	768	1876	1629		1302	768	579.816	648.505
ATCG00680.1	1303	800	1946	1703		1303	800	601.451	677.965
ATCG00680.1	1304	806	1985	1745		1304	806	613.504	694.685
ATCG00680.1	1305	721	1734	1529		1305	721	535.928	608.695
ATCG00680.1	1306	689	1702	1512		1306	689	526.038	601.928
ATCG00680.1	1307	694	1730	1545		1307	694	534.691	615.065
ATCG00680.1	1308	702	1746	1575		1308	702	539.637	627.008
ATCG00680.1	1309	631	1615	1478		1309	631	499.148	588.392
ATCG00680.1	1310	627	1599	1461		1310	627	494.203	581.624
ATCG00680.1	1311	606	1582	1433		1311	606	488.949	570.478
ATCG00680.1	1312	606	1575	1425		1312	606	486.786	567.293
ATCG00680.1	1313	607	1573	1423		1313	607	486.167	566.497
ATCG00680.1	1314	602	1561	1412		1314	602	482.459	562.117
ATCG00680.1	1315	597	1550	1391		1315	597	479.059	553.757
ATCG00680.1	1316	585	1528	1380		1316	585	472.259	549.378
ATCG00680.1	1317	563	1470	1343		1317	563	454.333	534.649
ATCG00680.1	1318	526	1368	1293		1318	526	422.808	514.744
ATCG00680.1	1319	529	1370	1309		1319	529	423.426	521.113
ATCG00680.1	1320	534	1334	1304		1320	534	412.3	519.123
ATCG00680.1	1321	512	1289	1271		1321	512	398.392	505.985
ATCG00680.1	1322	503	1263	1261		1322	503	390.356	502.004
ATCG00680.1	1323	482	1179	1232		1323	482	364.394	490.459
ATCG00680.1	1324	447	958	1168		1324	447	296.089	464.981
ATCG00680.1	1325	424	894	1095		1325	424	276.309	435.92
ATCG00680.1	1326	412	821	1071		1326	412	253.747	426.365
ATCG00680.1	1327	394	739	1019		1327	394	228.403	405.664
ATCG00680.1	1328	385	713	1016		1328	385	220.367	404.47
ATCG00680.1	1329	380	698	1007		1329	380	215.731	400.887
ATCG00680.1	1330	370	675	1000		1330	370	208.622	398.1
ATCG00680.1	1331	362	653	997		1331	362	201.823	396.906
ATCG00680.1	1332	329	610	926		1332	329	188.533	368.641
ATCG00680.1	1333	292	538	882		1333	292	166.28	351.124
ATCG00680.1	1334	194	349	500		1334	194	107.866	199.05
ATCG00680.1	1335	170	308	445		1335	170	95.1936	177.155
ATCG00680.1	1336	161	272	425		1336	161	84.0671	169.193
ATCG00680.1	1337	212	447	563		1337	212	138.154	224.13
ATCG00680.1	1338	302	630	801		1338	302	194.714	318.878
ATCG00680.1	1339	299	648	776		1339	299	200.278	308.926
ATCG00680.1	1340	334	812	839		1340	334	250.965	334.006
ATCG00680.1	1341	352	993	913		1341	352	306.907	363.465
ATCG00680.1	1342	376	1131	1028		1342	376	349.558	409.247
ATCG00680.1	1343	410	1250	1097		1343	410	386.338	436.716
ATCG00680.1	1344	434	1316	1140		1344	434	406.736	453.834
ATCG00680.1	1345	487	1420	1208		1345	487	438.88	480.905
ATCG00680.1	1346	499	1471	1260		1346	499	454.642	501.606
ATCG00680.1	1347	570	1661	1404		1347	570	513.366	558.933
ATCG00680.1	1348	604	1737	1474		1348	604	536.855	586.8
ATCG00680.1	1349	630	1863	1533		1349	630	575.798	610.288
ATCG00680.1	1350	642	1883	1538		1350	642	581.979	612.278
ATCG00680.1	1351	681	1985	1629		1351	681	613.504	648.505
ATCG00680.1	1352	722	2133	1718		1352	722	659.247	683.936
ATCG00680.1	1353	745	2208	1770		1353	745	682.427	704.637
ATCG00680.1	1354	768	2313	1792		1354	768	714.879	713.396
ATCG00680.1	1355	801	2497	1866		1355	801	771.748	742.855
ATCG00680.1	1356	830	2623	1904		1356	830	810.691	757.983
ATCG00680.1	1357	842	2740	1938		1357	842	846.852	771.518
ATCG00680.1	1358	858	2899	1971		1358	858	895.995	784.656
ATCG00680.1	1359	876	2967	2000		1359	876	917.011	796.2
ATCG00680.1	1360	876	2969	2000		1360	876	917.629	796.2
ATCG00680.1	1361	876	2972	2002		1361	876	918.557	796.997
ATCG00680.1	1362	876	2976	2004		1362	876	919.793	797.793
ATCG00680.1	1363	881	2977	2009		1363	881	920.102	799.783
ATCG00680.1	1364	886	2852	1971		1364	886	881.468	784.656
ATCG00680.1	1365	913	2922	2026		1365	913	903.103	806.551
ATCG00680.1	1366	915	2947	2031		1366	915	910.83	808.542
ATCG00680.1	1367	935	2995	2067		1367	935	925.665	822.873
ATCG00680.1	1368	960	3086	2093		1368	960	953.791	833.224
ATCG00680.1	1369	867	2720	1772		1369	867	840.671	705.434
ATCG00680.1	1370	852	2761	1786		1370	852	853.343	711.007
ATCG00680.1	1371	789	2616	1589		1371	789	808.528	632.581
ATCG00680.1	1372	846	2913	1760		1372	846	900.322	700.656
ATCG00680.1	1373	995	3248	2032		1373	995	1003.86	808.94
ATCG00680.1	1374	1113	3596	2249		1374	1113	1111.42	895.327
ATCG00680.1	1375	1176	3766	2488		1375	1176	1163.96	990.473
ATCG00680.1	1376	1563	4807	3940		1376	1563	1485.7	1568.51
ATCG00680.1	1377	1721	5431	4393		1377	1721	1678.56	1748.85
ATCG00680.1	1378	2034	6417	5242		1378	2034	1983.3	2086.84
ATCG00680.1	1379	2453	8052	6558		1379	2453	2488.63	2610.74
ATCG00680.1	1380	2726	9162	7497		1380	2726	2831.7	2984.56
ATCG00680.1	1381	3455	12499	10595		1381	3455	3863.07	4217.87
ATCG00680.1	1382	3827	13800	11646		1382	3827	4265.17	4636.28
ATCG00680.1	1383	3866	13921	12233		1383	3866	4302.57	4869.96
ATCG00680.1	1384	4165	14895	13356		1384	4165	4603.6	5317.03
ATCG00680.1	1385	4401	15705	14372		1385	4401	4853.95	5721.5
ATCG00680.1	1386	4968	17646	15930		1386	4968	5453.85	6341.74
ATCG00680.1	1387	5484	19471	18087		1387	5484	6017.91	7200.44
ATCG00680.1	1388	5625	20047	18881		1388	5625	6195.93	7516.53
ATCG00680.1	1389	6013	21306	19830		1389	6013	6585.05	7894.33
ATCG00680.1	1390	6298	22429	20781		1390	6298	6932.14	8272.92
ATCG00680.1	1391	6830	24331	22071		1391	6830	7519.99	8786.47
ATCG00680.1	1392	7016	25004	22538		1392	7016	7727.99	8972.38
ATCG00680.1	1393	7038	25070	22570		1393	7038	7748.39	8985.12
ATCG00680.1	1394	7195	25593	22927		1394	7195	7910.03	9127.24
ATCG00680.1	1395	7246	25871	23182		1395	7246	7995.96	9228.76
ATCG00680.1	1396	7401	26386	23766		1396	7401	8155.13	9461.25
ATCG00680.1	1397	7461	26322	24303		1397	7461	8135.35	9675.03
ATCG00680.1	1398	7647	26692	25150		1398	7647	8249.7	10012.2
ATCG00680.1	1399	8161	29610	27824		1399	8161	9151.57	11076.7
ATCG00680.1	1400	8554	31078	29528		1400	8554	9605.28	11755.1
ATCG00680.1	1401	9848	37180	34392		1401	9848	11491.2	13691.5
ATCG00680.1	1402	10287	39258	36014		1402	10287	12133.5	14337.2
ATCG00680.1	1403	10441	39993	36296		1403	10441	12360.6	14449.4
ATCG00680.1	1404	10525	40383	36563		1404	10525	12481.2	14555.7
ATCG00680.1	1405	10570	40653	36694		1405	10570	12564.6	14607.9
ATCG00680.1	1406	10528	41025	36645		1406	10528	12679.6	14588.4
ATCG00680.1	1407	9848	38290	34481		1407	9848	11834.3	13726.9
ATCG00680.1	1408	9686	37365	34042		1408	9686	11548.4	13552.1
ATCG00680.1	1409	8590	32794	30367		1409	8590	10135.6	12089.1
ATCG00680.1	1410	8076	30909	28279		1410	8076	9553.05	11257.9
ATCG00680.1	1411	8032	30748	28145		1411	8032	9503.29	11204.5
ATCG00680.1	1412	8001	30656	28110		1412	8001	9474.86	11190.6
ATCG00680.1	1413	7907	30364	27937		1413	7907	9384.61	11121.7
ATCG00680.1	1414	7613	29274	27107		1414	7613	9047.72	10791.3
ATCG00680.1	1415	7094	27804	25440		1415	7094	8593.39	10127.7
ATCG00680.1	1416	6759	26838	24812		1416	6759	8294.83	9877.66
ATCG00680.1	1417	5798	23698	19948		1417	5798	7324.35	7941.3
ATCG00680.1	1418	5512	22776	19206		1418	5512	7039.38	7645.91
ATCG00680.1	1419	5452	22558	19039		1419	5452	6972.01	7579.43
ATCG00680.1	1420	4873	20919	17367		1420	4873	6465.44	6913.81
ATCG00680.1	1421	4680	20382	16989		1421	4680	6299.47	6763.32
ATCG00680.1	1422	4441	19318	16487		1422	4441	5970.62	6563.48
ATCG00680.1	1423	4298	18762	16051		1423	4298	5798.78	6389.91
ATCG00680.1	1424	4122	18071	15631		1424	4122	5585.21	6222.7
ATCG00680.1	1425	4052	17845	15497		1425	4052	5515.36	6169.36
ATCG00680.1	1426	3888	16951	15008		1426	3888	5239.05	5974.69
ATCG00680.1	1427	3859	16825	14940		1427	3859	5200.11	5947.62
ATCG00680.1	1428	3762	16300	14702		1428	3762	5037.84	5852.87
ATCG00680.1	1429	3399	15070	13327		1429	3399	4657.69	5305.48
ATCG00680.1	1430	2540	11876	9641		1430	2540	3670.52	3838.08
ATCG00680.1	1431	969	4314	2414		1431	969	1333.33	961.014
ATCG00680.1	1432	750	2979	1742		1432	750	920.72	693.491
ATCG00680.1	1433	358	1280	818		1433	358	395.61	325.646
ATCG00680.1	1434	263	943	713		1434	263	291.453	283.845
ATCG00680.1	1435	224	782	570		1435	224	241.693	226.917
ATCG00680.1	1436	171	558	452		1436	171	172.461	179.941
ATCG00680.1	1437	108	263	330		1437	108	81.2855	131.373
ATCG00680.1	1438	93	232	289		1438	93	71.7043	115.051
ATCG00680.1	1439	86	200	232		1439	86	61.814	92.3592
ATCG00680.1	1440	87	192	212		1440	87	59.3415	84.3972
ATCG00680.1	1441	90	201	224		1441	90	62.1231	89.1744
ATCG00680.1	1442	90	198	222		1442	90	61.1959	88.3782
ATCG00680.1	1443	87	183	215		1443	87	56.5598	85.5915
ATCG00680.1	1444	81	175	214		1444	81	54.0873	85.1934
ATCG00680.1	1445	78	179	213		1445	78	55.3236	84.7953
ATCG00680.1	1446	79	185	222		1446	79	57.178	88.3782
ATCG00680.1	1447	78	190	223		1447	78	58.7233	88.7763
ATCG00680.1	1448	79	191	223		1448	79	59.0324	88.7763
ATCG00680.1	1449	80	195	220		1449	80	60.2687	87.582
ATCG00680.1	1450	80	197	224		1450	80	60.8868	89.1744
ATCG00680.1	1451	75	171	204		1451	75	52.851	81.2124
ATCG00680.1	1452	90	184	226		1452	90	56.8689	89.9706
ATCG00680.1	1453	109	203	253		1453	109	62.7413	100.719
ATCG00680.1	1454	110	214	263		1454	110	66.141	104.7
ATCG00680.1	1455	127	246	284		1455	127	76.0313	113.06
ATCG00680.1	1456	135	293	304		1456	135	90.5576	121.022
ATCG00680.1	1457	135	298	313		1457	135	92.1029	124.605
ATCG00680.1	1458	135	298	314		1458	135	92.1029	125.003
ATCG00680.1	1459	142	305	317		1459	142	94.2664	126.198
ATCG00680.1	1460	146	309	325		1460	146	95.5027	129.383
ATCG00680.1	1461	163	341	383		1461	163	105.393	152.472
ATCG00680.1	1462	169	354	408		1462	169	109.411	162.425
ATCG00680.1	1463	177	417	461		1463	177	128.882	183.524
ATCG00680.1	1464	210	484	521		1464	210	149.59	207.41
ATCG00680.1	1465	223	567	548		1465	223	175.243	218.159
ATCG00680.1	1466	703	1892	1423		1466	703	584.761	566.497
ATCG00680.1	1467	1233	3209	2790		1467	1233	991.806	1110.7
ATCG00680.1	1468	1937	4965	4252		1468	1937	1534.53	1692.72
ATCG00680.1	1469	2469	6388	5547		1469	2469	1974.34	2208.26
ATCG00680.1	1470	2501	6499	5608		1470	2501	2008.65	2232.55
ATCG00680.1	1471	2527	6668	5707		1471	2527	2060.88	2271.96
ATCG00680.1	1472	2548	6762	5745		1472	2548	2089.93	2287.09
ATCG00680.1	1473	2631	7180	5851		1473	2631	2219.12	2329.28
ATCG00680.1	1474	2695	7675	6023		1474	2695	2372.11	2397.76
ATCG00680.1	1475	2716	7911	6079		1475	2716	2445.05	2420.05
ATCG00680.1	1476	2730	8053	6105		1476	2730	2488.94	2430.4
ATCG00680.1	1477	2730	8058	6107		1477	2730	2490.49	2431.2
ATCG00680.1	1478	2730	8056	6107		1478	2730	2489.87	2431.2
ATCG00680.1	1479	2728	8048	6103		1479	2728	2487.4	2429.61
ATCG00680.1	1480	2722	8012	6080		1480	2722	2476.27	2420.45
ATCG00680.1	1481	2711	7988	6073		1481	2711	2468.85	2417.66
ATCG00680.1	1482	2696	7948	6039		1482	2696	2456.49	2404.13
ATCG00680.1	1483	2685	7949	6036		1483	2685	2456.8	2402.93
ATCG00680.1	1484	2684	7944	6028		1484	2684	2455.25	2399.75
ATCG00680.1	1485	2670	7940	6024		1485	2670	2454.02	2398.16
ATCG00680.1	1486	2707	8003	6097		1486	2707	2473.49	2427.22
ATCG00680.1	1487	2762	8048	6152		1487	2762	2487.4	2449.11
ATCG00680.1	1488	2805	8125	6240		1488	2805	2511.2	2484.15
ATCG00680.1	1489	2849	8287	6298		1489	2849	2561.26	2507.24
ATCG00680.1	1490	2873	8364	6358		1490	2873	2585.06	2531.12
ATCG00680.1	1491	2920	8533	6428		1491	2920	2637.3	2558.99
ATCG00680.1	1492	3350	9883	7098		1492	3350	3054.54	2825.72
ATCG00680.1	1493	3745	11730	7853		1493	3745	3625.39	3126.28
ATCG00680.1	1494	3855	12455	7978		1494	3855	3849.47	3176.04
ATCG00680.1	1495	3896	12498	7973		1495	3896	3862.76	3174.05
ATCG00680.1	1496	3909	12520	7992		1496	3909	3869.56	3181.62
ATCG00680.1	1497	3217	10183	6539		1497	3217	3147.26	2603.18
ATCG00680.1	1498	3014	9520	5953		1498	3014	2942.35	2369.89
ATCG00680.1	1499	2570	8243	5216		1499	2570	2547.67	2076.49
ATCG00680.1	1500	2198	7398	4498		1500	2198	2286.5	1790.65
ATCG00680.1	1501	2089	7133	4373		1501	2089	2204.6	1740.89
ATCG00680.1	1502	1540	5797	2833		1502	1540	1791.68	1127.82
ATCG00680.1	1503	1496	5712	2665		1503	1496	1765.41	1060.94
ATCG00680.1	1504	1490	5703	2652		1504	1490	1762.63	1055.76
ATCG00680.1	1505	1490	5700	2651		1505	1490	1761.7	1055.36
ATCG00680.1	1506	1490	5698	2649		1506	1490	1761.08	1054.57
ATCG00680.1	1507	1485	5691	2633		1507	1485	1758.92	1048.2
ATCG00680.1	1508	1485	5691	2633		1508	1485	1758.92	1048.2
ATCG00680.1	1509	1485	5691	2632		1509	1485	1758.92	1047.8
ATCG00680.1	1510	1485	5691	2632		1510	1485	1758.92	1047.8
ATCG00680.1	1511	1485	5689	2632		1511	1485	1758.3	1047.8
ATCG00680.1	1512	1483	5680	2631		1512	1483	1755.52	1047.4
ATCG00680.1	1513	1482	5660	2622		1513	1482	1749.34	1043.82
ATCG00680.1	1514	1469	5590	2549		1514	1469	1727.7	1014.76
ATCG00680.1	1515	1459	5573	2540		1515	1459	1722.45	1011.17
ATCG00680.1	1516	1422	5423	2426		1516	1422	1676.09	965.791
ATCG00680.1	1517	1298	4880	2223		1517	1298	1508.26	884.977
ATCG00680.1	1518	1246	4666	2110		1518	1246	1442.12	839.991
ATCG00680.1	1519	1231	4618	2101		1519	1231	1427.29	836.409
ATCG00680.1	1520	1226	4575	2091		1520	1226	1414	832.428
ATCG00680.1	1521	808	2248	1282		1521	808	694.79	510.364
ATCG00680.1	1522	774	2148	1254		1522	774	663.883	499.218
ATCG00680.1	1523	731	2046	1220		1523	731	632.358	485.682
ATCG00680.1	1524	320	595	493		1524	320	183.897	196.263
ATCG00680.1	1525	211	381	374		1525	211	117.756	148.889
ATCG00680.1	1526	145	269	281		1526	145	83.1399	111.866
ATCG00680.1	1527	112	205	215		1527	112	63.3594	85.5915
ATCG00680.1	1528	48	68	105		1528	48	21.0168	41.8005
ATCG00680.1	1529	0	0	0		1529	0	0	0
ATCG00680.1	1530	0	0	0		1530	0	0	0
ATCG00680.1	1531	0	0	0		1531	0	0	0
ATCG00680.1	1532	0	0	0		1532	0	0	0
ATCG00680.1	1533	0	0	0		1533	0	0	0
ATCG00680.1	1534	0	0	0		1534	0	0	0
ATCG00680.1	1535	0	0	0		1535	0	0	0
ATCG00680.1	1536	0	0	0		1536	0	0	0
ATCG00680.1	1537	0	0	0		1537	0	0	0
ATCG00680.1	1538	0	0	0		1538	0	0	0
ATCG00680.1	1539	0	0	0		1539	0	0	0
ATCG00680.1	1540	0	0	0		1540	0	0	0
ATCG00680.1	1541	0	0	0		1541	0	0	0
ATCG00680.1	1542	0	0	0		1542	0	0	0
ATCG00680.1	1543	0	0	0		1543	0	0	0

## Sheet: Fig. 6e
Replicate 3	Raw data					After normalization
gene	pos	wt3-count	fpb1-3-count	pam68-3-count		pos	wt3-count	fpb1-3-count	pam68-3-count
ATCG00680.1	-15	0	0	1		-15	0	0	0.354842
ATCG00680.1	-14	0	0	1		-14	0	0	0.354842
ATCG00680.1	-13	0	0	1		-13	0	0	0.354842
ATCG00680.1	-12	0	0	1		-12	0	0	0.354842
ATCG00680.1	-11	0	0	1		-11	0	0	0.354842
ATCG00680.1	-10	0	0	1		-10	0	0	0.354842
ATCG00680.1	-9	0	0	1		-9	0	0	0.354842
ATCG00680.1	-8	0	0	1		-8	0	0	0.354842
ATCG00680.1	-7	0	0	1		-7	0	0	0.354842
ATCG00680.1	-6	0	0	1		-6	0	0	0.354842
ATCG00680.1	-5	0	0	1		-5	0	0	0.354842
ATCG00680.1	-4	0	1	1		-4	0	0.583385	0.354842
ATCG00680.1	-3	0	1	3		-3	0	0.583385	1.06453
ATCG00680.1	-2	0	1	3		-2	0	0.583385	1.06453
ATCG00680.1	-1	1	1	4		-1	1	0.583385	1.41937
ATCG00680.1	0	4	4	16		0	4	2.33354	5.67747
ATCG00680.1	1	38	36	74		1	38	21.0018	26.2583
ATCG00680.1	2	134	148	260		2	134	86.3409	92.2589
ATCG00680.1	3	185	209	419		3	185	121.927	148.679
ATCG00680.1	4	258	309	651		4	258	180.266	231.002
ATCG00680.1	5	382	499	1043		5	382	291.109	370.1
ATCG00680.1	6	546	723	1467		6	546	421.787	520.553
ATCG00680.1	7	1720	2513	4376		7	1720	1466.05	1552.79
ATCG00680.1	8	2763	4023	6629		8	2763	2346.96	2352.25
ATCG00680.1	9	3333	5034	7851		9	3333	2936.76	2785.87
ATCG00680.1	10	3614	5404	8450		10	3614	3152.61	2998.42
ATCG00680.1	11	4141	6245	9854		11	4141	3643.24	3496.61
ATCG00680.1	12	4746	7243	11660		12	4746	4225.45	4137.46
ATCG00680.1	13	4922	7544	12177		13	4922	4401.05	4320.91
ATCG00680.1	14	4943	7561	12225		14	4943	4410.97	4337.94
ATCG00680.1	15	4944	7567	12231		15	4944	4414.47	4340.07
ATCG00680.1	16	4948	7572	12237		16	4948	4417.39	4342.2
ATCG00680.1	17	4949	7576	12246		17	4949	4419.72	4345.4
ATCG00680.1	18	4949	7577	12250		18	4949	4420.31	4346.82
ATCG00680.1	19	4961	7583	12260		19	4961	4423.81	4350.36
ATCG00680.1	20	4984	7593	12301		20	4984	4429.64	4364.91
ATCG00680.1	21	4987	7600	12306		21	4987	4433.72	4366.69
ATCG00680.1	22	4987	7602	12314		22	4987	4434.89	4369.53
ATCG00680.1	23	4987	7603	12316		23	4987	4435.47	4370.24
ATCG00680.1	24	4985	7603	12316		24	4985	4435.47	4370.24
ATCG00680.1	25	4986	7605	12320		25	4986	4436.64	4371.65
ATCG00680.1	26	4987	7605	12322		26	4987	4436.64	4372.36
ATCG00680.1	27	4990	7606	12326		27	4990	4437.22	4373.78
ATCG00680.1	28	4992	7607	12327		28	4992	4437.81	4374.14
ATCG00680.1	29	4992	7609	12325		29	4992	4438.97	4373.43
ATCG00680.1	30	4992	7610	12326		30	4992	4439.56	4373.78
ATCG00680.1	31	4993	7608	12319		31	4993	4438.39	4371.3
ATCG00680.1	32	4979	7597	12303		32	4979	4431.97	4365.62
ATCG00680.1	33	4978	7594	12294		33	4978	4430.22	4362.43
ATCG00680.1	34	4957	7567	12258		34	4957	4414.47	4349.65
ATCG00680.1	35	4929	7524	12191		35	4929	4389.39	4325.88
ATCG00680.1	36	4874	7452	12038		36	4874	4347.38	4271.59
ATCG00680.1	37	4392	6693	10090		37	4392	3904.59	3580.36
ATCG00680.1	38	4279	6391	9521		38	4279	3728.41	3378.45
ATCG00680.1	39	4166	6186	9089		39	4166	3608.82	3225.16
ATCG00680.1	40	4070	6021	8787		40	4070	3512.56	3118
ATCG00680.1	41	3848	5646	8310		41	3848	3293.79	2948.74
ATCG00680.1	42	3697	5395	7937		42	3697	3147.36	2816.38
ATCG00680.1	43	3403	4969	7028		43	3403	2898.84	2493.83
ATCG00680.1	44	1407	2067	2936		44	1407	1205.86	1041.82
ATCG00680.1	45	291	322	590		45	291	187.85	209.357
ATCG00680.1	46	199	177	344		46	199	103.259	122.066
ATCG00680.1	47	63	46	119		47	63	26.8357	42.2262
ATCG00680.1	48	57	39	103		48	57	22.752	36.5487
ATCG00680.1	49	57	39	103		49	57	22.752	36.5487
ATCG00680.1	50	53	39	105		50	53	22.752	37.2584
ATCG00680.1	51	26	26	53		51	26	15.168	18.8066
ATCG00680.1	52	25	26	44		52	25	15.168	15.6131
ATCG00680.1	53	18	20	33		53	18	11.6677	11.7098
ATCG00680.1	54	17	19	30		54	17	11.0843	10.6453
ATCG00680.1	55	17	20	29		55	17	11.6677	10.2904
ATCG00680.1	56	17	20	29		56	17	11.6677	10.2904
ATCG00680.1	57	21	21	29		57	21	12.2511	10.2904
ATCG00680.1	58	23	25	34		58	23	14.5846	12.0646
ATCG00680.1	59	23	24	33		59	23	14.0012	11.7098
ATCG00680.1	60	18	22	22		60	18	12.8345	7.80653
ATCG00680.1	61	18	24	24		61	18	14.0012	8.51621
ATCG00680.1	62	20	28	28		62	20	16.3348	9.93558
ATCG00680.1	63	20	27	27		63	20	15.7514	9.58074
ATCG00680.1	64	20	30	27		64	20	17.5015	9.58074
ATCG00680.1	65	18	35	32		65	18	20.4185	11.3549
ATCG00680.1	66	17	43	36		66	17	25.0855	12.7743
ATCG00680.1	67	27	54	49		67	27	31.5028	17.3873
ATCG00680.1	68	45	76	81		68	45	44.3372	28.7422
ATCG00680.1	69	57	106	119		69	57	61.8388	42.2262
ATCG00680.1	70	86	151	219		70	86	88.0911	77.7104
ATCG00680.1	71	115	199	333		71	115	116.094	118.162
ATCG00680.1	72	162	269	468		72	162	156.93	166.066
ATCG00680.1	73	241	367	730		73	241	214.102	259.035
ATCG00680.1	74	292	397	828		74	292	231.604	293.809
ATCG00680.1	75	295	400	834		75	295	233.354	295.938
ATCG00680.1	76	307	411	840		76	307	239.771	298.067
ATCG00680.1	77	322	429	869		77	322	250.272	308.358
ATCG00680.1	78	327	438	885		78	327	255.522	314.035
ATCG00680.1	79	330	446	903		79	330	260.19	320.422
ATCG00680.1	80	352	486	975		80	352	283.525	345.971
ATCG00680.1	81	390	539	1057		81	390	314.444	375.068
ATCG00680.1	82	387	537	1069		82	387	313.278	379.326
ATCG00680.1	83	394	551	1077		83	394	321.445	382.165
ATCG00680.1	84	410	581	1112		84	410	338.946	394.584
ATCG00680.1	85	422	603	1150		85	422	351.781	408.068
ATCG00680.1	86	467	730	1317		86	467	425.871	467.327
ATCG00680.1	87	545	881	1536		87	545	513.962	545.037
ATCG00680.1	88	607	1020	1682		88	607	595.052	596.844
ATCG00680.1	89	657	1096	1771		89	657	639.39	628.425
ATCG00680.1	90	689	1141	1834		90	689	665.642	650.78
ATCG00680.1	91	694	1146	1852		91	694	668.559	657.168
ATCG00680.1	92	708	1163	1884		92	708	678.476	668.523
ATCG00680.1	93	751	1207	1955		93	751	704.145	693.716
ATCG00680.1	94	761	1225	1993		94	761	714.646	707.2
ATCG00680.1	95	766	1234	2009		95	766	719.897	712.878
ATCG00680.1	96	806	1298	2115		96	806	757.233	750.491
ATCG00680.1	97	849	1390	2241		97	849	810.905	795.201
ATCG00680.1	98	850	1397	2248		98	850	814.988	797.685
ATCG00680.1	99	851	1396	2249		99	851	814.405	798.04
ATCG00680.1	100	849	1395	2244		100	849	813.822	796.266
ATCG00680.1	101	945	1519	2494		101	945	886.161	884.976
ATCG00680.1	102	1046	1604	2633		102	1046	935.749	934.299
ATCG00680.1	103	1023	1597	2541		103	1023	931.665	901.654
ATCG00680.1	104	1014	1594	2486		104	1014	929.915	882.137
ATCG00680.1	105	1002	1574	2460		105	1002	918.247	872.912
ATCG00680.1	106	988	1564	2419		106	988	912.414	858.363
ATCG00680.1	107	978	1555	2366		107	978	907.163	839.556
ATCG00680.1	108	966	1546	2356		108	966	901.913	836.008
ATCG00680.1	109	961	1542	2351		109	961	899.579	834.234
ATCG00680.1	110	938	1524	2338		110	938	889.078	829.621
ATCG00680.1	111	877	1472	2242		111	877	858.742	795.556
ATCG00680.1	112	859	1444	2181		112	859	842.407	773.911
ATCG00680.1	113	855	1417	2157		113	855	826.656	765.394
ATCG00680.1	114	845	1411	2134		114	845	823.156	757.233
ATCG00680.1	115	797	1321	1995		115	797	770.651	707.91
ATCG00680.1	116	774	1250	1889		116	774	729.231	670.297
ATCG00680.1	117	760	1192	1827		117	760	695.394	648.297
ATCG00680.1	118	659	977	1577		118	659	569.967	559.586
ATCG00680.1	119	644	955	1517		119	644	557.132	538.295
ATCG00680.1	120	625	929	1456		120	625	541.964	516.65
ATCG00680.1	121	622	925	1451		121	622	539.631	514.876
ATCG00680.1	122	582	846	1375		122	582	493.543	487.908
ATCG00680.1	123	580	838	1366		123	580	488.876	484.714
ATCG00680.1	124	579	830	1363		124	579	484.209	483.65
ATCG00680.1	125	564	812	1352		125	564	473.708	479.747
ATCG00680.1	126	492	737	1214		126	492	429.954	430.778
ATCG00680.1	127	488	734	1205		127	488	428.204	427.585
ATCG00680.1	128	488	734	1201		128	488	428.204	426.165
ATCG00680.1	129	374	557	917		129	374	324.945	325.39
ATCG00680.1	130	364	528	878		130	364	308.027	311.551
ATCG00680.1	131	362	526	876		131	362	306.86	310.842
ATCG00680.1	132	285	410	677		132	285	239.188	240.228
ATCG00680.1	133	151	212	353		133	151	123.678	125.259
ATCG00680.1	134	135	177	325		134	135	103.259	115.324
ATCG00680.1	135	52	43	96		135	52	25.0855	34.0648
ATCG00680.1	136	37	33	61		136	37	19.2517	21.6454
ATCG00680.1	137	34	29	58		137	34	16.9182	20.5808
ATCG00680.1	138	33	31	59		138	33	18.0849	20.9357
ATCG00680.1	139	36	32	59		139	36	18.6683	20.9357
ATCG00680.1	140	36	29	45		140	36	16.9182	15.9679
ATCG00680.1	141	32	31	43		141	32	18.0849	15.2582
ATCG00680.1	142	31	26	47		142	31	15.168	16.6776
ATCG00680.1	143	25	18	38		143	25	10.5009	13.484
ATCG00680.1	144	28	22	39		144	28	12.8345	13.8388
ATCG00680.1	145	28	22	39		145	28	12.8345	13.8388
ATCG00680.1	146	28	22	37		146	28	12.8345	13.1292
ATCG00680.1	147	28	22	37		147	28	12.8345	13.1292
ATCG00680.1	148	28	22	37		148	28	12.8345	13.1292
ATCG00680.1	149	28	20	35		149	28	11.6677	12.4195
ATCG00680.1	150	25	19	31		150	25	11.0843	11.0001
ATCG00680.1	151	25	19	34		151	25	11.0843	12.0646
ATCG00680.1	152	24	19	34		152	24	11.0843	12.0646
ATCG00680.1	153	25	19	34		153	25	11.0843	12.0646
ATCG00680.1	154	24	19	35		154	24	11.0843	12.4195
ATCG00680.1	155	28	22	38		155	28	12.8345	13.484
ATCG00680.1	156	28	22	45		156	28	12.8345	15.9679
ATCG00680.1	157	29	22	46		157	29	12.8345	16.3227
ATCG00680.1	158	28	27	51		158	28	15.7514	18.0969
ATCG00680.1	159	28	27	53		159	28	15.7514	18.8066
ATCG00680.1	160	40	47	105		160	40	27.4191	37.2584
ATCG00680.1	161	71	125	261		161	71	72.9231	92.6138
ATCG00680.1	162	94	162	398		162	94	94.5083	141.227
ATCG00680.1	163	144	242	527		163	144	141.179	187.002
ATCG00680.1	164	149	246	548		164	149	143.513	194.453
ATCG00680.1	165	156	249	559		165	156	145.263	198.357
ATCG00680.1	166	158	251	567		166	158	146.43	201.195
ATCG00680.1	167	157	251	566		167	157	146.43	200.841
ATCG00680.1	168	157	251	566		168	157	146.43	200.841
ATCG00680.1	169	157	251	566		169	157	146.43	200.841
ATCG00680.1	170	154	251	564		170	154	146.43	200.131
ATCG00680.1	171	154	251	563		171	154	146.43	199.776
ATCG00680.1	172	155	251	566		172	155	146.43	200.841
ATCG00680.1	173	156	249	562		173	156	145.263	199.421
ATCG00680.1	174	151	244	553		174	151	142.346	196.228
ATCG00680.1	175	150	251	560		175	150	146.43	198.712
ATCG00680.1	176	153	255	570		176	153	148.763	202.26
ATCG00680.1	177	176	270	606		177	176	157.514	215.034
ATCG00680.1	178	224	323	718		178	224	188.433	254.777
ATCG00680.1	179	280	405	821		179	280	236.271	291.325
ATCG00680.1	180	297	454	860		180	297	264.857	305.164
ATCG00680.1	181	305	463	878		181	305	270.107	311.551
ATCG00680.1	182	314	472	900		182	314	275.358	319.358
ATCG00680.1	183	328	491	932		183	328	286.442	330.713
ATCG00680.1	184	328	493	936		184	328	287.609	332.132
ATCG00680.1	185	347	532	1035		185	347	310.361	367.262
ATCG00680.1	186	367	545	1072		186	367	317.945	380.391
ATCG00680.1	187	384	572	1115		187	384	333.696	395.649
ATCG00680.1	188	407	606	1151		188	407	353.531	408.423
ATCG00680.1	189	429	619	1184		189	429	361.115	420.133
ATCG00680.1	190	445	639	1209		190	445	372.783	429.004
ATCG00680.1	191	478	685	1316		191	478	399.618	466.972
ATCG00680.1	192	482	694	1325		192	482	404.869	470.166
ATCG00680.1	193	439	628	1157		193	439	366.366	410.552
ATCG00680.1	194	428	565	1034		194	428	329.612	366.907
ATCG00680.1	195	457	656	1182		195	457	382.7	419.423
ATCG00680.1	196	558	802	1526		196	558	467.874	541.489
ATCG00680.1	197	579	831	1606		197	579	484.793	569.876
ATCG00680.1	198	580	832	1612		198	580	485.376	572.005
ATCG00680.1	199	581	832	1607		199	581	485.376	570.231
ATCG00680.1	200	585	839	1633		200	585	489.46	579.457
ATCG00680.1	201	586	842	1637		201	586	491.21	580.877
ATCG00680.1	202	593	842	1649		202	593	491.21	585.135
ATCG00680.1	203	610	857	1686		203	610	499.961	598.264
ATCG00680.1	204	617	866	1703		204	617	505.211	604.296
ATCG00680.1	205	627	881	1725		205	627	513.962	612.103
ATCG00680.1	206	646	909	1782		206	646	530.297	632.329
ATCG00680.1	207	654	910	1810		207	654	530.88	642.264
ATCG00680.1	208	629	873	1737		208	629	509.295	616.361
ATCG00680.1	209	627	867	1729		209	627	505.794	613.522
ATCG00680.1	210	623	860	1721		210	623	501.711	610.683
ATCG00680.1	211	619	852	1693		211	619	497.044	600.748
ATCG00680.1	212	609	819	1673		212	609	477.792	593.651
ATCG00680.1	213	606	811	1660		213	606	473.125	589.038
ATCG00680.1	214	595	797	1613		214	595	464.958	572.36
ATCG00680.1	215	513	715	1526		215	513	417.12	541.489
ATCG00680.1	216	508	707	1521		216	508	412.453	539.715
ATCG00680.1	217	484	666	1409		217	484	388.534	499.973
ATCG00680.1	218	496	679	1424		218	496	396.118	505.295
ATCG00680.1	219	500	686	1433		219	500	400.202	508.489
ATCG00680.1	220	499	687	1426		220	499	400.785	506.005
ATCG00680.1	221	500	683	1432		221	500	398.452	508.134
ATCG00680.1	222	491	668	1406		222	491	389.701	498.908
ATCG00680.1	223	414	552	1172		223	414	322.028	415.875
ATCG00680.1	224	384	498	1082		224	384	290.526	383.939
ATCG00680.1	225	347	467	1035		225	347	272.441	367.262
ATCG00680.1	226	261	345	753		226	261	201.268	267.196
ATCG00680.1	227	235	296	605		227	235	172.682	214.679
ATCG00680.1	228	238	312	635		228	238	182.016	225.325
ATCG00680.1	229	229	312	621		229	229	182.016	220.357
ATCG00680.1	230	215	300	595		230	215	175.015	211.131
ATCG00680.1	231	265	364	695		231	265	212.352	246.615
ATCG00680.1	232	320	411	775		232	320	239.771	275.003
ATCG00680.1	233	381	503	915		233	381	293.442	324.681
ATCG00680.1	234	392	527	944		234	392	307.444	334.971
ATCG00680.1	235	391	542	918		235	391	316.194	325.745
ATCG00680.1	236	408	570	970		236	408	332.529	344.197
ATCG00680.1	237	419	611	1011		237	419	356.448	358.745
ATCG00680.1	238	405	617	966		238	405	359.948	342.777
ATCG00680.1	239	449	678	1077		239	449	395.535	382.165
ATCG00680.1	240	470	725	1154		240	470	422.954	409.488
ATCG00680.1	241	477	735	1184		241	477	428.788	420.133
ATCG00680.1	242	507	757	1223		242	507	441.622	433.972
ATCG00680.1	243	561	803	1279		243	561	468.458	453.843
ATCG00680.1	244	567	808	1267		244	567	471.375	449.585
ATCG00680.1	245	577	813	1280		245	577	474.292	454.198
ATCG00680.1	246	549	785	1256		246	549	457.957	445.682
ATCG00680.1	247	518	739	1191		247	518	431.121	422.617
ATCG00680.1	248	518	729	1179		248	518	425.287	418.359
ATCG00680.1	249	518	730	1179		249	518	425.871	418.359
ATCG00680.1	250	522	729	1179		250	522	425.287	418.359
ATCG00680.1	251	542	741	1232		251	542	432.288	437.165
ATCG00680.1	252	580	796	1314		252	580	464.374	466.263
ATCG00680.1	253	607	849	1461		253	607	495.294	518.424
ATCG00680.1	254	680	969	1687		254	680	565.3	598.619
ATCG00680.1	255	757	1113	1990		255	757	649.307	706.136
ATCG00680.1	256	842	1258	2279		256	842	733.898	808.685
ATCG00680.1	257	928	1426	2616		257	928	831.906	928.267
ATCG00680.1	258	947	1463	2697		258	947	853.492	957.009
ATCG00680.1	259	944	1443	2643		259	944	841.824	937.848
ATCG00680.1	260	965	1447	2712		260	965	844.158	962.332
ATCG00680.1	261	971	1455	2735		261	971	848.825	970.493
ATCG00680.1	262	980	1458	2764		262	980	850.575	980.784
ATCG00680.1	263	990	1486	2812		263	990	866.91	997.816
ATCG00680.1	264	958	1435	2715		264	958	837.157	963.396
ATCG00680.1	265	887	1345	2535		265	887	784.652	899.525
ATCG00680.1	266	828	1288	2455		266	828	751.399	871.137
ATCG00680.1	267	795	1222	2386		267	795	712.896	846.653
ATCG00680.1	268	742	1155	2273		268	742	673.809	806.556
ATCG00680.1	269	727	1094	2198		269	727	638.223	779.943
ATCG00680.1	270	721	1085	2185		270	721	632.972	775.33
ATCG00680.1	271	705	1074	2156		271	705	626.555	765.04
ATCG00680.1	272	713	1083	2160		272	713	631.806	766.459
ATCG00680.1	273	723	1087	2171		273	723	634.139	770.362
ATCG00680.1	274	721	1099	2178		274	721	641.14	772.846
ATCG00680.1	275	761	1140	2286		275	761	665.058	811.169
ATCG00680.1	276	766	1146	2309		276	766	668.559	819.33
ATCG00680.1	277	762	1151	2304		277	762	671.476	817.556
ATCG00680.1	278	770	1173	2343		278	770	684.31	831.395
ATCG00680.1	279	796	1199	2407		279	796	699.478	854.105
ATCG00680.1	280	804	1210	2408		280	804	705.895	854.46
ATCG00680.1	281	760	1186	2370		281	760	691.894	840.976
ATCG00680.1	282	777	1186	2405		282	777	691.894	853.395
ATCG00680.1	283	768	1161	2329		283	768	677.31	826.427
ATCG00680.1	284	762	1154	2317		284	762	673.226	822.169
ATCG00680.1	285	643	939	1897		285	643	547.798	673.135
ATCG00680.1	286	371	486	944		286	371	283.525	334.971
ATCG00680.1	287	359	459	895		287	359	267.774	317.584
ATCG00680.1	288	351	442	871		288	351	257.856	309.067
ATCG00680.1	289	351	439	861		289	351	256.106	305.519
ATCG00680.1	290	350	439	858		290	350	256.106	304.455
ATCG00680.1	291	333	430	828		291	333	250.855	293.809
ATCG00680.1	292	295	368	691		292	295	214.686	245.196
ATCG00680.1	293	291	358	675		293	291	208.852	239.518
ATCG00680.1	294	289	356	664		294	289	207.685	235.615
ATCG00680.1	295	279	322	628		295	279	187.85	222.841
ATCG00680.1	296	280	328	633		296	280	191.35	224.615
ATCG00680.1	297	270	314	611		297	270	183.183	216.809
ATCG00680.1	298	273	316	614		298	273	184.35	217.873
ATCG00680.1	299	279	333	644		299	279	194.267	228.518
ATCG00680.1	300	304	421	771		300	304	245.605	273.583
ATCG00680.1	301	359	574	1006		301	359	334.863	356.971
ATCG00680.1	302	514	885	1546		302	514	516.295	548.586
ATCG00680.1	303	575	977	1713		303	575	569.967	607.845
ATCG00680.1	304	593	1019	1806		304	593	594.469	640.845
ATCG00680.1	305	613	1020	1815		305	613	595.052	644.038
ATCG00680.1	306	618	1041	1826		306	618	607.303	647.942
ATCG00680.1	307	617	1057	1805		307	617	616.638	640.49
ATCG00680.1	308	682	1159	1943		308	682	676.143	689.458
ATCG00680.1	309	703	1210	1932		309	703	705.895	685.555
ATCG00680.1	310	721	1263	1978		310	721	736.815	701.878
ATCG00680.1	311	1057	1919	3078		311	1057	1119.52	1092.2
ATCG00680.1	312	1219	2240	3573		312	1219	1306.78	1267.85
ATCG00680.1	313	1241	2312	3628		313	1241	1348.79	1287.37
ATCG00680.1	314	1206	2302	3588		314	1206	1342.95	1273.17
ATCG00680.1	315	1180	2307	3598		315	1180	1345.87	1276.72
ATCG00680.1	316	1202	2351	3666		316	1202	1371.54	1300.85
ATCG00680.1	317	1206	2371	3695		317	1206	1383.2	1311.14
ATCG00680.1	318	1208	2381	3707		318	1208	1389.04	1315.4
ATCG00680.1	319	1208	2386	3711		319	1208	1391.96	1316.82
ATCG00680.1	320	1208	2386	3720		320	1208	1391.96	1320.01
ATCG00680.1	321	1222	2414	3777		321	1222	1408.29	1340.24
ATCG00680.1	322	1238	2449	3805		322	1238	1428.71	1350.17
ATCG00680.1	323	1244	2457	3820		323	1244	1433.38	1355.5
ATCG00680.1	324	1261	2501	3882		324	1261	1459.04	1377.5
ATCG00680.1	325	1320	2657	4176		325	1320	1550.05	1481.82
ATCG00680.1	326	1449	2966	4684		326	1449	1730.32	1662.08
ATCG00680.1	327	1481	3022	4774		327	1481	1762.99	1694.02
ATCG00680.1	328	1497	3048	4805		328	1497	1778.16	1705.02
ATCG00680.1	329	1533	3167	4959		329	1533	1847.58	1759.66
ATCG00680.1	330	1621	3266	5099		330	1621	1905.33	1809.34
ATCG00680.1	331	1521	3091	4751		331	1521	1803.24	1685.85
ATCG00680.1	332	1747	3348	5399		332	1747	1953.17	1915.79
ATCG00680.1	333	2010	3823	6402		333	2010	2230.28	2271.7
ATCG00680.1	334	2211	4247	7281		334	2211	2477.63	2583.61
ATCG00680.1	335	2644	5033	8887		335	2644	2936.17	3153.48
ATCG00680.1	336	3540	6659	11990		336	3540	3884.76	4254.56
ATCG00680.1	337	4184	8028	14204		337	4184	4683.41	5040.18
ATCG00680.1	338	4374	8365	14759		338	4374	4880.01	5237.11
ATCG00680.1	339	4415	8427	14828		339	4415	4916.18	5261.6
ATCG00680.1	340	4453	8456	14907		340	4453	4933.1	5289.63
ATCG00680.1	341	4296	8148	14475		341	4296	4753.42	5136.34
ATCG00680.1	342	4370	8462	15006		342	4370	4936.6	5324.76
ATCG00680.1	343	4619	8935	15830		343	4619	5212.54	5617.15
ATCG00680.1	344	4651	8860	15749		344	4651	5168.79	5588.41
ATCG00680.1	345	4723	9055	16116		345	4723	5282.55	5718.64
ATCG00680.1	346	4759	9152	16319		346	4759	5339.14	5790.67
ATCG00680.1	347	4755	9127	16337		347	4755	5324.55	5797.06
ATCG00680.1	348	4820	9315	16644		348	4820	5434.23	5905.99
ATCG00680.1	349	4973	9581	17073		349	4973	5589.41	6058.22
ATCG00680.1	350	5067	9702	17310		350	5067	5660	6142.32
ATCG00680.1	351	5440	10296	18409		351	5440	6006.53	6532.29
ATCG00680.1	352	5804	10813	19112		352	5804	6308.14	6781.74
ATCG00680.1	353	5981	11062	19415		353	5981	6453.4	6889.26
ATCG00680.1	354	5997	11083	19434		354	5997	6465.65	6896
ATCG00680.1	355	5989	11065	19375		355	5989	6455.15	6875.07
ATCG00680.1	356	5969	11014	19324		356	5969	6425.4	6856.97
ATCG00680.1	357	5913	10853	19111		357	5913	6331.47	6781.39
ATCG00680.1	358	5800	10627	18701		358	5800	6199.63	6635.9
ATCG00680.1	359	5662	10213	18109		359	5662	5958.11	6425.84
ATCG00680.1	360	5573	10021	17853		360	5573	5846.1	6335
ATCG00680.1	361	5439	9868	17416		361	5439	5756.84	6179.93
ATCG00680.1	362	5400	9800	17208		362	5400	5717.17	6106.12
ATCG00680.1	363	5265	9554	16529		363	5265	5573.66	5865.19
ATCG00680.1	364	5087	9163	15709		364	5087	5345.55	5574.21
ATCG00680.1	365	4969	8784	15165		365	4969	5124.45	5381.18
ATCG00680.1	366	4553	7818	13420		366	4553	4560.9	4761.98
ATCG00680.1	367	3548	5860	9750		367	3548	3418.63	3459.71
ATCG00680.1	368	3329	5456	8896		368	3329	3182.95	3156.68
ATCG00680.1	369	3236	5329	8587		369	3236	3108.86	3047.03
ATCG00680.1	370	3205	5293	8483		370	3205	3087.85	3010.13
ATCG00680.1	371	3207	5379	8657		371	3207	3138.03	3071.87
ATCG00680.1	372	3097	5337	8619		372	3097	3113.52	3058.38
ATCG00680.1	373	3162	5476	8813		373	3162	3194.61	3127.22
ATCG00680.1	374	3099	5391	8820		374	3099	3145.03	3129.71
ATCG00680.1	375	3074	5287	8654		375	3074	3084.35	3070.8
ATCG00680.1	376	2537	4277	6692		376	2537	2495.14	2374.6
ATCG00680.1	377	2337	3796	6010		377	2337	2214.53	2132.6
ATCG00680.1	378	2170	3342	5309		378	2170	1949.67	1883.86
ATCG00680.1	379	2175	3300	5215		379	2175	1925.17	1850.5
ATCG00680.1	380	2096	3154	4972		380	2096	1840	1764.27
ATCG00680.1	381	1902	2894	4572		381	1902	1688.32	1622.34
ATCG00680.1	382	1823	2775	4299		382	1823	1618.89	1525.47
ATCG00680.1	383	1703	2588	4128		383	1703	1509.8	1464.79
ATCG00680.1	384	1653	2522	3990		384	1653	1471.3	1415.82
ATCG00680.1	385	1629	2447	3867		385	1629	1427.54	1372.17
ATCG00680.1	386	1596	2415	3833		386	1596	1408.87	1360.11
ATCG00680.1	387	1449	2197	3488		387	1449	1281.7	1237.69
ATCG00680.1	388	1373	2093	3302		388	1373	1221.02	1171.69
ATCG00680.1	389	1028	1674	2761		389	1028	976.586	979.719
ATCG00680.1	390	904	1456	2453		390	904	849.408	870.428
ATCG00680.1	391	901	1449	2439		391	901	845.324	865.46
ATCG00680.1	392	891	1436	2424		392	891	837.74	860.137
ATCG00680.1	393	882	1426	2404		393	882	831.906	853.04
ATCG00680.1	394	765	1338	2224		394	765	780.569	789.169
ATCG00680.1	395	769	1339	2231		395	769	781.152	791.653
ATCG00680.1	396	761	1337	2219		396	761	779.985	787.395
ATCG00680.1	397	751	1316	2210		397	751	767.734	784.201
ATCG00680.1	398	753	1311	2202		398	753	764.817	781.362
ATCG00680.1	399	749	1304	2194		399	749	760.734	778.524
ATCG00680.1	400	734	1297	2136		400	734	756.65	757.943
ATCG00680.1	401	697	1220	2036		401	697	711.729	722.459
ATCG00680.1	402	601	1039	1777		402	601	606.137	630.554
ATCG00680.1	403	519	931	1571		403	519	543.131	557.457
ATCG00680.1	404	347	494	846		404	347	288.192	300.196
ATCG00680.1	405	307	432	752		405	307	252.022	266.841
ATCG00680.1	406	291	406	706		406	291	236.854	250.519
ATCG00680.1	407	214	262	456		407	214	152.847	161.808
ATCG00680.1	408	168	217	361		408	168	126.594	128.098
ATCG00680.1	409	144	174	290		409	144	101.509	102.904
ATCG00680.1	410	141	173	284		410	141	100.926	100.775
ATCG00680.1	411	141	172	283		411	141	100.342	100.42
ATCG00680.1	412	136	161	268		412	136	93.9249	95.0977
ATCG00680.1	413	101	118	223		413	101	68.8394	79.1298
ATCG00680.1	414	57	64	142		414	57	37.3366	50.3876
ATCG00680.1	415	20	34	76		415	20	19.8351	26.968
ATCG00680.1	416	24	39	82		416	24	22.752	29.0971
ATCG00680.1	417	19	32	70		417	19	18.6683	24.8389
ATCG00680.1	418	19	32	69		418	19	18.6683	24.4841
ATCG00680.1	419	19	32	69		419	19	18.6683	24.4841
ATCG00680.1	420	15	19	50		420	15	11.0843	17.7421
ATCG00680.1	421	14	21	45		421	14	12.2511	15.9679
ATCG00680.1	422	17	30	58		422	17	17.5015	20.5808
ATCG00680.1	423	20	36	60		423	20	21.0018	21.2905
ATCG00680.1	424	34	68	125		424	34	39.6702	44.3553
ATCG00680.1	425	56	96	175		425	56	56.0049	62.0974
ATCG00680.1	426	68	127	206		426	68	74.0898	73.0975
ATCG00680.1	427	77	132	218		427	77	77.0068	77.3556
ATCG00680.1	428	79	135	237		428	79	78.7569	84.0976
ATCG00680.1	429	82	146	250		429	82	85.1742	88.7105
ATCG00680.1	430	90	155	265		430	90	90.4246	94.0332
ATCG00680.1	431	95	157	272		431	95	91.5914	96.5171
ATCG00680.1	432	97	160	278		432	97	93.3415	98.6461
ATCG00680.1	433	113	182	306		433	113	106.176	108.582
ATCG00680.1	434	157	236	405		434	157	137.679	143.711
ATCG00680.1	435	176	262	447		435	176	152.847	158.614
ATCG00680.1	436	189	279	473		436	189	162.764	167.84
ATCG00680.1	437	214	308	535		437	214	179.682	189.841
ATCG00680.1	438	218	317	547		438	218	184.933	194.099
ATCG00680.1	439	218	317	547		439	218	184.933	194.099
ATCG00680.1	440	218	317	547		440	218	184.933	194.099
ATCG00680.1	441	218	317	549		441	218	184.933	194.808
ATCG00680.1	442	218	317	549		442	218	184.933	194.808
ATCG00680.1	443	223	324	558		443	223	189.017	198.002
ATCG00680.1	444	227	324	573		444	227	189.017	203.325
ATCG00680.1	445	228	331	579		445	228	193.1	205.454
ATCG00680.1	446	256	382	649		446	256	222.853	230.293
ATCG00680.1	447	348	522	870		447	348	304.527	308.713
ATCG00680.1	448	373	573	951		448	373	334.279	337.455
ATCG00680.1	449	387	594	999		449	387	346.53	354.487
ATCG00680.1	450	501	800	1371		450	501	466.708	486.489
ATCG00680.1	451	727	1240	2159		451	727	723.397	766.104
ATCG00680.1	452	923	1608	2722		452	923	938.082	965.88
ATCG00680.1	453	1039	1815	3069		453	1039	1058.84	1089.01
ATCG00680.1	454	1035	1812	3024		454	1035	1057.09	1073.04
ATCG00680.1	455	1063	1836	3057		455	1063	1071.09	1084.75
ATCG00680.1	456	1097	1908	3130		456	1097	1113.1	1110.66
ATCG00680.1	457	1172	1996	3284		457	1172	1164.44	1165.3
ATCG00680.1	458	1292	2216	3652		458	1292	1292.78	1295.88
ATCG00680.1	459	1332	2297	3775		459	1332	1340.03	1339.53
ATCG00680.1	460	1335	2306	3791		460	1335	1345.28	1345.21
ATCG00680.1	461	1338	2311	3796		461	1338	1348.2	1346.98
ATCG00680.1	462	1339	2313	3804		462	1339	1349.37	1349.82
ATCG00680.1	463	1337	2306	3797		463	1337	1345.28	1347.34
ATCG00680.1	464	1324	2307	3777		464	1324	1345.87	1340.24
ATCG00680.1	465	1266	2216	3649		465	1266	1292.78	1294.82
ATCG00680.1	466	1232	2173	3546		466	1232	1267.69	1258.27
ATCG00680.1	467	1230	2170	3536		467	1230	1265.94	1254.72
ATCG00680.1	468	1217	2155	3506		468	1217	1257.19	1244.08
ATCG00680.1	469	1217	2155	3506		469	1217	1257.19	1244.08
ATCG00680.1	470	1201	2144	3498		470	1201	1250.78	1241.24
ATCG00680.1	471	1201	2148	3503		471	1201	1253.11	1243.01
ATCG00680.1	472	1201	2149	3503		472	1201	1253.69	1243.01
ATCG00680.1	473	1202	2145	3498		473	1202	1251.36	1241.24
ATCG00680.1	474	1202	2145	3495		474	1202	1251.36	1240.17
ATCG00680.1	475	1186	2126	3468		475	1186	1240.28	1230.59
ATCG00680.1	476	1184	2123	3445		476	1184	1238.53	1222.43
ATCG00680.1	477	1138	1979	3259		477	1138	1154.52	1156.43
ATCG00680.1	478	1135	1962	3239		478	1135	1144.6	1149.33
ATCG00680.1	479	1115	1920	3179		479	1115	1120.1	1128.04
ATCG00680.1	480	978	1669	2761		480	978	973.669	979.719
ATCG00680.1	481	772	1180	1951		481	772	688.394	692.297
ATCG00680.1	482	743	1086	1821		482	743	633.556	646.167
ATCG00680.1	483	524	855	1288		483	524	498.794	457.037
ATCG00680.1	484	526	855	1287		484	526	498.794	456.682
ATCG00680.1	485	584	944	1471		485	584	550.715	521.973
ATCG00680.1	486	579	943	1511		486	579	550.132	536.166
ATCG00680.1	487	555	912	1451		487	555	532.047	514.876
ATCG00680.1	488	521	838	1364		488	521	488.876	484.005
ATCG00680.1	489	472	754	1220		489	472	439.872	432.907
ATCG00680.1	490	406	584	948		490	406	340.697	336.39
ATCG00680.1	491	388	553	912		491	388	322.612	323.616
ATCG00680.1	492	296	431	746		492	296	251.439	264.712
ATCG00680.1	493	272	374	656		493	272	218.186	232.776
ATCG00680.1	494	259	369	658		494	259	215.269	233.486
ATCG00680.1	495	266	376	671		495	266	219.353	238.099
ATCG00680.1	496	279	387	684		496	279	225.77	242.712
ATCG00680.1	497	288	385	696		497	288	224.603	246.97
ATCG00680.1	498	304	396	706		498	304	231.02	250.519
ATCG00680.1	499	313	407	724		499	313	237.438	256.906
ATCG00680.1	500	313	407	724		500	313	237.438	256.906
ATCG00680.1	501	314	407	724		501	314	237.438	256.906
ATCG00680.1	502	315	407	725		502	315	237.438	257.261
ATCG00680.1	503	315	407	725		503	315	237.438	257.261
ATCG00680.1	504	323	410	733		504	323	239.188	260.099
ATCG00680.1	505	325	414	732		505	325	241.521	259.744
ATCG00680.1	506	354	440	784		506	354	256.689	278.196
ATCG00680.1	507	531	606	1041		507	531	353.531	369.391
ATCG00680.1	508	555	628	1075		508	555	366.366	381.455
ATCG00680.1	509	554	628	1081		509	554	366.366	383.584
ATCG00680.1	510	567	661	1184		510	567	385.617	420.133
ATCG00680.1	511	600	698	1278		511	600	407.202	453.488
ATCG00680.1	512	621	732	1379		512	621	427.038	489.327
ATCG00680.1	513	625	731	1387		513	625	426.454	492.166
ATCG00680.1	514	598	710	1328		514	598	414.203	471.23
ATCG00680.1	515	679	777	1431		515	679	453.29	507.779
ATCG00680.1	516	702	801	1472		516	702	467.291	522.328
ATCG00680.1	517	673	742	1352		517	673	432.871	479.747
ATCG00680.1	518	674	729	1309		518	674	425.287	464.488
ATCG00680.1	519	674	726	1308		519	674	423.537	464.133
ATCG00680.1	520	675	727	1302		520	675	424.121	462.004
ATCG00680.1	521	681	727	1297		521	681	424.121	460.23
ATCG00680.1	522	624	640	1165		522	624	373.366	413.391
ATCG00680.1	523	635	636	1164		523	635	371.033	413.036
ATCG00680.1	524	649	676	1235		524	649	394.368	438.23
ATCG00680.1	525	668	714	1307		525	668	416.537	463.779
ATCG00680.1	526	662	705	1289		526	662	411.286	457.391
ATCG00680.1	527	659	704	1286		527	659	410.703	456.327
ATCG00680.1	528	672	755	1341		528	672	440.455	475.843
ATCG00680.1	529	811	950	1683		529	811	554.215	597.199
ATCG00680.1	530	856	1039	1849		530	856	606.137	656.103
ATCG00680.1	531	862	1051	1877		531	862	613.137	666.039
ATCG00680.1	532	861	1050	1874		532	861	612.554	664.974
ATCG00680.1	533	856	1046	1870		533	856	610.22	663.555
ATCG00680.1	534	820	1023	1833		534	820	596.802	650.426
ATCG00680.1	535	817	1026	1841		535	817	598.553	653.264
ATCG00680.1	536	821	1041	1851		536	821	607.303	656.813
ATCG00680.1	537	827	1045	1870		537	827	609.637	663.555
ATCG00680.1	538	852	1066	1916		538	852	621.888	679.877
ATCG00680.1	539	869	1082	1952		539	869	631.222	692.652
ATCG00680.1	540	826	1031	1880		540	826	601.47	667.103
ATCG00680.1	541	802	967	1711		541	802	564.133	607.135
ATCG00680.1	542	671	844	1475		542	671	492.377	523.392
ATCG00680.1	543	631	822	1425		543	631	479.542	505.65
ATCG00680.1	544	629	807	1406		544	629	470.791	498.908
ATCG00680.1	545	639	813	1421		545	639	474.292	504.231
ATCG00680.1	546	635	813	1431		546	635	474.292	507.779
ATCG00680.1	547	638	818	1431		547	638	477.209	507.779
ATCG00680.1	548	612	794	1387		548	612	463.207	492.166
ATCG00680.1	549	600	783	1380		549	600	456.79	489.682
ATCG00680.1	550	584	754	1334		550	584	439.872	473.359
ATCG00680.1	551	551	743	1318		551	551	433.455	467.682
ATCG00680.1	552	537	814	1418		552	537	474.875	503.166
ATCG00680.1	553	559	857	1484		553	559	499.961	526.586
ATCG00680.1	554	548	841	1445		554	548	490.626	512.747
ATCG00680.1	555	549	840	1441		555	549	490.043	511.327
ATCG00680.1	556	548	836	1436		556	548	487.71	509.553
ATCG00680.1	557	541	817	1400		557	541	476.625	496.779
ATCG00680.1	558	544	806	1396		558	544	470.208	495.36
ATCG00680.1	559	480	698	1149		559	480	407.202	407.714
ATCG00680.1	560	473	688	1130		560	473	401.369	400.972
ATCG00680.1	561	464	680	1108		561	464	396.702	393.165
ATCG00680.1	562	456	653	1063		562	456	380.95	377.197
ATCG00680.1	563	425	619	994		563	425	361.115	352.713
ATCG00680.1	564	332	488	763		564	332	284.692	270.745
ATCG00680.1	565	326	473	750		565	326	275.941	266.132
ATCG00680.1	566	293	433	709		566	293	252.606	251.583
ATCG00680.1	567	268	402	664		567	268	234.521	235.615
ATCG00680.1	568	240	371	601		568	240	216.436	213.26
ATCG00680.1	569	256	423	689		569	256	246.772	244.486
ATCG00680.1	570	297	543	848		570	297	316.778	300.906
ATCG00680.1	571	324	605	965		571	324	352.948	342.423
ATCG00680.1	572	316	608	966		572	316	354.698	342.777
ATCG00680.1	573	313	606	960		573	313	353.531	340.648
ATCG00680.1	574	312	602	941		574	312	351.198	333.906
ATCG00680.1	575	284	569	887		575	284	331.946	314.745
ATCG00680.1	576	252	529	834		576	252	308.61	295.938
ATCG00680.1	577	243	515	817		577	243	300.443	289.906
ATCG00680.1	578	237	512	807		578	237	298.693	286.358
ATCG00680.1	579	224	487	770		579	224	284.108	273.228
ATCG00680.1	580	209	448	688		580	209	261.356	244.131
ATCG00680.1	581	207	435	669		581	207	253.772	237.389
ATCG00680.1	582	198	427	642		582	198	249.105	227.809
ATCG00680.1	583	180	372	541		583	180	217.019	191.97
ATCG00680.1	584	246	383	578		584	246	223.436	205.099
ATCG00680.1	585	246	379	574		585	246	221.103	203.679
ATCG00680.1	586	245	379	571		586	245	221.103	202.615
ATCG00680.1	587	246	377	575		587	246	219.936	204.034
ATCG00680.1	588	254	382	598		588	254	222.853	212.196
ATCG00680.1	589	250	366	584		589	250	213.519	207.228
ATCG00680.1	590	247	363	582		590	247	211.769	206.518
ATCG00680.1	591	247	364	578		591	247	212.352	205.099
ATCG00680.1	592	263	405	631		592	263	236.271	223.905
ATCG00680.1	593	348	498	802		593	348	290.526	284.583
ATCG00680.1	594	433	658	1068		594	433	383.867	378.971
ATCG00680.1	595	459	712	1136		595	459	415.37	403.101
ATCG00680.1	596	471	739	1181		596	471	431.121	419.069
ATCG00680.1	597	485	780	1259		597	485	455.04	446.746
ATCG00680.1	598	489	789	1276		598	489	460.29	452.779
ATCG00680.1	599	500	805	1298		599	500	469.625	460.585
ATCG00680.1	600	483	770	1235		600	483	449.206	438.23
ATCG00680.1	601	479	737	1199		601	479	429.954	425.456
ATCG00680.1	602	484	724	1193		602	484	422.37	423.327
ATCG00680.1	603	459	673	1128		603	459	392.618	400.262
ATCG00680.1	604	474	690	1146		604	474	402.535	406.649
ATCG00680.1	605	485	693	1169		605	485	404.286	414.81
ATCG00680.1	606	525	725	1232		606	525	422.954	437.165
ATCG00680.1	607	536	737	1269		607	536	429.954	450.295
ATCG00680.1	608	567	782	1382		608	567	456.207	490.392
ATCG00680.1	609	581	806	1420		609	581	470.208	503.876
ATCG00680.1	610	582	807	1427		610	582	470.791	506.36
ATCG00680.1	611	589	820	1448		611	589	478.375	513.811
ATCG00680.1	612	601	852	1504		612	601	497.044	533.683
ATCG00680.1	613	603	856	1511		613	603	499.377	536.166
ATCG00680.1	614	611	862	1526		614	611	502.878	541.489
ATCG00680.1	615	621	873	1541		615	621	509.295	546.812
ATCG00680.1	616	621	873	1537		616	621	509.295	545.392
ATCG00680.1	617	621	872	1538		617	621	508.711	545.747
ATCG00680.1	618	616	870	1532		618	616	507.545	543.618
ATCG00680.1	619	611	862	1514		619	611	502.878	537.231
ATCG00680.1	620	589	859	1512		620	589	501.127	536.521
ATCG00680.1	621	523	810	1448		621	523	472.542	513.811
ATCG00680.1	622	529	842	1451		622	529	491.21	514.876
ATCG00680.1	623	549	871	1495		623	549	508.128	530.489
ATCG00680.1	624	560	883	1511		624	560	515.129	536.166
ATCG00680.1	625	559	890	1511		625	559	519.212	536.166
ATCG00680.1	626	525	814	1326		626	525	474.875	470.521
ATCG00680.1	627	463	707	1187		627	463	412.453	421.198
ATCG00680.1	628	420	645	1036		628	420	376.283	367.616
ATCG00680.1	629	357	545	927		629	357	317.945	328.939
ATCG00680.1	630	353	539	954		630	353	314.444	338.519
ATCG00680.1	631	335	515	863		631	335	300.443	306.229
ATCG00680.1	632	337	510	871		632	337	297.526	309.067
ATCG00680.1	633	337	499	867		633	337	291.109	307.648
ATCG00680.1	634	336	500	865		634	336	291.692	306.938
ATCG00680.1	635	347	509	915		635	347	296.943	324.681
ATCG00680.1	636	313	476	820		636	313	277.691	290.971
ATCG00680.1	637	284	437	716		637	284	254.939	254.067
ATCG00680.1	638	253	418	668		638	253	243.855	237.035
ATCG00680.1	639	238	410	664		639	238	239.188	235.615
ATCG00680.1	640	247	446	687		640	247	260.19	243.777
ATCG00680.1	641	601	1321	1934		641	601	770.651	686.265
ATCG00680.1	642	1672	4695	6834		642	1672	2738.99	2424.99
ATCG00680.1	643	2435	7144	10210		643	2435	4167.7	3622.94
ATCG00680.1	644	2527	7429	10635		644	2527	4333.96	3773.75
ATCG00680.1	645	2583	7576	10846		645	2583	4419.72	3848.62
ATCG00680.1	646	2674	7744	11130		646	2674	4517.73	3949.39
ATCG00680.1	647	2749	7904	11390		647	2749	4611.07	4041.65
ATCG00680.1	648	2791	7972	11492		648	2791	4650.74	4077.85
ATCG00680.1	649	2840	8022	11586		649	2840	4679.91	4111.2
ATCG00680.1	650	2942	8156	11780		650	2942	4758.08	4180.04
ATCG00680.1	651	3090	8334	12073		651	3090	4861.93	4284.01
ATCG00680.1	652	3204	8457	12310		652	3204	4933.68	4368.11
ATCG00680.1	653	3231	8509	12386		653	3231	4964.02	4395.07
ATCG00680.1	654	3236	8529	12410		654	3236	4975.69	4403.59
ATCG00680.1	655	3240	8537	12436		655	3240	4980.35	4412.82
ATCG00680.1	656	3240	8534	12442		656	3240	4978.6	4414.95
ATCG00680.1	657	3197	8442	12354		657	3197	4924.93	4383.72
ATCG00680.1	658	3145	8400	12230		658	3145	4900.43	4339.72
ATCG00680.1	659	3169	8416	12293		659	3169	4909.76	4362.07
ATCG00680.1	660	3171	8426	12318		660	3171	4915.6	4370.94
ATCG00680.1	661	3192	8494	12407		661	3192	4955.27	4402.53
ATCG00680.1	662	3281	8610	12662		662	3281	5022.94	4493.01
ATCG00680.1	663	3286	8618	12668		663	3286	5027.61	4495.14
ATCG00680.1	664	3300	8631	12679		664	3300	5035.19	4499.04
ATCG00680.1	665	3305	8633	12684		665	3305	5036.36	4500.82
ATCG00680.1	666	3305	8630	12686		666	3305	5034.61	4501.53
ATCG00680.1	667	3285	8602	12610		667	3285	5018.27	4474.56
ATCG00680.1	668	3283	8597	12597		668	3283	5015.36	4469.95
ATCG00680.1	669	3284	8589	12584		669	3284	5010.69	4465.33
ATCG00680.1	670	3277	8564	12562		670	3277	4996.11	4457.53
ATCG00680.1	671	3270	8537	12512		671	3270	4980.35	4439.78
ATCG00680.1	672	3183	8336	12230		672	3183	4863.09	4339.72
ATCG00680.1	673	1648	3459	4970		673	1648	2017.93	1763.57
ATCG00680.1	674	1595	3086	4583		674	1595	1800.32	1626.24
ATCG00680.1	675	1520	2902	4259		675	1520	1692.98	1511.27
ATCG00680.1	676	1404	2383	3518		676	1404	1390.21	1248.33
ATCG00680.1	677	1350	2262	3371		677	1350	1319.62	1196.17
ATCG00680.1	678	1130	1759	2786		678	1130	1026.17	988.59
ATCG00680.1	679	1123	1643	2679		679	1123	958.501	950.622
ATCG00680.1	680	1075	1462	2597		680	1075	852.908	921.525
ATCG00680.1	681	1080	1388	2584		681	1080	809.738	916.912
ATCG00680.1	682	1088	1383	2590		682	1088	806.821	919.041
ATCG00680.1	683	1073	1370	2595		683	1073	799.237	920.815
ATCG00680.1	684	844	1110	2116		684	844	647.557	750.846
ATCG00680.1	685	743	920	1799		685	743	536.714	638.361
ATCG00680.1	686	740	925	1800		686	740	539.631	638.716
ATCG00680.1	687	546	741	1494		687	546	432.288	530.134
ATCG00680.1	688	558	748	1500		688	558	436.372	532.263
ATCG00680.1	689	559	751	1496		689	559	438.122	530.844
ATCG00680.1	690	559	744	1483		690	559	434.038	526.231
ATCG00680.1	691	504	612	1275		691	504	357.031	452.424
ATCG00680.1	692	500	610	1260		692	500	355.865	447.101
ATCG00680.1	693	500	609	1251		693	500	355.281	443.907
ATCG00680.1	694	396	466	984		694	396	271.857	349.165
ATCG00680.1	695	392	453	968		695	392	264.273	343.487
ATCG00680.1	696	387	453	966		696	387	264.273	342.777
ATCG00680.1	697	392	463	985		697	392	270.107	349.519
ATCG00680.1	698	413	501	1057		698	413	292.276	375.068
ATCG00680.1	699	448	538	1111		699	448	313.861	394.23
ATCG00680.1	700	464	563	1164		700	464	328.446	413.036
ATCG00680.1	701	496	646	1291		701	496	376.866	458.101
ATCG00680.1	702	504	658	1300		702	504	383.867	461.295
ATCG00680.1	703	491	638	1230		703	491	372.199	436.456
ATCG00680.1	704	498	654	1239		704	498	381.534	439.649
ATCG00680.1	705	514	671	1274		705	514	391.451	452.069
ATCG00680.1	706	513	652	1254		706	513	380.367	444.972
ATCG00680.1	707	521	648	1242		707	521	378.033	440.714
ATCG00680.1	708	501	631	1189		708	501	368.116	421.907
ATCG00680.1	709	432	540	964		709	432	315.028	342.068
ATCG00680.1	710	427	536	950		710	427	312.694	337.1
ATCG00680.1	711	424	532	947		711	424	310.361	336.035
ATCG00680.1	712	340	427	737		712	340	249.105	261.519
ATCG00680.1	713	326	403	680		713	326	235.104	241.293
ATCG00680.1	714	259	356	595		714	259	207.685	211.131
ATCG00680.1	715	247	329	538		715	247	191.934	190.905
ATCG00680.1	716	234	325	511		716	234	189.6	181.324
ATCG00680.1	717	233	321	510		717	233	187.266	180.969
ATCG00680.1	718	227	322	510		718	227	187.85	180.969
ATCG00680.1	719	227	322	508		719	227	187.85	180.26
ATCG00680.1	720	225	319	508		720	225	186.1	180.26
ATCG00680.1	721	218	314	503		721	218	183.183	178.486
ATCG00680.1	722	216	313	501		722	216	182.599	177.776
ATCG00680.1	723	210	310	494		723	210	180.849	175.292
ATCG00680.1	724	204	306	489		724	204	178.516	173.518
ATCG00680.1	725	209	321	510		725	209	187.266	180.969
ATCG00680.1	726	218	336	540		726	218	196.017	191.615
ATCG00680.1	727	217	331	539		727	217	193.1	191.26
ATCG00680.1	728	226	366	572		728	226	213.519	202.97
ATCG00680.1	729	253	386	557		729	253	225.186	197.647
ATCG00680.1	730	224	326	463		730	224	190.183	164.292
ATCG00680.1	731	242	332	480		731	242	193.684	170.324
ATCG00680.1	732	214	283	414		732	214	165.098	146.905
ATCG00680.1	733	190	260	333		733	190	151.68	118.162
ATCG00680.1	734	191	261	338		734	191	152.263	119.937
ATCG00680.1	735	185	272	344		735	185	158.681	122.066
ATCG00680.1	736	164	232	298		736	164	135.345	105.743
ATCG00680.1	737	166	231	306		737	166	134.762	108.582
ATCG00680.1	738	156	199	295		738	156	116.094	104.678
ATCG00680.1	739	174	216	314		739	174	126.011	111.42
ATCG00680.1	740	189	265	367		740	189	154.597	130.227
ATCG00680.1	741	206	295	418		741	206	172.098	148.324
ATCG00680.1	742	211	302	437		742	211	176.182	155.066
ATCG00680.1	743	225	334	495		743	225	194.85	175.647
ATCG00680.1	744	320	592	882		744	320	345.364	312.971
ATCG00680.1	745	358	738	1070		745	358	430.538	379.681
ATCG00680.1	746	388	867	1261		746	388	505.794	447.456
ATCG00680.1	747	419	998	1414		747	419	582.218	501.747
ATCG00680.1	748	452	1070	1478		748	452	624.222	524.457
ATCG00680.1	749	484	1139	1599		749	484	664.475	567.393
ATCG00680.1	750	511	1226	1724		750	511	715.23	611.748
ATCG00680.1	751	518	1260	1776		751	518	735.065	630.2
ATCG00680.1	752	529	1276	1790		752	529	744.399	635.167
ATCG00680.1	753	534	1284	1808		753	534	749.066	641.555
ATCG00680.1	754	536	1284	1819		754	536	749.066	645.458
ATCG00680.1	755	536	1284	1820		755	536	749.066	645.813
ATCG00680.1	756	537	1286	1821		756	537	750.233	646.167
ATCG00680.1	757	537	1289	1821		757	537	751.983	646.167
ATCG00680.1	758	592	1388	1964		758	592	809.738	696.91
ATCG00680.1	759	645	1445	2078		759	645	842.991	737.362
ATCG00680.1	760	645	1444	2078		760	645	842.407	737.362
ATCG00680.1	761	645	1444	2070		761	645	842.407	734.523
ATCG00680.1	762	638	1437	2060		762	638	838.324	730.975
ATCG00680.1	763	638	1438	2062		763	638	838.907	731.684
ATCG00680.1	764	636	1439	2065		764	636	839.49	732.749
ATCG00680.1	765	615	1405	2036		765	615	819.655	722.459
ATCG00680.1	766	539	1299	1873		766	539	757.817	664.619
ATCG00680.1	767	541	1302	1874		767	541	759.567	664.974
ATCG00680.1	768	546	1304	1879		768	546	760.734	666.748
ATCG00680.1	769	546	1305	1877		769	546	761.317	666.039
ATCG00680.1	770	546	1305	1879		770	546	761.317	666.748
ATCG00680.1	771	548	1303	1878		771	548	760.15	666.393
ATCG00680.1	772	537	1283	1826		772	537	748.482	647.942
ATCG00680.1	773	549	1268	1797		773	549	739.732	637.651
ATCG00680.1	774	482	1157	1663		774	482	674.976	590.102
ATCG00680.1	775	463	1120	1588		775	463	653.391	563.489
ATCG00680.1	776	404	860	1224		776	404	501.711	434.327
ATCG00680.1	777	380	736	1099		777	380	429.371	389.971
ATCG00680.1	778	308	575	863		778	308	335.446	306.229
ATCG00680.1	779	282	517	745		779	282	301.61	264.357
ATCG00680.1	780	221	314	489		780	221	183.183	173.518
ATCG00680.1	781	204	292	440		781	204	170.348	156.131
ATCG00680.1	782	169	220	340		782	169	128.345	120.646
ATCG00680.1	783	169	220	334		783	169	128.345	118.517
ATCG00680.1	784	169	221	334		784	169	128.928	118.517
ATCG00680.1	785	174	226	338		785	174	131.845	119.937
ATCG00680.1	786	183	232	342		786	183	135.345	121.356
ATCG00680.1	787	169	215	316		787	169	125.428	112.13
ATCG00680.1	788	179	235	349		788	179	137.095	123.84
ATCG00680.1	789	192	255	370		789	192	148.763	131.292
ATCG00680.1	790	112	140	168		790	112	81.6738	59.6135
ATCG00680.1	791	110	142	173		791	110	82.8406	61.3877
ATCG00680.1	792	138	186	243		792	138	108.51	86.2266
ATCG00680.1	793	139	186	242		793	139	108.51	85.8718
ATCG00680.1	794	147	190	265		794	147	110.843	94.0332
ATCG00680.1	795	162	221	299		795	162	128.928	106.098
ATCG00680.1	796	155	208	287		796	155	121.344	101.84
ATCG00680.1	797	156	211	292		797	156	123.094	103.614
ATCG00680.1	798	157	219	296		798	157	127.761	105.033
ATCG00680.1	799	160	225	304		799	160	131.262	107.872
ATCG00680.1	800	159	222	302		800	159	129.511	107.162
ATCG00680.1	801	149	217	292		801	149	126.594	103.614
ATCG00680.1	802	152	218	293		802	152	127.178	103.969
ATCG00680.1	803	156	219	296		803	156	127.761	105.033
ATCG00680.1	804	155	220	296		804	155	128.345	105.033
ATCG00680.1	805	155	221	296		805	155	128.928	105.033
ATCG00680.1	806	155	221	297		806	155	128.928	105.388
ATCG00680.1	807	155	220	297		807	155	128.345	105.388
ATCG00680.1	808	155	220	297		808	155	128.345	105.388
ATCG00680.1	809	210	297	428		809	210	173.265	151.872
ATCG00680.1	810	233	323	474		810	233	188.433	168.195
ATCG00680.1	811	270	360	557		811	270	210.018	197.647
ATCG00680.1	812	358	474	752		812	358	276.524	266.841
ATCG00680.1	813	413	561	853		813	413	327.279	302.68
ATCG00680.1	814	476	672	1050		814	476	392.034	372.584
ATCG00680.1	815	516	752	1197		815	516	438.705	424.746
ATCG00680.1	816	556	826	1318		816	556	481.876	467.682
ATCG00680.1	817	593	948	1518		817	593	553.049	538.65
ATCG00680.1	818	734	1230	1988		818	734	717.563	705.426
ATCG00680.1	819	860	1606	2707		819	860	936.916	960.558
ATCG00680.1	820	1049	2238	3852		820	1049	1305.61	1366.85
ATCG00680.1	821	1405	3253	5527		821	1405	1897.75	1961.21
ATCG00680.1	822	2724	5866	10093		822	2724	3422.13	3581.42
ATCG00680.1	823	4229	8230	13949		823	4229	4801.26	4949.69
ATCG00680.1	824	4785	9090	15251		824	4785	5302.97	5411.7
ATCG00680.1	825	4772	9075	15241		825	4772	5294.22	5408.15
ATCG00680.1	826	4767	9069	15246		826	4767	5290.71	5409.92
ATCG00680.1	827	4744	9017	15188		827	4744	5260.38	5389.34
ATCG00680.1	828	4739	9011	15186		828	4739	5256.88	5388.63
ATCG00680.1	829	4738	9015	15187		829	4738	5259.21	5388.99
ATCG00680.1	830	4733	9017	15185		830	4733	5260.38	5388.28
ATCG00680.1	831	4733	9015	15184		831	4733	5259.21	5387.92
ATCG00680.1	832	4733	9015	15184		832	4733	5259.21	5387.92
ATCG00680.1	833	4734	9015	15184		833	4734	5259.21	5387.92
ATCG00680.1	834	4736	9017	15190		834	4736	5260.38	5390.05
ATCG00680.1	835	4736	9033	15213		835	4736	5269.71	5398.21
ATCG00680.1	836	4740	9037	15221		836	4740	5272.05	5401.05
ATCG00680.1	837	4756	9052	15240		837	4756	5280.8	5407.79
ATCG00680.1	838	4771	9070	15267		838	4771	5291.3	5417.37
ATCG00680.1	839	4754	9034	15199		839	4754	5270.3	5393.25
ATCG00680.1	840	4749	9032	15175		840	4749	5269.13	5384.73
ATCG00680.1	841	4754	9062	15192		841	4754	5286.63	5390.76
ATCG00680.1	842	4778	9100	15265		842	4778	5308.8	5416.66
ATCG00680.1	843	4797	9145	15351		843	4797	5335.05	5447.18
ATCG00680.1	844	4854	9267	15545		844	4854	5406.23	5516.02
ATCG00680.1	845	4871	9362	15759		845	4871	5461.65	5591.96
ATCG00680.1	846	4910	9434	15886		846	4910	5503.65	5637.02
ATCG00680.1	847	4890	9543	15967		847	4890	5567.24	5665.76
ATCG00680.1	848	4483	8839	14416		848	4483	5156.54	5115.4
ATCG00680.1	849	4202	8391	13563		849	4202	4895.18	4812.72
ATCG00680.1	850	3889	7011	11189		850	3889	4090.11	3970.33
ATCG00680.1	851	3805	6727	10714		851	3805	3924.43	3801.78
ATCG00680.1	852	3448	5784	9170		852	3448	3374.3	3253.9
ATCG00680.1	853	2353	3856	5982		853	2353	2249.53	2122.67
ATCG00680.1	854	2157	3461	5373		854	2157	2019.09	1906.57
ATCG00680.1	855	2076	3316	5183		855	2076	1934.5	1839.15
ATCG00680.1	856	1952	3022	4801		856	1952	1762.99	1703.6
ATCG00680.1	857	1709	2557	4185		857	1709	1491.71	1485.01
ATCG00680.1	858	1498	2318	3842		858	1498	1352.29	1363.3
ATCG00680.1	859	1448	2240	3766		859	1448	1306.78	1336.34
ATCG00680.1	860	1320	2109	3574		860	1320	1230.36	1268.21
ATCG00680.1	861	1127	1799	3186		861	1127	1049.51	1130.53
ATCG00680.1	862	1133	1799	3215		862	1133	1049.51	1140.82
ATCG00680.1	863	1137	1805	3234		863	1137	1053.01	1147.56
ATCG00680.1	864	1141	1819	3262		864	1141	1061.18	1157.49
ATCG00680.1	865	1160	1833	3294		865	1160	1069.34	1168.85
ATCG00680.1	866	1274	1919	3498		866	1274	1119.52	1241.24
ATCG00680.1	867	1305	1954	3540		867	1305	1139.93	1256.14
ATCG00680.1	868	1320	1964	3572		868	1320	1145.77	1267.5
ATCG00680.1	869	1369	2000	3665		869	1369	1166.77	1300.5
ATCG00680.1	870	1411	2055	3778		870	1411	1198.86	1340.59
ATCG00680.1	871	1408	2033	3711		871	1408	1186.02	1316.82
ATCG00680.1	872	1396	2023	3683		872	1396	1180.19	1306.88
ATCG00680.1	873	1359	1984	3603		873	1359	1157.44	1278.5
ATCG00680.1	874	1310	1849	3286		874	1310	1078.68	1166.01
ATCG00680.1	875	1388	1936	3407		875	1388	1129.43	1208.95
ATCG00680.1	876	1275	1739	3123		876	1275	1014.51	1108.17
ATCG00680.1	877	1266	1709	3056		877	1266	997.004	1084.4
ATCG00680.1	878	1217	1643	2957		878	1217	958.501	1049.27
ATCG00680.1	879	1068	1337	2549		879	1068	779.985	904.493
ATCG00680.1	880	740	905	1598		880	740	527.963	567.038
ATCG00680.1	881	696	832	1513		881	696	485.376	536.876
ATCG00680.1	882	649	750	1422		882	649	437.538	504.585
ATCG00680.1	883	646	745	1415		883	646	434.622	502.102
ATCG00680.1	884	642	749	1405		884	642	436.955	498.553
ATCG00680.1	885	639	746	1393		885	639	435.205	494.295
ATCG00680.1	886	633	764	1355		886	633	445.706	480.811
ATCG00680.1	887	631	818	1359		887	631	477.209	482.23
ATCG00680.1	888	679	855	1435		888	679	498.794	509.198
ATCG00680.1	889	758	948	1578		889	758	553.049	559.941
ATCG00680.1	890	851	1081	1769		890	851	630.639	627.716
ATCG00680.1	891	914	1165	1967		891	914	679.643	697.974
ATCG00680.1	892	976	1243	2111		892	976	725.147	749.072
ATCG00680.1	893	1063	1357	2346		893	1063	791.653	832.46
ATCG00680.1	894	1196	1520	2588		894	1196	886.745	918.331
ATCG00680.1	895	1294	1637	2774		895	1294	955.001	984.332
ATCG00680.1	896	1463	1849	3143		896	1463	1078.68	1115.27
ATCG00680.1	897	1699	2108	3641		897	1699	1229.77	1291.98
ATCG00680.1	898	1824	2208	3838		898	1824	1288.11	1361.88
ATCG00680.1	899	1975	2306	4027		899	1975	1345.28	1428.95
ATCG00680.1	900	2180	2524	4336		900	2180	1472.46	1538.6
ATCG00680.1	901	2357	2691	4655		901	2357	1569.89	1651.79
ATCG00680.1	902	2466	2820	4890		902	2466	1645.14	1735.18
ATCG00680.1	903	2483	2827	4950		903	2483	1649.23	1756.47
ATCG00680.1	904	2518	2852	4980		904	2518	1663.81	1767.11
ATCG00680.1	905	2476	2813	4934		905	2476	1641.06	1750.79
ATCG00680.1	906	2474	2813	4928		906	2474	1641.06	1748.66
ATCG00680.1	907	2472	2811	4920		907	2472	1639.89	1745.82
ATCG00680.1	908	2484	2817	4919		908	2484	1643.39	1745.47
ATCG00680.1	909	2384	2641	4661		909	2384	1540.72	1653.92
ATCG00680.1	910	2371	2615	4622		910	2371	1525.55	1640.08
ATCG00680.1	911	2364	2609	4602		911	2364	1522.05	1632.98
ATCG00680.1	912	2363	2609	4600		912	2363	1522.05	1632.27
ATCG00680.1	913	2359	2609	4600		913	2359	1522.05	1632.27
ATCG00680.1	914	2360	2609	4600		914	2360	1522.05	1632.27
ATCG00680.1	915	2359	2607	4599		915	2359	1520.88	1631.92
ATCG00680.1	916	2340	2578	4560		916	2340	1503.97	1618.08
ATCG00680.1	917	2336	2565	4538		917	2336	1496.38	1610.27
ATCG00680.1	918	2332	2547	4522		918	2332	1485.88	1604.6
ATCG00680.1	919	2231	2409	4281		919	2231	1405.37	1519.08
ATCG00680.1	920	2216	2369	4236		920	2216	1382.04	1503.11
ATCG00680.1	921	2204	2341	4179		921	2204	1365.7	1482.89
ATCG00680.1	922	2151	2279	4066		922	2151	1329.53	1442.79
ATCG00680.1	923	1957	2033	3709		923	1957	1186.02	1316.11
ATCG00680.1	924	1722	1692	3122		924	1722	987.087	1107.82
ATCG00680.1	925	1299	1182	2202		925	1299	689.561	781.362
ATCG00680.1	926	1159	1050	1951		926	1159	612.554	692.297
ATCG00680.1	927	911	814	1551		927	911	474.875	550.36
ATCG00680.1	928	751	681	1307		928	751	397.285	463.779
ATCG00680.1	929	644	605	1186		929	644	352.948	420.843
ATCG00680.1	930	493	485	945		930	493	282.942	335.326
ATCG00680.1	931	246	286	518		931	246	166.848	183.808
ATCG00680.1	932	208	238	418		932	208	138.846	148.324
ATCG00680.1	933	100	83	143		933	100	48.4209	50.7424
ATCG00680.1	934	66	60	98		934	66	35.0031	34.7745
ATCG00680.1	935	52	52	70		935	52	30.336	24.8389
ATCG00680.1	936	28	23	31		936	28	13.4178	11.0001
ATCG00680.1	937	27	22	31		937	27	12.8345	11.0001
ATCG00680.1	938	23	17	24		938	23	9.91754	8.51621
ATCG00680.1	939	23	17	24		939	23	9.91754	8.51621
ATCG00680.1	940	23	18	25		940	23	10.5009	8.87105
ATCG00680.1	941	20	14	20		941	20	8.16738	7.09684
ATCG00680.1	942	13	5	15		942	13	2.91692	5.32263
ATCG00680.1	943	16	6	21		943	16	3.50031	7.45168
ATCG00680.1	944	22	7	25		944	22	4.08369	8.87105
ATCG00680.1	945	21	7	25		945	21	4.08369	8.87105
ATCG00680.1	946	21	7	25		946	21	4.08369	8.87105
ATCG00680.1	947	21	7	25		947	21	4.08369	8.87105
ATCG00680.1	948	21	7	24		948	21	4.08369	8.51621
ATCG00680.1	949	21	8	23		949	21	4.66708	8.16137
ATCG00680.1	950	18	8	27		950	18	4.66708	9.58074
ATCG00680.1	951	19	12	34		951	19	7.00062	12.0646
ATCG00680.1	952	22	15	37		952	22	8.75077	13.1292
ATCG00680.1	953	26	17	43		953	26	9.91754	15.2582
ATCG00680.1	954	26	18	43		954	26	10.5009	15.2582
ATCG00680.1	955	26	18	43		955	26	10.5009	15.2582
ATCG00680.1	956	28	18	46		956	28	10.5009	16.3227
ATCG00680.1	957	28	18	51		957	28	10.5009	18.0969
ATCG00680.1	958	28	18	51		958	28	10.5009	18.0969
ATCG00680.1	959	28	19	54		959	28	11.0843	19.1615
ATCG00680.1	960	32	26	61		960	32	15.168	21.6454
ATCG00680.1	961	36	29	74		961	36	16.9182	26.2583
ATCG00680.1	962	39	45	91		962	39	26.2523	32.2906
ATCG00680.1	963	47	62	123		963	47	36.1698	43.6456
ATCG00680.1	964	53	76	147		964	53	44.3372	52.1618
ATCG00680.1	965	64	89	182		965	64	51.9212	64.5813
ATCG00680.1	966	81	138	227		966	81	80.5071	80.5492
ATCG00680.1	967	97	165	254		967	97	96.2585	90.1299
ATCG00680.1	968	113	181	284		968	113	105.593	100.775
ATCG00680.1	969	130	201	318		969	130	117.26	112.84
ATCG00680.1	970	135	217	350		970	135	126.594	124.195
ATCG00680.1	971	152	248	426		971	152	144.679	151.163
ATCG00680.1	972	270	404	758		972	270	235.687	268.97
ATCG00680.1	973	336	483	910		973	336	281.775	322.906
ATCG00680.1	974	346	499	949		974	346	291.109	336.745
ATCG00680.1	975	367	532	1023		975	367	310.361	363.003
ATCG00680.1	976	379	558	1064		976	379	325.529	377.552
ATCG00680.1	977	393	570	1097		977	393	332.529	389.262
ATCG00680.1	978	404	583	1119		978	404	340.113	397.068
ATCG00680.1	979	437	646	1233		979	437	376.866	437.52
ATCG00680.1	980	586	777	1547		980	586	453.29	548.941
ATCG00680.1	981	650	848	1696		981	650	494.71	601.812
ATCG00680.1	982	688	891	1775		982	688	519.796	629.845
ATCG00680.1	983	712	940	1847		983	712	548.382	655.393
ATCG00680.1	984	737	962	1887		984	737	561.216	669.587
ATCG00680.1	985	761	992	1922		985	761	578.718	682.007
ATCG00680.1	986	828	1047	2025		986	828	610.804	718.555
ATCG00680.1	987	925	1140	2231		987	925	665.058	791.653
ATCG00680.1	988	1049	1231	2472		988	1049	718.146	877.17
ATCG00680.1	989	1152	1362	2727		989	1152	794.57	967.654
ATCG00680.1	990	1184	1389	2767		990	1184	810.321	981.848
ATCG00680.1	991	1186	1407	2792		991	1186	820.822	990.719
ATCG00680.1	992	1211	1433	2842		992	1211	835.99	1008.46
ATCG00680.1	993	1364	1615	3132		993	1364	942.166	1111.37
ATCG00680.1	994	1551	1760	3441		994	1551	1026.76	1221.01
ATCG00680.1	995	1994	2116	4241		995	1994	1234.44	1504.89
ATCG00680.1	996	2340	2471	5023		996	2340	1441.54	1782.37
ATCG00680.1	997	2325	2431	5057		997	2325	1418.21	1794.44
ATCG00680.1	998	2351	2444	5110		998	2351	1425.79	1813.24
ATCG00680.1	999	2349	2440	5109		999	2349	1423.46	1812.89
ATCG00680.1	1000	2333	2399	4985		1000	2333	1399.54	1768.89
ATCG00680.1	1001	2332	2383	4951		1001	2332	1390.21	1756.82
ATCG00680.1	1002	2333	2319	4865		1002	2333	1352.87	1726.31
ATCG00680.1	1003	2323	2297	4820		1003	2323	1340.03	1710.34
ATCG00680.1	1004	2310	2291	4789		1004	2310	1336.53	1699.34
ATCG00680.1	1005	2313	2289	4779		1005	2313	1335.37	1695.79
ATCG00680.1	1006	2316	2286	4777		1006	2316	1333.62	1695.08
ATCG00680.1	1007	2335	2301	4776		1007	2335	1342.37	1694.73
ATCG00680.1	1008	2198	2172	4509		1008	2198	1267.11	1599.98
ATCG00680.1	1009	2199	2187	4501		1009	2199	1275.86	1597.14
ATCG00680.1	1010	2205	2193	4508		1010	2205	1279.36	1599.63
ATCG00680.1	1011	2178	2153	4436		1011	2178	1256.03	1574.08
ATCG00680.1	1012	2141	2106	4317		1012	2141	1228.61	1531.85
ATCG00680.1	1013	2142	2100	4297		1013	2142	1225.11	1524.76
ATCG00680.1	1014	2082	2009	4108		1014	2082	1172.02	1457.69
ATCG00680.1	1015	2056	1968	4024		1015	2056	1148.1	1427.88
ATCG00680.1	1016	1979	1884	3893		1016	1979	1099.1	1381.4
ATCG00680.1	1017	1876	1747	3692		1017	1876	1019.17	1310.08
ATCG00680.1	1018	1801	1726	3580		1018	1801	1006.92	1270.33
ATCG00680.1	1019	1759	1712	3518		1019	1759	998.754	1248.33
ATCG00680.1	1020	1670	1682	3395		1020	1670	981.253	1204.69
ATCG00680.1	1021	1626	1644	3314		1021	1626	959.084	1175.95
ATCG00680.1	1022	1614	1620	3279		1022	1614	945.083	1163.53
ATCG00680.1	1023	1507	1513	3061		1023	1507	882.661	1086.17
ATCG00680.1	1024	1221	1216	2282		1024	1221	709.396	809.75
ATCG00680.1	1025	1188	1149	2138		1025	1188	670.309	758.652
ATCG00680.1	1026	1134	1088	1994		1026	1134	634.722	707.555
ATCG00680.1	1027	1054	981	1759		1027	1054	572.3	624.167
ATCG00680.1	1028	780	677	1218		1028	780	394.951	432.198
ATCG00680.1	1029	361	314	545		1029	361	183.183	193.389
ATCG00680.1	1030	329	282	495		1030	329	164.514	175.647
ATCG00680.1	1031	205	271	438		1031	205	158.097	155.421
ATCG00680.1	1032	206	309	494		1032	206	180.266	175.292
ATCG00680.1	1033	253	381	595		1033	253	222.27	211.131
ATCG00680.1	1034	251	382	589		1034	251	222.853	209.002
ATCG00680.1	1035	275	394	616		1035	275	229.854	218.583
ATCG00680.1	1036	270	391	616		1036	270	228.103	218.583
ATCG00680.1	1037	262	386	612		1037	262	225.186	217.163
ATCG00680.1	1038	259	381	610		1038	259	222.27	216.454
ATCG00680.1	1039	268	394	644		1039	268	229.854	228.518
ATCG00680.1	1040	280	407	667		1040	280	237.438	236.68
ATCG00680.1	1041	285	407	676		1041	285	237.438	239.873
ATCG00680.1	1042	250	356	609		1042	250	207.685	216.099
ATCG00680.1	1043	237	341	604		1043	237	198.934	214.325
ATCG00680.1	1044	224	338	583		1044	224	197.184	206.873
ATCG00680.1	1045	212	324	562		1045	212	189.017	199.421
ATCG00680.1	1046	209	321	555		1046	209	187.266	196.937
ATCG00680.1	1047	214	324	573		1047	214	189.017	203.325
ATCG00680.1	1048	216	324	568		1048	216	189.017	201.55
ATCG00680.1	1049	213	322	567		1049	213	187.85	201.195
ATCG00680.1	1050	213	323	562		1050	213	188.433	199.421
ATCG00680.1	1051	212	305	552		1051	212	177.932	195.873
ATCG00680.1	1052	211	305	549		1052	211	177.932	194.808
ATCG00680.1	1053	207	298	534		1053	207	173.849	189.486
ATCG00680.1	1054	215	310	544		1054	215	180.849	193.034
ATCG00680.1	1055	224	329	554		1055	224	191.934	196.583
ATCG00680.1	1056	223	328	553		1056	223	191.35	196.228
ATCG00680.1	1057	223	329	553		1057	223	191.934	196.228
ATCG00680.1	1058	222	327	552		1058	222	190.767	195.873
ATCG00680.1	1059	223	327	552		1059	223	190.767	195.873
ATCG00680.1	1060	224	329	556		1060	224	191.934	197.292
ATCG00680.1	1061	230	311	545		1061	230	181.433	193.389
ATCG00680.1	1062	204	241	431		1062	204	140.596	152.937
ATCG00680.1	1063	202	229	414		1063	202	133.595	146.905
ATCG00680.1	1064	212	236	441		1064	212	137.679	156.485
ATCG00680.1	1065	217	244	437		1065	217	142.346	155.066
ATCG00680.1	1066	217	243	443		1066	217	141.762	157.195
ATCG00680.1	1067	217	240	441		1067	217	140.012	156.485
ATCG00680.1	1068	214	208	419		1068	214	121.344	148.679
ATCG00680.1	1069	230	223	456		1069	230	130.095	161.808
ATCG00680.1	1070	227	223	452		1070	227	130.095	160.389
ATCG00680.1	1071	164	166	348		1071	164	96.8418	123.485
ATCG00680.1	1072	147	162	283		1072	147	94.5083	100.42
ATCG00680.1	1073	149	164	291		1073	149	95.6751	103.259
ATCG00680.1	1074	151	164	297		1074	151	95.6751	105.388
ATCG00680.1	1075	157	175	301		1075	157	102.092	106.807
ATCG00680.1	1076	158	175	303		1076	158	102.092	107.517
ATCG00680.1	1077	158	175	304		1077	158	102.092	107.872
ATCG00680.1	1078	158	176	304		1078	158	102.676	107.872
ATCG00680.1	1079	159	175	307		1079	159	102.092	108.937
ATCG00680.1	1080	162	177	312		1080	162	103.259	110.711
ATCG00680.1	1081	155	171	293		1081	155	99.7588	103.969
ATCG00680.1	1082	157	178	300		1082	157	103.842	106.453
ATCG00680.1	1083	161	186	310		1083	161	108.51	110.001
ATCG00680.1	1084	156	179	309		1084	156	104.426	109.646
ATCG00680.1	1085	176	198	350		1085	176	115.51	124.195
ATCG00680.1	1086	197	228	399		1086	197	133.012	141.582
ATCG00680.1	1087	197	232	422		1087	197	135.345	149.743
ATCG00680.1	1088	214	255	477		1088	214	148.763	169.26
ATCG00680.1	1089	224	266	509		1089	224	155.18	180.615
ATCG00680.1	1090	227	270	520		1090	227	157.514	184.518
ATCG00680.1	1091	232	273	528		1091	232	159.264	187.357
ATCG00680.1	1092	236	275	532		1092	236	160.431	188.776
ATCG00680.1	1093	236	275	533		1093	236	160.431	189.131
ATCG00680.1	1094	238	276	544		1094	238	161.014	193.034
ATCG00680.1	1095	230	277	549		1095	230	161.598	194.808
ATCG00680.1	1096	182	223	430		1096	182	130.095	152.582
ATCG00680.1	1097	180	219	424		1097	180	127.761	150.453
ATCG00680.1	1098	181	220	422		1098	181	128.345	149.743
ATCG00680.1	1099	205	286	513		1099	205	166.848	182.034
ATCG00680.1	1100	704	883	1362		1100	704	515.129	483.295
ATCG00680.1	1101	1141	1404	2024		1101	1141	819.072	718.2
ATCG00680.1	1102	1244	1535	2195		1102	1244	895.495	778.878
ATCG00680.1	1103	1390	1735	2417		1103	1390	1012.17	857.653
ATCG00680.1	1104	1559	1911	2772		1104	1559	1114.85	983.622
ATCG00680.1	1105	1954	2445	3632		1105	1954	1426.38	1288.79
ATCG00680.1	1106	2109	2726	3953		1106	2109	1590.31	1402.69
ATCG00680.1	1107	2295	3002	4453		1107	2295	1751.32	1580.11
ATCG00680.1	1108	2691	3624	5431		1108	2691	2114.19	1927.15
ATCG00680.1	1109	2891	3903	5937		1109	2891	2276.95	2106.7
ATCG00680.1	1110	3003	4026	6181		1110	3003	2348.71	2193.28
ATCG00680.1	1111	3043	4075	6238		1111	3043	2377.29	2213.51
ATCG00680.1	1112	3073	4122	6321		1112	3073	2404.71	2242.96
ATCG00680.1	1113	3145	4204	6475		1113	3145	2452.55	2297.6
ATCG00680.1	1114	3171	4272	6565		1114	3171	2492.22	2329.54
ATCG00680.1	1115	3201	4307	6632		1115	3201	2512.64	2353.31
ATCG00680.1	1116	3205	4331	6686		1116	3205	2526.64	2372.47
ATCG00680.1	1117	3160	4283	6588		1117	3160	2498.64	2337.7
ATCG00680.1	1118	3154	4258	6512		1118	3154	2484.05	2310.73
ATCG00680.1	1119	3156	4239	6542		1119	3156	2472.97	2321.38
ATCG00680.1	1120	3171	4244	6556		1120	3171	2475.88	2326.34
ATCG00680.1	1121	3189	4252	6588		1121	3189	2480.55	2337.7
ATCG00680.1	1122	3260	4287	6675		1122	3260	2500.97	2368.57
ATCG00680.1	1123	3256	4285	6664		1123	3256	2499.8	2364.67
ATCG00680.1	1124	3255	4284	6661		1124	3255	2499.22	2363.6
ATCG00680.1	1125	3273	4315	6738		1125	3273	2517.3	2390.93
ATCG00680.1	1126	3315	4354	6820		1126	3315	2540.06	2420.02
ATCG00680.1	1127	3383	4414	6944		1127	3383	2575.06	2464.02
ATCG00680.1	1128	3397	4436	6963		1128	3397	2587.89	2470.77
ATCG00680.1	1129	3399	4422	6942		1129	3399	2579.73	2463.31
ATCG00680.1	1130	3393	4409	6935		1130	3393	2572.14	2460.83
ATCG00680.1	1131	3305	4220	6718		1131	3305	2461.88	2383.83
ATCG00680.1	1132	3229	4116	6545		1132	3229	2401.21	2322.44
ATCG00680.1	1133	3196	4092	6495		1133	3196	2387.21	2304.7
ATCG00680.1	1134	3143	4030	6390		1134	3143	2351.04	2267.44
ATCG00680.1	1135	3076	3968	6281		1135	3076	2314.87	2228.76
ATCG00680.1	1136	2927	3783	6060		1136	2927	2206.94	2150.34
ATCG00680.1	1137	2204	2659	4676		1137	2204	1551.22	1659.24
ATCG00680.1	1138	1690	1931	3386		1138	1690	1126.52	1201.5
ATCG00680.1	1139	1231	1323	2618		1139	1231	771.818	928.977
ATCG00680.1	1140	1098	1157	2279		1140	1098	674.976	808.685
ATCG00680.1	1141	955	991	1910		1141	955	578.134	677.748
ATCG00680.1	1142	883	909	1739		1142	883	530.297	617.07
ATCG00680.1	1143	782	799	1479		1143	782	466.124	524.811
ATCG00680.1	1144	676	676	1204		1144	676	394.368	427.23
ATCG00680.1	1145	698	808	1407		1145	698	471.375	499.263
ATCG00680.1	1146	535	746	1291		1146	535	435.205	458.101
ATCG00680.1	1147	544	790	1342		1147	544	460.874	476.198
ATCG00680.1	1148	544	818	1401		1148	544	477.209	497.134
ATCG00680.1	1149	570	868	1485		1149	570	506.378	526.941
ATCG00680.1	1150	618	915	1581		1150	618	533.797	561.005
ATCG00680.1	1151	656	957	1669		1151	656	558.299	592.231
ATCG00680.1	1152	682	993	1754		1152	682	579.301	622.393
ATCG00680.1	1153	740	1044	1860		1153	740	609.054	660.006
ATCG00680.1	1154	812	1114	1967		1154	812	649.89	697.974
ATCG00680.1	1155	823	1123	1998		1155	823	655.141	708.975
ATCG00680.1	1156	798	1141	1954		1156	798	665.642	693.361
ATCG00680.1	1157	825	1180	2062		1157	825	688.394	731.684
ATCG00680.1	1158	802	1255	2049		1158	802	732.148	727.071
ATCG00680.1	1159	829	1273	2071		1159	829	742.649	734.878
ATCG00680.1	1160	831	1292	2091		1160	831	753.733	741.975
ATCG00680.1	1161	857	1314	2131		1161	857	766.567	756.169
ATCG00680.1	1162	866	1318	2152		1162	866	768.901	763.62
ATCG00680.1	1163	883	1352	2201		1163	883	788.736	781.007
ATCG00680.1	1164	924	1402	2282		1164	924	817.905	809.75
ATCG00680.1	1165	958	1448	2389		1165	958	844.741	847.718
ATCG00680.1	1166	991	1506	2505		1166	991	878.577	888.879
ATCG00680.1	1167	1030	1585	2604		1167	1030	924.665	924.009
ATCG00680.1	1168	1083	1652	2702		1168	1083	963.751	958.783
ATCG00680.1	1169	1117	1734	2784		1169	1117	1011.59	987.88
ATCG00680.1	1170	1178	1836	2944		1170	1178	1071.09	1044.66
ATCG00680.1	1171	1222	1882	3071		1171	1222	1097.93	1089.72
ATCG00680.1	1172	1301	1962	3215		1172	1301	1144.6	1140.82
ATCG00680.1	1173	1306	1951	3198		1173	1306	1138.18	1134.79
ATCG00680.1	1174	1189	1703	2822		1174	1189	993.504	1001.36
ATCG00680.1	1175	1185	1658	2778		1175	1185	967.252	985.751
ATCG00680.1	1176	1130	1496	2556		1176	1130	872.743	906.976
ATCG00680.1	1177	1119	1433	2458		1177	1119	835.99	872.202
ATCG00680.1	1178	1117	1427	2458		1178	1117	832.49	872.202
ATCG00680.1	1179	1128	1427	2454		1179	1128	832.49	870.783
ATCG00680.1	1180	1141	1438	2475		1180	1141	838.907	878.234
ATCG00680.1	1181	1155	1423	2448		1181	1155	830.156	868.653
ATCG00680.1	1182	1177	1425	2451		1182	1177	831.323	869.718
ATCG00680.1	1183	1189	1427	2457		1183	1189	832.49	871.847
ATCG00680.1	1184	1213	1451	2501		1184	1213	846.491	887.46
ATCG00680.1	1185	1194	1395	2381		1185	1194	813.822	844.879
ATCG00680.1	1186	1191	1362	2335		1186	1191	794.57	828.556
ATCG00680.1	1187	1191	1356	2334		1187	1191	791.07	828.201
ATCG00680.1	1188	1094	1225	2121		1188	1094	714.646	752.62
ATCG00680.1	1189	1002	1104	1932		1189	1002	644.057	685.555
ATCG00680.1	1190	968	1069	1861		1190	968	623.638	660.361
ATCG00680.1	1191	895	997	1730		1191	895	581.634	613.877
ATCG00680.1	1192	895	994	1737		1192	895	579.884	616.361
ATCG00680.1	1193	895	998	1743		1193	895	582.218	618.49
ATCG00680.1	1194	894	988	1728		1194	894	576.384	613.167
ATCG00680.1	1195	820	893	1561		1195	820	520.962	553.909
ATCG00680.1	1196	837	922	1596		1196	837	537.881	566.328
ATCG00680.1	1197	755	821	1447		1197	755	478.959	513.457
ATCG00680.1	1198	612	611	1012		1198	612	356.448	359.1
ATCG00680.1	1199	618	617	1038		1199	618	359.948	368.326
ATCG00680.1	1200	580	589	980		1200	580	343.614	347.745
ATCG00680.1	1201	579	596	985		1201	579	347.697	349.519
ATCG00680.1	1202	570	562	923		1202	570	327.862	327.519
ATCG00680.1	1203	453	436	759		1203	453	254.356	269.325
ATCG00680.1	1204	445	436	741		1204	445	254.356	262.938
ATCG00680.1	1205	524	565	1089		1205	524	329.612	386.423
ATCG00680.1	1206	634	745	1457		1206	634	434.622	517.005
ATCG00680.1	1207	644	764	1505		1207	644	445.706	534.037
ATCG00680.1	1208	648	781	1514		1208	648	455.623	537.231
ATCG00680.1	1209	657	801	1547		1209	657	467.291	548.941
ATCG00680.1	1210	649	786	1529		1210	649	458.54	542.554
ATCG00680.1	1211	639	777	1514		1211	639	453.29	537.231
ATCG00680.1	1212	616	757	1488		1212	616	441.622	528.005
ATCG00680.1	1213	601	758	1471		1213	601	442.206	521.973
ATCG00680.1	1214	581	749	1445		1214	581	436.955	512.747
ATCG00680.1	1215	572	748	1445		1215	572	436.372	512.747
ATCG00680.1	1216	571	748	1439		1216	571	436.372	510.618
ATCG00680.1	1217	581	753	1450		1217	581	439.289	514.521
ATCG00680.1	1218	585	768	1480		1218	585	448.039	525.166
ATCG00680.1	1219	640	815	1589		1219	640	475.458	563.844
ATCG00680.1	1220	701	867	1709		1220	701	505.794	606.425
ATCG00680.1	1221	764	945	1845		1221	764	551.298	654.684
ATCG00680.1	1222	786	991	1889		1222	786	578.134	670.297
ATCG00680.1	1223	700	960	1826		1223	700	560.049	647.942
ATCG00680.1	1224	701	968	1829		1224	701	564.716	649.006
ATCG00680.1	1225	750	1027	1925		1225	750	599.136	683.071
ATCG00680.1	1226	763	1051	1952		1226	763	613.137	692.652
ATCG00680.1	1227	780	1051	1960		1227	780	613.137	695.491
ATCG00680.1	1228	769	1030	1919		1228	769	600.886	680.942
ATCG00680.1	1229	808	1061	1960		1229	808	618.971	695.491
ATCG00680.1	1230	822	1090	1994		1230	822	635.889	707.555
ATCG00680.1	1231	812	1108	1996		1231	812	646.39	708.265
ATCG00680.1	1232	887	1168	2129		1232	887	681.393	755.459
ATCG00680.1	1233	1272	1755	3024		1233	1272	1023.84	1073.04
ATCG00680.1	1234	1462	1988	3472		1234	1462	1159.77	1232.01
ATCG00680.1	1235	1552	2173	3687		1235	1552	1267.69	1308.3
ATCG00680.1	1236	1574	2220	3753		1236	1574	1295.11	1331.72
ATCG00680.1	1237	1586	2197	3709		1237	1586	1281.7	1316.11
ATCG00680.1	1238	1619	2294	3872		1238	1619	1338.28	1373.95
ATCG00680.1	1239	1646	2345	3969		1239	1646	1368.04	1408.37
ATCG00680.1	1240	1668	2371	3982		1240	1668	1383.2	1412.98
ATCG00680.1	1241	1584	2282	3682		1241	1584	1331.28	1306.53
ATCG00680.1	1242	1761	2886	4603		1242	1761	1683.65	1633.34
ATCG00680.1	1243	1809	3042	4813		1243	1809	1774.66	1707.86
ATCG00680.1	1244	1816	3100	4892		1244	1816	1808.49	1735.89
ATCG00680.1	1245	1850	3162	4988		1245	1850	1844.66	1769.95
ATCG00680.1	1246	1871	3192	5045		1246	1871	1862.16	1790.18
ATCG00680.1	1247	1897	3248	5142		1247	1897	1894.83	1824.6
ATCG00680.1	1248	1922	3290	5180		1248	1922	1919.34	1838.08
ATCG00680.1	1249	1931	3317	5207		1249	1931	1935.09	1847.66
ATCG00680.1	1250	1945	3348	5211		1250	1945	1953.17	1849.08
ATCG00680.1	1251	1951	3377	5253		1251	1951	1970.09	1863.99
ATCG00680.1	1252	1944	3372	5237		1252	1944	1967.17	1858.31
ATCG00680.1	1253	1828	3287	5050		1253	1828	1917.59	1791.95
ATCG00680.1	1254	1765	3254	4966		1254	1765	1898.33	1762.15
ATCG00680.1	1255	1747	3250	4968		1255	1747	1896	1762.86
ATCG00680.1	1256	1768	3293	5046		1256	1768	1921.09	1790.53
ATCG00680.1	1257	1783	3318	5106		1257	1783	1935.67	1811.82
ATCG00680.1	1258	1793	3349	5142		1258	1793	1953.76	1824.6
ATCG00680.1	1259	1796	3360	5212		1259	1796	1960.17	1849.44
ATCG00680.1	1260	1812	3379	5259		1260	1812	1971.26	1866.11
ATCG00680.1	1261	1811	3380	5253		1261	1811	1971.84	1863.99
ATCG00680.1	1262	1703	3181	4947		1262	1703	1855.75	1755.4
ATCG00680.1	1263	1604	2978	4689		1263	1604	1737.32	1663.85
ATCG00680.1	1264	1471	2616	4174		1264	1471	1526.13	1481.11
ATCG00680.1	1265	1484	2631	4183		1265	1484	1534.88	1484.3
ATCG00680.1	1266	1443	2598	4106		1266	1443	1515.63	1456.98
ATCG00680.1	1267	1441	2544	3996		1267	1441	1484.13	1417.95
ATCG00680.1	1268	1433	2503	3957		1268	1433	1460.21	1404.11
ATCG00680.1	1269	956	1850	2996		1269	956	1079.26	1063.11
ATCG00680.1	1270	929	1785	2920		1270	929	1041.34	1036.14
ATCG00680.1	1271	925	1762	2884		1271	925	1027.92	1023.36
ATCG00680.1	1272	891	1652	2754		1272	891	963.751	977.235
ATCG00680.1	1273	666	1092	1799		1273	666	637.056	638.361
ATCG00680.1	1274	699	983	1656		1274	699	573.467	587.619
ATCG00680.1	1275	736	1003	1697		1275	736	585.135	602.167
ATCG00680.1	1276	814	1072	1818		1276	814	625.388	645.103
ATCG00680.1	1277	859	1099	1872		1277	859	641.14	664.264
ATCG00680.1	1278	885	1117	1912		1278	885	651.641	678.458
ATCG00680.1	1279	893	1106	1932		1279	893	645.223	685.555
ATCG00680.1	1280	880	1070	1885		1280	880	624.222	668.877
ATCG00680.1	1281	879	1042	1856		1281	879	607.887	658.587
ATCG00680.1	1282	822	976	1729		1282	822	569.383	613.522
ATCG00680.1	1283	821	941	1668		1283	821	548.965	591.877
ATCG00680.1	1284	846	978	1715		1284	846	570.55	608.554
ATCG00680.1	1285	864	1018	1773		1285	864	593.886	629.135
ATCG00680.1	1286	900	1074	1830		1286	900	626.555	649.361
ATCG00680.1	1287	914	1097	1863		1287	914	639.973	661.071
ATCG00680.1	1288	914	1064	1823		1288	914	620.721	646.877
ATCG00680.1	1289	986	1167	1953		1289	986	680.81	693.007
ATCG00680.1	1290	1027	1257	2094		1290	1027	733.314	743.039
ATCG00680.1	1291	1040	1279	2146		1291	1040	746.149	761.491
ATCG00680.1	1292	1055	1286	2168		1292	1055	750.233	769.298
ATCG00680.1	1293	1071	1307	2245		1293	1071	762.484	796.621
ATCG00680.1	1294	1102	1358	2337		1294	1102	792.236	829.266
ATCG00680.1	1295	1083	1340	2301		1295	1083	781.735	816.492
ATCG00680.1	1296	1010	1263	2146		1296	1010	736.815	761.491
ATCG00680.1	1297	1004	1259	2131		1297	1004	734.481	756.169
ATCG00680.1	1298	1045	1285	2175		1298	1045	749.649	771.782
ATCG00680.1	1299	1192	1489	2367		1299	1192	868.66	839.911
ATCG00680.1	1300	1456	1754	2638		1300	1456	1023.26	936.073
ATCG00680.1	1301	2027	2364	3444		1301	2027	1379.12	1222.08
ATCG00680.1	1302	2104	2460	3607		1302	2104	1435.13	1279.92
ATCG00680.1	1303	2175	2546	3713		1303	2175	1485.3	1317.53
ATCG00680.1	1304	2191	2593	3812		1304	2191	1512.72	1352.66
ATCG00680.1	1305	2137	2538	3717		1305	2137	1480.63	1318.95
ATCG00680.1	1306	2133	2534	3717		1306	2133	1478.3	1318.95
ATCG00680.1	1307	2169	2564	3814		1307	2169	1495.8	1353.37
ATCG00680.1	1308	2180	2586	3868		1308	2180	1508.63	1372.53
ATCG00680.1	1309	2127	2561	3760		1309	2127	1494.05	1334.21
ATCG00680.1	1310	2106	2543	3759		1310	2106	1483.55	1333.85
ATCG00680.1	1311	2040	2462	3643		1311	2040	1436.29	1292.69
ATCG00680.1	1312	2029	2458	3633		1312	2029	1433.96	1289.14
ATCG00680.1	1313	2023	2453	3629		1313	2023	1431.04	1287.72
ATCG00680.1	1314	2012	2449	3618		1314	2012	1428.71	1283.82
ATCG00680.1	1315	1973	2357	3464		1315	1973	1375.04	1229.17
ATCG00680.1	1316	1948	2312	3414		1316	1948	1348.79	1211.43
ATCG00680.1	1317	1881	2233	3301		1317	1881	1302.7	1171.33
ATCG00680.1	1318	1755	2044	2963		1318	1755	1192.44	1051.4
ATCG00680.1	1319	1767	2043	2995		1319	1767	1191.85	1062.75
ATCG00680.1	1320	1771	2045	3009		1320	1771	1193.02	1067.72
ATCG00680.1	1321	1671	1930	2749		1321	1671	1125.93	975.461
ATCG00680.1	1322	1658	1920	2743		1322	1658	1120.1	973.332
ATCG00680.1	1323	1642	1897	2697		1323	1642	1106.68	957.009
ATCG00680.1	1324	1585	1823	2581		1324	1585	1063.51	915.847
ATCG00680.1	1325	1546	1760	2460		1325	1546	1026.76	872.912
ATCG00680.1	1326	1523	1728	2414		1326	1523	1008.09	856.589
ATCG00680.1	1327	1505	1706	2341		1327	1505	995.254	830.685
ATCG00680.1	1328	1506	1699	2320		1328	1506	991.17	823.234
ATCG00680.1	1329	1504	1691	2305		1329	1504	986.503	817.911
ATCG00680.1	1330	1512	1664	2261		1330	1512	970.752	802.298
ATCG00680.1	1331	1502	1613	2249		1331	1502	940.999	798.04
ATCG00680.1	1332	1489	1558	2224		1332	1489	908.913	789.169
ATCG00680.1	1333	1471	1529	2161		1333	1471	891.995	766.814
ATCG00680.1	1334	776	764	1380		1334	776	445.706	489.682
ATCG00680.1	1335	684	625	1147		1335	684	364.615	407.004
ATCG00680.1	1336	730	723	1259		1336	730	421.787	446.746
ATCG00680.1	1337	609	678	1252		1337	609	395.535	444.262
ATCG00680.1	1338	634	738	1338		1338	634	430.538	474.779
ATCG00680.1	1339	596	739	1306		1339	596	431.121	463.424
ATCG00680.1	1340	609	757	1363		1340	609	441.622	483.65
ATCG00680.1	1341	610	762	1370		1341	610	444.539	486.134
ATCG00680.1	1342	632	770	1393		1342	632	449.206	494.295
ATCG00680.1	1343	644	799	1443		1343	644	466.124	512.037
ATCG00680.1	1344	676	847	1512		1344	676	494.127	536.521
ATCG00680.1	1345	770	998	1784		1345	770	582.218	633.038
ATCG00680.1	1346	801	1052	1846		1346	801	613.721	655.039
ATCG00680.1	1347	900	1274	2146		1347	900	743.232	761.491
ATCG00680.1	1348	946	1359	2258		1348	946	792.82	801.233
ATCG00680.1	1349	990	1424	2383		1349	990	830.74	845.589
ATCG00680.1	1350	987	1434	2372		1350	987	836.574	841.685
ATCG00680.1	1351	1006	1469	2422		1351	1006	856.992	859.428
ATCG00680.1	1352	1041	1505	2519		1352	1041	877.994	893.847
ATCG00680.1	1353	1023	1513	2536		1353	1023	882.661	899.88
ATCG00680.1	1354	1029	1527	2543		1354	1029	890.828	902.363
ATCG00680.1	1355	1049	1555	2584		1355	1049	907.163	916.912
ATCG00680.1	1356	1064	1575	2610		1356	1064	918.831	926.138
ATCG00680.1	1357	1064	1585	2627		1357	1064	924.665	932.17
ATCG00680.1	1358	1104	1638	2706		1358	1104	955.584	960.203
ATCG00680.1	1359	1113	1650	2732		1359	1113	962.585	969.429
ATCG00680.1	1360	1117	1654	2738		1360	1117	964.918	971.558
ATCG00680.1	1361	1118	1657	2738		1361	1118	966.668	971.558
ATCG00680.1	1362	1125	1660	2742		1362	1125	968.418	972.977
ATCG00680.1	1363	1145	1693	2782		1363	1145	987.67	987.171
ATCG00680.1	1364	1203	1773	2877		1364	1203	1034.34	1020.88
ATCG00680.1	1365	1269	1879	2987		1365	1269	1096.18	1059.91
ATCG00680.1	1366	1279	1893	3000		1366	1279	1104.35	1064.53
ATCG00680.1	1367	1287	1944	3041		1367	1287	1134.1	1079.07
ATCG00680.1	1368	1297	2043	3146		1368	1297	1191.85	1116.33
ATCG00680.1	1369	1205	1932	2866		1369	1205	1127.1	1016.98
ATCG00680.1	1370	1257	2053	3034		1370	1257	1197.69	1076.59
ATCG00680.1	1371	1290	2007	2939		1371	1290	1170.85	1042.88
ATCG00680.1	1372	1335	2100	3028		1372	1335	1225.11	1074.46
ATCG00680.1	1373	1461	2324	3398		1373	1461	1355.79	1205.75
ATCG00680.1	1374	1471	2390	3515		1374	1471	1394.29	1247.27
ATCG00680.1	1375	1460	2370	3478		1375	1460	1382.62	1234.14
ATCG00680.1	1376	1610	2784	4072		1376	1610	1624.14	1444.92
ATCG00680.1	1377	1775	3289	4940		1377	1775	1918.75	1752.92
ATCG00680.1	1378	2283	4887	7394		1378	2283	2851	2623.7
ATCG00680.1	1379	2669	6086	9114		1379	2669	3550.48	3234.03
ATCG00680.1	1380	2821	6697	9866		1380	2821	3906.93	3500.87
ATCG00680.1	1381	3224	7798	11640		1381	3224	4549.23	4130.36
ATCG00680.1	1382	3380	8220	12304		1382	3380	4795.42	4365.98
ATCG00680.1	1383	3438	8281	12412		1383	3438	4831.01	4404.3
ATCG00680.1	1384	3539	8450	12754		1384	3539	4929.6	4525.66
ATCG00680.1	1385	3606	8565	12982		1385	3606	4996.69	4606.56
ATCG00680.1	1386	4018	9271	14567		1386	4018	5408.56	5168.98
ATCG00680.1	1387	4632	10430	16647		1387	4632	6084.7	5907.06
ATCG00680.1	1388	4815	10802	17279		1388	4815	6301.72	6131.32
ATCG00680.1	1389	5742	12878	21173		1389	5742	7512.83	7513.07
ATCG00680.1	1390	6214	14042	23198		1390	6214	8191.89	8231.63
ATCG00680.1	1391	7254	16535	27645		1391	7254	9646.26	9809.61
ATCG00680.1	1392	7513	17108	28720		1392	7513	9980.54	10191.1
ATCG00680.1	1393	7522	17135	28761		1393	7522	9996.3	10205.6
ATCG00680.1	1394	7542	17185	28828		1394	7542	10025.5	10229.4
ATCG00680.1	1395	7579	17231	28871		1395	7579	10052.3	10244.6
ATCG00680.1	1396	7659	17381	29094		1396	7659	10139.8	10323.8
ATCG00680.1	1397	7656	17269	29039		1397	7656	10074.5	10304.3
ATCG00680.1	1398	7765	17447	29381		1398	7765	10178.3	10425.6
ATCG00680.1	1399	7983	18162	30423		1399	7983	10595.4	10795.4
ATCG00680.1	1400	8031	18398	30810		1400	8031	10733.1	10932.7
ATCG00680.1	1401	8956	21297	35000		1401	8956	12424.3	12419.5
ATCG00680.1	1402	9073	21673	35515		1402	9073	12643.7	12602.2
ATCG00680.1	1403	9206	22114	36136		1403	9206	12901	12822.6
ATCG00680.1	1404	9203	22157	36187		1404	9203	12926.1	12840.7
ATCG00680.1	1405	9231	22293	36362		1405	9231	13005.4	12902.8
ATCG00680.1	1406	9115	22275	36473		1406	9115	12994.9	12942.2
ATCG00680.1	1407	8864	21752	35734		1407	8864	12689.8	12679.9
ATCG00680.1	1408	8252	20655	33665		1408	8252	12049.8	11945.8
ATCG00680.1	1409	7598	17814	29379		1409	7598	10392.4	10424.9
ATCG00680.1	1410	7385	17127	28392		1410	7385	9991.63	10074.7
ATCG00680.1	1411	7260	16800	27926		1411	7260	9800.86	9909.32
ATCG00680.1	1412	7238	16719	27838		1412	7238	9753.61	9878.09
ATCG00680.1	1413	7160	16520	27545		1413	7160	9637.51	9774.13
ATCG00680.1	1414	6962	16020	26911		1414	6962	9345.82	9549.16
ATCG00680.1	1415	6739	15680	26376		1415	6739	9147.47	9359.32
ATCG00680.1	1416	6492	15290	25692		1416	6492	8919.95	9116.6
ATCG00680.1	1417	6133	14792	24139		1417	6133	8629.42	8565.53
ATCG00680.1	1418	6072	14644	23836		1418	6072	8543.08	8458.02
ATCG00680.1	1419	6020	14549	23656		1419	6020	8487.66	8394.14
ATCG00680.1	1420	3488	9478	14315		1420	3488	5529.32	5079.56
ATCG00680.1	1421	3186	8388	12543		1421	3186	4893.43	4450.78
ATCG00680.1	1422	2860	7660	11371		1422	2860	4468.73	4034.91
ATCG00680.1	1423	2741	7320	10785		1423	2741	4270.38	3826.97
ATCG00680.1	1424	2616	6905	10229		1424	2616	4028.27	3629.68
ATCG00680.1	1425	2595	6834	10143		1425	2595	3986.85	3599.16
ATCG00680.1	1426	2525	6691	9888		1426	2525	3903.43	3508.68
ATCG00680.1	1427	2522	6687	9877		1427	2522	3901.09	3504.78
ATCG00680.1	1428	2491	6626	9783		1428	2491	3865.51	3471.42
ATCG00680.1	1429	2459	6533	9651		1429	2459	3811.25	3424.58
ATCG00680.1	1430	2022	5734	8292		1430	2022	3345.13	2942.35
ATCG00680.1	1431	1365	4455	6332		1431	1365	2598.98	2246.86
ATCG00680.1	1432	890	2963	4077		1432	890	1728.57	1446.69
ATCG00680.1	1433	543	1090	1698		1433	543	635.889	602.522
ATCG00680.1	1434	506	927	1500		1434	506	540.798	532.263
ATCG00680.1	1435	461	839	1328		1435	461	489.46	471.23
ATCG00680.1	1436	443	767	1225		1436	443	447.456	434.682
ATCG00680.1	1437	355	540	922		1437	355	315.028	327.164
ATCG00680.1	1438	319	479	845		1438	319	279.441	299.842
ATCG00680.1	1439	226	331	604		1439	226	193.1	214.325
ATCG00680.1	1440	174	188	356		1440	174	109.676	126.324
ATCG00680.1	1441	163	159	278		1441	163	92.7582	98.6461
ATCG00680.1	1442	160	150	271		1442	160	87.5077	96.1622
ATCG00680.1	1443	159	143	254		1443	159	83.424	90.1299
ATCG00680.1	1444	157	136	245		1444	157	79.3403	86.9363
ATCG00680.1	1445	159	136	253		1445	159	79.3403	89.7751
ATCG00680.1	1446	174	156	294		1446	174	91.008	104.324
ATCG00680.1	1447	197	176	302		1447	197	102.676	107.162
ATCG00680.1	1448	201	180	320		1448	201	105.009	113.549
ATCG00680.1	1449	205	184	330		1449	205	107.343	117.098
ATCG00680.1	1450	205	183	327		1450	205	106.759	116.033
ATCG00680.1	1451	196	168	306		1451	196	98.0086	108.582
ATCG00680.1	1452	186	154	289		1452	186	89.8412	102.549
ATCG00680.1	1453	183	144	273		1453	183	84.0074	96.8719
ATCG00680.1	1454	183	144	272		1454	183	84.0074	96.5171
ATCG00680.1	1455	182	140	270		1455	182	81.6738	95.8074
ATCG00680.1	1456	179	140	268		1456	179	81.6738	95.0977
ATCG00680.1	1457	173	137	258		1457	173	79.9237	91.5493
ATCG00680.1	1458	161	124	240		1458	161	72.3397	85.1621
ATCG00680.1	1459	161	124	240		1459	161	72.3397	85.1621
ATCG00680.1	1460	159	124	237		1460	159	72.3397	84.0976
ATCG00680.1	1461	156	124	238		1461	156	72.3397	84.4524
ATCG00680.1	1462	154	124	238		1462	154	72.3397	84.4524
ATCG00680.1	1463	147	120	228		1463	147	70.0062	80.904
ATCG00680.1	1464	143	117	216		1464	143	68.256	76.6459
ATCG00680.1	1465	125	108	192		1465	125	63.0055	68.1297
ATCG00680.1	1466	103	97	173		1466	103	56.5883	61.3877
ATCG00680.1	1467	100	100	185		1467	100	58.3385	65.6458
ATCG00680.1	1468	109	107	196		1468	109	62.4222	69.5491
ATCG00680.1	1469	38	31	85		1469	38	18.0849	30.1616
ATCG00680.1	1470	38	31	81		1470	38	18.0849	28.7422
ATCG00680.1	1471	34	30	80		1471	34	17.5015	28.3874
ATCG00680.1	1472	43	34	74		1472	43	19.8351	26.2583
ATCG00680.1	1473	54	52	114		1473	54	30.336	40.452
ATCG00680.1	1474	67	63	137		1474	67	36.7532	48.6134
ATCG00680.1	1475	79	67	154		1475	79	39.0868	54.6457
ATCG00680.1	1476	82	77	173		1476	82	44.9206	61.3877
ATCG00680.1	1477	83	77	173		1477	83	44.9206	61.3877
ATCG00680.1	1478	83	77	170		1478	83	44.9206	60.3232
ATCG00680.1	1479	83	77	170		1479	83	44.9206	60.3232
ATCG00680.1	1480	83	77	170		1480	83	44.9206	60.3232
ATCG00680.1	1481	84	81	173		1481	84	47.2542	61.3877
ATCG00680.1	1482	95	87	184		1482	95	50.7545	65.2909
ATCG00680.1	1483	179	160	282		1483	179	93.3415	100.065
ATCG00680.1	1484	181	169	295		1484	181	98.592	104.678
ATCG00680.1	1485	251	271	379		1485	251	158.097	134.485
ATCG00680.1	1486	435	501	760		1486	435	292.276	269.68
ATCG00680.1	1487	523	612	928		1487	523	357.031	329.293
ATCG00680.1	1488	568	666	1031		1488	568	388.534	365.842
ATCG00680.1	1489	591	700	1109		1489	591	408.369	393.52
ATCG00680.1	1490	606	721	1148		1490	606	420.62	407.359
ATCG00680.1	1491	629	757	1201		1491	629	441.622	426.165
ATCG00680.1	1492	731	950	1482		1492	731	554.215	525.876
ATCG00680.1	1493	920	1299	1995		1493	920	757.817	707.91
ATCG00680.1	1494	1264	1916	2888		1494	1264	1117.76	1024.78
ATCG00680.1	1495	1556	2483	3649		1495	1556	1448.54	1294.82
ATCG00680.1	1496	1652	2681	3952		1496	1652	1564.05	1402.34
ATCG00680.1	1497	1657	2719	3971		1497	1657	1586.22	1409.08
ATCG00680.1	1498	1687	2807	4085		1498	1687	1637.56	1449.53
ATCG00680.1	1499	1728	2888	4199		1499	1728	1684.81	1489.98
ATCG00680.1	1500	1751	2969	4296		1500	1751	1732.07	1524.4
ATCG00680.1	1501	1787	3027	4427		1501	1787	1765.91	1570.89
ATCG00680.1	1502	1800	3068	4514		1502	1800	1789.82	1601.76
ATCG00680.1	1503	1823	3094	4557		1503	1823	1804.99	1617.02
ATCG00680.1	1504	1834	3106	4591		1504	1834	1811.99	1629.08
ATCG00680.1	1505	1843	3118	4614		1505	1843	1818.99	1637.24
ATCG00680.1	1506	1846	3119	4621		1506	1846	1819.58	1639.73
ATCG00680.1	1507	1840	3117	4612		1507	1840	1818.41	1636.53
ATCG00680.1	1508	1847	3119	4618		1508	1847	1819.58	1638.66
ATCG00680.1	1509	1851	3120	4622		1509	1851	1820.16	1640.08
ATCG00680.1	1510	1851	3120	4624		1510	1851	1820.16	1640.79
ATCG00680.1	1511	1851	3120	4625		1511	1851	1820.16	1641.14
ATCG00680.1	1512	1852	3120	4621		1512	1852	1820.16	1639.73
ATCG00680.1	1513	1842	3115	4608		1513	1842	1817.24	1635.11
ATCG00680.1	1514	1826	3089	4559		1514	1826	1802.08	1617.73
ATCG00680.1	1515	1806	3064	4532		1515	1806	1787.49	1608.14
ATCG00680.1	1516	1530	2697	3988		1516	1530	1573.39	1415.11
ATCG00680.1	1517	1475	2635	3900		1517	1475	1537.22	1383.88
ATCG00680.1	1518	1456	2622	3855		1518	1456	1529.63	1367.92
ATCG00680.1	1519	1443	2598	3821		1519	1443	1515.63	1355.85
ATCG00680.1	1520	1436	2587	3810		1520	1436	1509.22	1351.95
ATCG00680.1	1521	1302	2453	3529		1521	1302	1431.04	1252.24
ATCG00680.1	1522	1285	2405	3477		1522	1285	1403.04	1233.79
ATCG00680.1	1523	1280	2389	3456		1523	1280	1393.71	1226.33
ATCG00680.1	1524	1122	2051	2976		1524	1122	1196.52	1056.01
ATCG00680.1	1525	1094	2002	2868		1525	1094	1167.94	1017.69
ATCG00680.1	1526	1073	1958	2815		1526	1073	1142.27	998.881
ATCG00680.1	1527	1012	1885	2706		1527	1012	1099.68	960.203
ATCG00680.1	1528	778	1329	1854		1528	778	775.318	657.877
ATCG00680.1	1529	668	1060	1540		1529	668	618.388	546.457
ATCG00680.1	1530	562	908	1326		1530	562	529.713	470.521
ATCG00680.1	1531	330	500	682		1531	330	291.692	242.002
ATCG00680.1	1532	218	353	503		1532	218	205.935	178.486
ATCG00680.1	1533	131	173	314		1533	131	100.926	111.42
ATCG00680.1	1534	89	89	151		1534	89	51.9212	53.5812
ATCG00680.1	1535	85	79	140		1535	85	46.0874	49.6779
ATCG00680.1	1536	64	57	115		1536	64	33.2529	40.8068
ATCG00680.1	1537	30	33	58		1537	30	19.2517	20.5808
ATCG00680.1	1538	23	33	53		1538	23	19.2517	18.8066
ATCG00680.1	1539	14	19	41		1539	14	11.0843	14.5485
ATCG00680.1	1540	2	0	1		1540	2	0	0.354842
ATCG00680.1	1541	0	0	1		1541	0	0	0.354842
ATCG00680.1	1542	0	0	0		1542	0	0	0
ATCG00680.1	1543	0	0	0		1543	0	0	0

## Sheet: Fig. S3a
Raw data					After normalization
time (s)	WT	fpb1	fpb1-com		time (s)	WT	fpb1	fpb1-com
0.001	0.0008	0.0012	0.0005		0.001	0.0016	0.0029987	0.00189072
0.004	0.0008	0.0012	0.0005		0.004	0.0016	0.0029987	0.00189072
0.007	0.0008	0.0012	0.0005		0.007	0.0016	0.0029987	0.00189072
0.01	0.0008	0.0012	0.0005		0.01	0.0016	0.0029987	0.00189072
0.013	0.0008	0.0012	0.0005		0.013	0.0016	0.0029987	0.00189072
0.016	0.0008	0.0012	0.0005		0.016	0.0016	0.0029987	0.00189072
0.019	0.0008	0.0012	0.0005		0.019	0.0016	0.0029987	0.00189072
0.022	0.0008	0.0012	0.0005		0.022	0.0016	0.0029987	0.00189072
0.025	0.0008	0.0012	0.0005		0.025	0.0016	0.0029987	0.00189072
0.028	0.0008	0.0012	0.0005		0.028	0.0016	0.0029987	0.00189072
0.031	0.0008	0.0012	0.0005		0.031	0.0016	0.0029987	0.00189072
0.034	0.0008	0.0012	0.0005		0.034	0.0016	0.0029987	0.00189072
0.037	0.0008	0.0012	0.0005		0.037	0.0016	0.0029987	0.00189072
0.04	0.0008	0.0012	0.0005		0.04	0.0016	0.0029987	0.00189072
0.043	0.0008	0.0012	0.0005		0.043	0.0016	0.0029987	0.00189072
0.046	0.0008	0.001	0.0005		0.046	0.0016	0.00279879	0.00189072
0.049	0.0008	0.0006	-0.0004		0.049	0.0016	0.00239896	0.000995115
0.052	0.0008	0.0006	-0.0008		0.052	0.0016	0.00239896	0.000597069
0.055	0.0008	0.0006	-0.0008		0.055	0.0016	0.00239896	0.000597069
0.058	0.0008	0.0006	-0.0008		0.058	0.0016	0.00239896	0.000597069
0.061	0.0008	0.0006	-0.0008		0.061	0.0016	0.00239896	0.000597069
0.064	0.0008	0.0006	-0.0008		0.064	0.0016	0.00239896	0.000597069
0.067	0.0008	0.0006	-0.0008		0.067	0.0016	0.00239896	0.000597069
0.07	0.0008	0.0006	-0.0008		0.07	0.0016	0.00239896	0.000597069
0.073	0.0008	0.0006	-0.0008		0.073	0.0016	0.00239896	0.000597069
0.076	0.0008	0.0006	-0.0008		0.076	0.0016	0.00239896	0.000597069
0.079	0.0008	0.0006	-0.0008		0.079	0.0016	0.00239896	0.000597069
0.082	0.0008	0.0006	-0.0008		0.082	0.0016	0.00239896	0.000597069
0.085	0.0008	0.0006	-0.0008		0.085	0.0016	0.00239896	0.000597069
0.088	0.0006	0.0006	-0.0008		0.088	0.0014	0.00239896	0.000597069
0.091	0.0005	0.0006	-0.0008		0.091	0.0013	0.00239896	0.000597069
0.094	0.0005	0.0006	-0.0008		0.094	0.0013	0.00239896	0.000597069
0.097	0.0005	-0.0002	-0.0008		0.097	0.0013	0.00159931	0.000597069
0.1	0.0005	-0.0006	-0.0005		0.1	0.0013	0.00119948	0.000895603
0.103	0.0005	-0.0006	-0.0005		0.103	0.0013	0.00119948	0.000895603
0.106	0.0005	-0.0006	-0.0005		0.106	0.0013	0.00119948	0.000895603
0.109	0.0005	-0.0006	-0.0005		0.109	0.0013	0.00119948	0.000895603
0.112	0.0005	-0.0006	-0.0005		0.112	0.0013	0.00119948	0.000895603
0.115	0.0005	-0.0006	-0.0005		0.115	0.0013	0.00119948	0.000895603
0.118	0.0005	-0.0006	-0.0005		0.118	0.0013	0.00119948	0.000895603
0.121	0.0005	-0.0006	-0.0005		0.121	0.0013	0.00119948	0.000895603
0.124	0.0005	-0.0006	-0.0005		0.124	0.0013	0.00119948	0.000895603
0.127	0.0005	-0.0006	-0.0005		0.127	0.0013	0.00119948	0.000895603
0.13	0.0005	-0.0006	-0.0005		0.13	0.0013	0.00119948	0.000895603
0.133	0.0005	-0.0006	-0.0005		0.133	0.0013	0.00119948	0.000895603
0.136	0.0005	-0.0006	-0.0005		0.136	0.0013	0.00119948	0.000895603
0.139	-0.0002	-0.0006	-0.0005		0.139	0.0006	0.00119948	0.000895603
0.142	-0.0002	-0.0006	-0.0005		0.142	0.0006	0.00119948	0.000895603
0.145	-0.0002	-0.0006	-0.0005		0.145	0.0006	0.00119948	0.000895603
0.148	-0.0002	0.0018	-0.0001		0.148	0.0006	0.00359844	0.00129365
0.151	-0.0002	0.0018	0.0006		0.151	0.0006	0.00359844	0.00199023
0.154	-0.0002	0.0018	0.0006		0.154	0.0006	0.00359844	0.00199023
0.157	-0.0002	0.0018	0.0006		0.157	0.0006	0.00359844	0.00199023
0.16	-0.0002	0.0018	0.0006		0.16	0.0006	0.00359844	0.00199023
0.163	-0.0002	0.0018	0.0006		0.163	0.0006	0.00359844	0.00199023
0.166	-0.0002	0.0018	0.0006		0.166	0.0006	0.00359844	0.00199023
0.169	-0.0002	0.0018	0.0006		0.169	0.0006	0.00359844	0.00199023
0.172	-0.0002	0.0018	0.0006		0.172	0.0006	0.00359844	0.00199023
0.175	-0.0002	0.0018	0.0006		0.175	0.0006	0.00359844	0.00199023
0.178	-0.0002	0.0018	0.0006		0.178	0.0006	0.00359844	0.00199023
0.181	-0.0002	0.0018	0.0006		0.181	0.0006	0.00359844	0.00199023
0.184	-0.0002	0.0018	0.0006		0.184	0.0006	0.00359844	0.00199023
0.187	-0.0001	0.0018	0.0006		0.187	0.0007	0.00359844	0.00199023
0.19	0	0.0018	0.0006		0.19	0.0008	0.00359844	0.00199023
0.193	0	0.0018	0.0006		0.193	0.0008	0.00359844	0.00199023
0.196	0	0.0021	0.0006		0.196	0.0008	0.00389831	0.00199023
0.199	0	0.0027	-0.0007		0.199	0.0008	0.00449805	0.00069658
0.202	0	0.0027	-0.0014		0.202	0.0008	0.00449805	0
0.205	0	0.0027	-0.0014		0.205	0.0008	0.00449805	0
0.208	0	0.0027	-0.0014		0.208	0.0008	0.00449805	0
0.211	0	0.0027	-0.0014		0.211	0.0008	0.00449805	0
0.214	0	0.0027	-0.0014		0.214	0.0008	0.00449805	0
0.217	0	0.0027	-0.0014		0.217	0.0008	0.00449805	0
0.22	0	0.0027	-0.0014		0.22	0.0008	0.00449805	0
0.223	0	0.0027	-0.0014		0.223	0.0008	0.00449805	0
0.226	0	0.0027	-0.0014		0.226	0.0008	0.00449805	0
0.229	0	0.0027	-0.0014		0.229	0.0008	0.00449805	0
0.232	0	0.0027	-0.0014		0.232	0.0008	0.00449805	0
0.235	0	0.0027	-0.0014		0.235	0.0008	0.00449805	0
0.238	0	0.0027	-0.0014		0.238	0.0008	0.00449805	0
0.241	0	0.0027	-0.0014		0.241	0.0008	0.00449805	0
0.244	0	0.0027	-0.0014		0.244	0.0008	0.00449805	0
0.247	0	0.0022	-0.0014		0.247	0.0008	0.00399827	0
0.25	0	0.0011	0.0005		0.25	0.0008	0.00289874	0.00189072
0.253	0	0.0011	0.0005		0.253	0.0008	0.00289874	0.00189072
0.256	0	0.0011	0.0005		0.256	0.0008	0.00289874	0.00189072
0.259	0	0.0011	0.0005		0.259	0.0008	0.00289874	0.00189072
0.262	0	0.0011	0.0005		0.262	0.0008	0.00289874	0.00189072
0.265	0	0.0011	0.0005		0.265	0.0008	0.00289874	0.00189072
0.268	0	0.0011	0.0005		0.268	0.0008	0.00289874	0.00189072
0.271	0	0.0011	0.0005		0.271	0.0008	0.00289874	0.00189072
0.274	0	0.0011	0.0005		0.274	0.0008	0.00289874	0.00189072
0.277	0	0.0011	0.0005		0.277	0.0008	0.00289874	0.00189072
0.28	0	0.0011	0.0005		0.28	0.0008	0.00289874	0.00189072
0.283	0	0.0011	0.0005		0.283	0.0008	0.00289874	0.00189072
0.286	0	0.0011	0.0005		0.286	0.0008	0.00289874	0.00189072
0.289	0.0003	0.0011	0.0005		0.289	0.0011	0.00289874	0.00189072
0.292	0.0003	0.0011	0.0005		0.292	0.0011	0.00289874	0.00189072
0.295	0.0003	0.0011	0.0005		0.295	0.0011	0.00289874	0.00189072
0.298	0.0003	0.0017	0.0004		0.298	0.0011	0.00349848	0.00179121
0.301	0.0003	0.002	0.0003		0.301	0.0011	0.00379835	0.0016917
0.304	0.0003	0.002	0.0003		0.304	0.0011	0.00379835	0.0016917
0.307	0.0003	0.002	0.0003		0.307	0.0011	0.00379835	0.0016917
0.31	0.0003	0.002	0.0003		0.31	0.0011	0.00379835	0.0016917
0.313	0.0003	0.002	0.0003		0.313	0.0011	0.00379835	0.0016917
0.316	0.0003	0.002	0.0003		0.316	0.0011	0.00379835	0.0016917
0.319	0.0003	0.002	0.0003		0.319	0.0011	0.00379835	0.0016917
0.322	0.0003	0.002	0.0003		0.322	0.0011	0.00379835	0.0016917
0.325	0.0003	0.002	0.0003		0.325	0.0011	0.00379835	0.0016917
0.328	0.0003	0.002	0.0003		0.328	0.0011	0.00379835	0.0016917
0.331	0.0003	0.002	0.0003		0.331	0.0011	0.00379835	0.0016917
0.334	0.0003	0.002	0.0003		0.334	0.0011	0.00379835	0.0016917
0.337	0.0006	0.002	0.0003		0.337	0.0014	0.00379835	0.0016917
0.34	0.0011	0.002	0.0003		0.34	0.0019	0.00379835	0.0016917
0.343	0.0011	0.002	0.0003		0.343	0.0019	0.00379835	0.0016917
0.346	0.0011	0.002	0.0003		0.346	0.0019	0.00379835	0.0016917
0.349	0.0011	0.0011	0.0006		0.349	0.0019	0.00289874	0.00199023
0.352	0.0011	0.0011	0.0008		0.352	0.0019	0.00289874	0.00218925
0.355	0.0011	0.0011	0.0008		0.355	0.0019	0.00289874	0.00218925
0.358	0.0011	0.0011	0.0008		0.358	0.0019	0.00289874	0.00218925
0.361	0.0011	0.0011	0.0008		0.361	0.0019	0.00289874	0.00218925
0.364	0.0011	0.0011	0.0008		0.364	0.0019	0.00289874	0.00218925
0.367	0.0011	0.0011	0.0008		0.367	0.0019	0.00289874	0.00218925
0.37	0.0011	0.0011	0.0008		0.37	0.0019	0.00289874	0.00218925
0.373	0.0011	0.0011	0.0008		0.373	0.0019	0.00289874	0.00218925
0.376	0.0011	0.0011	0.0008		0.376	0.0019	0.00289874	0.00218925
0.379	0.0011	0.0011	0.0008		0.379	0.0019	0.00289874	0.00218925
0.382	0.0011	0.0011	0.0008		0.382	0.0019	0.00289874	0.00218925
0.385	0.0011	0.0011	0.0008		0.385	0.0019	0.00289874	0.00218925
0.388	0.0017	0.0011	0.0008		0.388	0.0025	0.00289874	0.00218925
0.391	0.002	0.0011	0.0008		0.391	0.0028	0.00289874	0.00218925
0.394	0.002	0.0011	0.0008		0.394	0.0028	0.00289874	0.00218925
0.397	0.002	0.0011	0.0008		0.397	0.0028	0.00289874	0.00218925
0.4	0.002	0.0012	-0.0003		0.4	0.0028	0.0029987	0.00109463
0.403	0.002	0.0012	-0.0003		0.403	0.0028	0.0029987	0.00109463
0.406	0.002	0.0012	-0.0003		0.406	0.0028	0.0029987	0.00109463
0.409	0.002	0.0012	-0.0003		0.409	0.0028	0.0029987	0.00109463
0.412	0.002	0.0012	-0.0003		0.412	0.0028	0.0029987	0.00109463
0.415	0.002	0.0012	-0.0003		0.415	0.0028	0.0029987	0.00109463
0.418	0.002	0.0012	-0.0003		0.418	0.0028	0.0029987	0.00109463
0.421	0.002	0.0012	-0.0003		0.421	0.0028	0.0029987	0.00109463
0.424	0.002	0.0012	-0.0003		0.424	0.0028	0.0029987	0.00109463
0.427	0.002	0.0012	-0.0003		0.427	0.0028	0.0029987	0.00109463
0.43	0.002	0.0012	-0.0003		0.43	0.0028	0.0029987	0.00109463
0.433	0.002	0.0012	-0.0003		0.433	0.0028	0.0029987	0.00109463
0.436	0.002	0.0012	-0.0003		0.436	0.0028	0.0029987	0.00109463
0.439	-0.0008	0.0012	-0.0003		0.439	0	0.0029987	0.00109463
0.442	-0.0008	0.0012	-0.0003		0.442	0	0.0029987	0.00109463
0.445	-0.0008	0.0012	-0.0003		0.445	0	0.0029987	0.00109463
0.448	-0.0008	0.0011	-0.0002		0.448	0	0.00289874	0.00119414
0.451	-0.0008	0.0011	0.0002		0.451	0	0.00289874	0.00159218
0.454	-0.0008	0.0011	0.0002		0.454	0	0.00289874	0.00159218
0.457	-0.0008	0.0011	0.0002		0.457	0	0.00289874	0.00159218
0.46	-0.0008	0.0011	0.0002		0.46	0	0.00289874	0.00159218
0.463	-0.0008	0.0011	0.0002		0.463	0	0.00289874	0.00159218
0.466	-0.0008	0.0011	0.0002		0.466	0	0.00289874	0.00159218
0.469	-0.0008	0.0011	0.0002		0.469	0	0.00289874	0.00159218
0.472	-0.0008	0.0011	0.0002		0.472	0	0.00289874	0.00159218
0.475	-0.0008	0.0011	0.0002		0.475	0	0.00289874	0.00159218
0.478	-0.0008	0.0011	0.0002		0.478	0	0.00289874	0.00159218
0.481	-0.0008	0.0011	0.0002		0.481	0	0.00289874	0.00159218
0.484	-0.0008	0.0011	0.0002		0.484	0	0.00289874	0.00159218
0.487	-0.0007	0.0011	0.0002		0.487	0.0001	0.00289874	0.00159218
0.49	-0.0005	0.0011	0.0002		0.49	0.0003	0.00289874	0.00159218
0.493	-0.0005	0.0011	0.0002		0.493	0.0003	0.00289874	0.00159218
0.496	-0.0005	0.0011	0.0002		0.496	0.0003	0.00289874	0.00159218
0.499	-0.0005	0.0012	0.0002		0.499	0.0003	0.0029987	0.00159218
0.502	-0.0005	0.0012	0.0002		0.502	0.0003	0.0029987	0.00159218
0.505	-0.0005	0.0012	0.0002		0.505	0.0003	0.0029987	0.00159218
0.508	-0.0005	0.0012	0.0002		0.508	0.0003	0.0029987	0.00159218
0.511	-0.0005	0.0012	0.0002		0.511	0.0003	0.0029987	0.00159218
0.514	-0.0005	0.0012	0.0002		0.514	0.0003	0.0029987	0.00159218
0.517	-0.0005	0.0012	0.0002		0.517	0.0003	0.0029987	0.00159218
0.52	-0.0005	0.0012	0.0002		0.52	0.0003	0.0029987	0.00159218
0.523	-0.0005	0.0012	0.0002		0.523	0.0003	0.0029987	0.00159218
0.526	-0.0005	0.0012	0.0002		0.526	0.0003	0.0029987	0.00159218
0.529	-0.0005	0.0012	0.0002		0.529	0.0003	0.0029987	0.00159218
0.532	-0.0005	0.0012	0.0002		0.532	0.0003	0.0029987	0.00159218
0.535	-0.0005	0.0012	0.0002		0.535	0.0003	0.0029987	0.00159218
0.538	0.0004	0.0012	0.0002		0.538	0.0012	0.0029987	0.00159218
0.541	0.0008	0.0012	0.0002		0.541	0.0016	0.0029987	0.00159218
0.544	0.0008	0.0012	0.0002		0.544	0.0016	0.0029987	0.00159218
0.547	0.0008	0.0007	0.0002		0.547	0.0016	0.00249892	0.00159218
0.55	0.0008	-0.0003	-0.0005		0.55	0.0016	0.00149935	0.000895603
0.553	0.0008	-0.0003	-0.0005		0.553	0.0016	0.00149935	0.000895603
0.556	0.0008	-0.0003	-0.0005		0.556	0.0016	0.00149935	0.000895603
0.559	0.0008	-0.0003	-0.0005		0.559	0.0016	0.00149935	0.000895603
0.562	0.0008	-0.0003	-0.0005		0.562	0.0016	0.00149935	0.000895603
0.565	0.0008	-0.0003	-0.0005		0.565	0.0016	0.00149935	0.000895603
0.568	0.0008	-0.0003	-0.0005		0.568	0.0016	0.00149935	0.000895603
0.571	0.0008	-0.0003	-0.0005		0.571	0.0016	0.00149935	0.000895603
0.574	0.0008	-0.0003	-0.0005		0.574	0.0016	0.00149935	0.000895603
0.577	0.0008	-0.0003	-0.0005		0.577	0.0016	0.00149935	0.000895603
0.58	0.0008	-0.0003	-0.0005		0.58	0.0016	0.00149935	0.000895603
0.583	0.0008	-0.0003	-0.0005		0.583	0.0016	0.00149935	0.000895603
0.586	0.0008	-0.0003	-0.0005		0.586	0.0016	0.00149935	0.000895603
0.589	0.0006	-0.0003	-0.0005		0.589	0.0014	0.00149935	0.000895603
0.592	0.0006	-0.0003	-0.0005		0.592	0.0014	0.00149935	0.000895603
0.595	0.0006	-0.0003	-0.0005		0.595	0.0014	0.00149935	0.000895603
0.598	0.0006	0.0002	-0.0007		0.598	0.0014	0.00199913	0.00069658
0.601	0.0006	0.0005	-0.0012		0.601	0.0014	0.002299	0.000199023
0.604	0.0006	0.0005	-0.0012		0.604	0.0014	0.002299	0.000199023
0.607	0.0006	0.0005	-0.0012		0.607	0.0014	0.002299	0.000199023
0.61	0.0006	0.0005	-0.0012		0.61	0.0014	0.002299	0.000199023
0.613	0.0006	0.0005	-0.0012		0.613	0.0014	0.002299	0.000199023
0.616	0.0006	0.0005	-0.0012		0.616	0.0014	0.002299	0.000199023
0.619	0.0006	0.0005	-0.0012		0.619	0.0014	0.002299	0.000199023
0.622	0.0006	0.0005	-0.0012		0.622	0.0014	0.002299	0.000199023
0.625	0.0006	0.0005	-0.0012		0.625	0.0014	0.002299	0.000199023
0.628	0.0006	0.0005	-0.0012		0.628	0.0014	0.002299	0.000199023
0.631	0.0006	0.0005	-0.0012		0.631	0.0014	0.002299	0.000199023
0.634	0.0006	0.0005	-0.0012		0.634	0.0014	0.002299	0.000199023
0.637	0.0006	0.0005	-0.0012		0.637	0.0014	0.002299	0.000199023
0.64	0.0005	0.0005	-0.0012		0.64	0.0013	0.002299	0.000199023
0.643	0.0005	0.0005	-0.0012		0.643	0.0013	0.002299	0.000199023
0.646	0.0005	0.0005	-0.0012		0.646	0.0013	0.002299	0.000199023
0.649	0.0005	0.0011	-0.0007		0.649	0.0013	0.00289874	0.00069658
0.652	0.0005	0.0011	-0.0005		0.652	0.0013	0.00289874	0.000895603
0.655	0.0005	0.0011	-0.0005		0.655	0.0013	0.00289874	0.000895603
0.658	0.0005	0.0011	-0.0005		0.658	0.0013	0.00289874	0.000895603
0.661	0.0005	0.0011	-0.0005		0.661	0.0013	0.00289874	0.000895603
0.664	0.0005	0.0011	-0.0005		0.664	0.0013	0.00289874	0.000895603
0.667	0.0005	0.0011	-0.0005		0.667	0.0013	0.00289874	0.000895603
0.67	0.0005	0.0011	-0.0005		0.67	0.0013	0.00289874	0.000895603
0.673	0.0005	0.0011	-0.0005		0.673	0.0013	0.00289874	0.000895603
0.676	0.0005	0.0011	-0.0005		0.676	0.0013	0.00289874	0.000895603
0.679	0.0005	0.0011	-0.0005		0.679	0.0013	0.00289874	0.000895603
0.682	0.0005	0.0011	-0.0005		0.682	0.0013	0.00289874	0.000895603
0.685	0.0005	0.0011	-0.0005		0.685	0.0013	0.00289874	0.000895603
0.688	0.0006	0.0011	-0.0005		0.688	0.0014	0.00289874	0.000895603
0.691	0.0006	0.0011	-0.0005		0.691	0.0014	0.00289874	0.000895603
0.694	0.0006	0.0011	-0.0005		0.694	0.0014	0.00289874	0.000895603
0.697	0.0006	0.001	-0.0005		0.697	0.0014	0.00279879	0.000895603
0.7	0.0006	0.0009	0.0003		0.7	0.0014	0.00269883	0.0016917
0.703	0.0006	0.0009	0.0003		0.703	0.0014	0.00269883	0.0016917
0.706	0.0006	0.0009	0.0003		0.706	0.0014	0.00269883	0.0016917
0.709	0.0006	0.0009	0.0003		0.709	0.0014	0.00269883	0.0016917
0.712	0.0006	0.0009	0.0003		0.712	0.0014	0.00269883	0.0016917
0.715	0.0006	0.0009	0.0003		0.715	0.0014	0.00269883	0.0016917
0.718	0.0006	0.0009	0.0003		0.718	0.0014	0.00269883	0.0016917
0.721	0.0006	0.0009	0.0003		0.721	0.0014	0.00269883	0.0016917
0.724	0.0006	0.0009	0.0003		0.724	0.0014	0.00269883	0.0016917
0.727	0.0006	0.0009	0.0003		0.727	0.0014	0.00269883	0.0016917
0.73	0.0006	0.0009	0.0003		0.73	0.0014	0.00269883	0.0016917
0.733	0.0006	0.0009	0.0003		0.733	0.0014	0.00269883	0.0016917
0.736	0.0006	0.0009	0.0003		0.736	0.0014	0.00269883	0.0016917
0.739	0.0006	0.0009	0.0003		0.739	0.0014	0.00269883	0.0016917
0.742	0.0006	0.0009	0.0003		0.742	0.0014	0.00269883	0.0016917
0.745	0.0006	0.0009	0.0003		0.745	0.0014	0.00269883	0.0016917
0.748	0.0006	0.0016	0		0.748	0.0014	0.00339853	0.00139316
0.751	0.0006	0.002	-0.0006		0.751	0.0014	0.00379835	0.000796092
0.754	0.0006	0.002	-0.0006		0.754	0.0014	0.00379835	0.000796092
0.757	0.0006	0.002	-0.0006		0.757	0.0014	0.00379835	0.000796092
0.76	0.0006	0.002	-0.0006		0.76	0.0014	0.00379835	0.000796092
0.763	0.0006	0.002	-0.0006		0.763	0.0014	0.00379835	0.000796092
0.766	0.0006	0.002	-0.0006		0.766	0.0014	0.00379835	0.000796092
0.769	0.0006	0.002	-0.0006		0.769	0.0014	0.00379835	0.000796092
0.772	0.0006	0.002	-0.0006		0.772	0.0014	0.00379835	0.000796092
0.775	0.0006	0.002	-0.0006		0.775	0.0014	0.00379835	0.000796092
0.778	0.0006	0.002	-0.0006		0.778	0.0014	0.00379835	0.000796092
0.781	0.0006	0.002	-0.0006		0.781	0.0014	0.00379835	0.000796092
0.784	0.0006	0.002	-0.0006		0.784	0.0014	0.00379835	0.000796092
0.787	0.0008	0.002	-0.0006		0.787	0.0016	0.00379835	0.000796092
0.79	0.0012	0.002	-0.0006		0.79	0.002	0.00379835	0.000796092
0.793	0.0012	0.002	-0.0006		0.793	0.002	0.00379835	0.000796092
0.796	0.0012	0.002	-0.0006		0.796	0.002	0.00379835	0.000796092
0.799	0.0012	0.0012	-0.0005		0.799	0.002	0.0029987	0.000895603
0.802	0.0012	0.0012	-0.0002		0.802	0.002	0.0029987	0.00119414
0.805	0.0012	0.0012	-0.0002		0.805	0.002	0.0029987	0.00119414
0.808	0.0012	0.0012	-0.0002		0.808	0.002	0.0029987	0.00119414
0.811	0.0012	0.0012	-0.0002		0.811	0.002	0.0029987	0.00119414
0.814	0.0012	0.0012	-0.0002		0.814	0.002	0.0029987	0.00119414
0.817	0.0012	0.0012	-0.0002		0.817	0.002	0.0029987	0.00119414
0.82	0.0012	0.0012	-0.0002		0.82	0.002	0.0029987	0.00119414
0.823	0.0012	0.0012	-0.0002		0.823	0.002	0.0029987	0.00119414
0.826	0.0012	0.0012	-0.0002		0.826	0.002	0.0029987	0.00119414
0.829	0.0012	0.0012	-0.0002		0.829	0.002	0.0029987	0.00119414
0.832	0.0012	0.0012	-0.0002		0.832	0.002	0.0029987	0.00119414
0.835	0.0012	0.0012	-0.0002		0.835	0.002	0.0029987	0.00119414
0.838	0.001	0.0012	-0.0002		0.838	0.0018	0.0029987	0.00119414
0.841	0.0005	0.0012	-0.0002		0.841	0.0013	0.0029987	0.00119414
0.844	0.0005	0.0012	-0.0002		0.844	0.0013	0.0029987	0.00119414
0.847	0.0005	0.001	-0.0002		0.847	0.0013	0.00279879	0.00119414
0.85	0.0005	0.0006	0.0004		0.85	0.0013	0.00239896	0.00179121
0.853	0.0005	0.0006	0.0006		0.853	0.0013	0.00239896	0.00199023
0.856	0.0005	0.0006	0.0006		0.856	0.0013	0.00239896	0.00199023
0.859	0.0005	0.0006	0.0006		0.859	0.0013	0.00239896	0.00199023
0.862	0.0005	0.0006	0.0006		0.862	0.0013	0.00239896	0.00199023
0.865	0.0005	0.0006	0.0006		0.865	0.0013	0.00239896	0.00199023
0.868	0.0005	0.0006	0.0006		0.868	0.0013	0.00239896	0.00199023
0.871	0.0005	0.0006	0.0006		0.871	0.0013	0.00239896	0.00199023
0.874	0.0005	0.0006	0.0006		0.874	0.0013	0.00239896	0.00199023
0.877	0.0005	0.0006	0.0006		0.877	0.0013	0.00239896	0.00199023
0.88	0.0005	0.0006	0.0006		0.88	0.0013	0.00239896	0.00199023
0.883	0.0005	0.0006	0.0006		0.883	0.0013	0.00239896	0.00199023
0.886	0.0005	0.0006	0.0006		0.886	0.0013	0.00239896	0.00199023
0.889	0.0006	0.0006	0.0006		0.889	0.0014	0.00239896	0.00199023
0.892	0.0006	0.0006	0.0006		0.892	0.0014	0.00239896	0.00199023
0.895	0.0006	0.0006	0.0006		0.895	0.0014	0.00239896	0.00199023
0.898	0.0006	0.001	0.0006		0.898	0.0014	0.00279879	0.00199023
0.901	0.0006	0.0012	0.0002		0.901	0.0014	0.0029987	0.00159218
0.904	0.0006	0.0012	0.0002		0.904	0.0014	0.0029987	0.00159218
0.907	0.0006	0.0012	0.0002		0.907	0.0014	0.0029987	0.00159218
0.91	0.0006	0.0012	0.0002		0.91	0.0014	0.0029987	0.00159218
0.913	0.0006	0.0012	0.0002		0.913	0.0014	0.0029987	0.00159218
0.916	0.0006	0.0012	0.0002		0.916	0.0014	0.0029987	0.00159218
0.919	0.0006	0.0012	0.0002		0.919	0.0014	0.0029987	0.00159218
0.922	0.0006	0.0012	0.0002		0.922	0.0014	0.0029987	0.00159218
0.925	0.0006	0.0012	0.0002		0.925	0.0014	0.0029987	0.00159218
0.928	0.0006	0.0012	0.0002		0.928	0.0014	0.0029987	0.00159218
0.931	0.0006	0.0012	0.0002		0.931	0.0014	0.0029987	0.00159218
0.934	0.0006	0.0012	0.0002		0.934	0.0014	0.0029987	0.00159218
0.937	0.0006	0.0012	0.0002		0.937	0.0014	0.0029987	0.00159218
0.94	0.0021	0.0012	0.0002		0.94	0.0029	0.0029987	0.00159218
0.943	0.0021	0.0012	0.0002		0.943	0.0029	0.0029987	0.00159218
0.946	0.0021	0.0012	0.0002		0.946	0.0029	0.0029987	0.00159218
0.949	0.0021	0.0027	0.0002		0.949	0.0029	0.00449805	0.00159218
0.952	0.0021	0.0027	0.0002		0.952	0.0029	0.00449805	0.00159218
0.955	0.0021	0.0027	0.0002		0.955	0.0029	0.00449805	0.00159218
0.958	0.0021	0.0027	0.0002		0.958	0.0029	0.00449805	0.00159218
0.961	0.0021	0.0027	0.0002		0.961	0.0029	0.00449805	0.00159218
0.964	0.0021	0.0027	0.0002		0.964	0.0029	0.00449805	0.00159218
0.967	0.0021	0.0027	0.0002		0.967	0.0029	0.00449805	0.00159218
0.97	0.0021	0.0027	0.0002		0.97	0.0029	0.00449805	0.00159218
0.973	0.0021	0.0027	0.0002		0.973	0.0029	0.00449805	0.00159218
0.976	0.0021	0.0027	0.0002		0.976	0.0029	0.00449805	0.00159218
0.979	0.0021	0.0027	0.0002		0.979	0.0029	0.00449805	0.00159218
0.982	0.0021	0.0027	0.0002		0.982	0.0029	0.00449805	0.00159218
0.985	0.0021	0.0027	0.0002		0.985	0.0029	0.00449805	0.00159218
0.988	0.0015	0.0027	0.0002		0.988	0.0023	0.00449805	0.00159218
0.991	0.0002	0.0027	0.0002		0.991	0.001	0.00449805	0.00159218
0.994	0.0002	0.0027	0.0002		0.994	0.001	0.00449805	0.00159218
0.997	0.0002	0.0015	0.0002		0.997	0.001	0.00329857	0.00159218
1	0.0002	-0.0011	-0.0002		1	0.001	0.000699697	0.00119414
1.003	0.0002	-0.0011	-0.0003		1.003	0.001	0.000699697	0.00109463
1.006	0.0002	-0.0011	-0.0003		1.006	0.001	0.000699697	0.00109463
1.009	0.0002	-0.0011	-0.0003		1.009	0.001	0.000699697	0.00109463
1.012	0.0002	-0.0011	-0.0003		1.012	0.001	0.000699697	0.00109463
1.015	0.0002	-0.0011	-0.0003		1.015	0.001	0.000699697	0.00109463
1.018	0.0002	-0.0011	-0.0003		1.018	0.001	0.000699697	0.00109463
1.021	0.0002	-0.0011	-0.0003		1.021	0.001	0.000699697	0.00109463
1.024	0.0002	-0.0011	-0.0003		1.024	0.001	0.000699697	0.00109463
1.027	0.0002	-0.0011	-0.0003		1.027	0.001	0.000699697	0.00109463
1.03	0.0002	-0.0011	-0.0003		1.03	0.001	0.000699697	0.00109463
1.033	0.0002	-0.0011	-0.0003		1.033	0.001	0.000699697	0.00109463
1.036	0.0002	-0.0011	-0.0003		1.036	0.001	0.000699697	0.00109463
1.039	0.0006	-0.0011	-0.0003		1.039	0.0014	0.000699697	0.00109463
1.042	0.0008	-0.0011	-0.0003		1.042	0.0016	0.000699697	0.00109463
1.045	0.0008	-0.0011	-0.0003		1.045	0.0016	0.000699697	0.00109463
1.048	0.0008	0.0015	-0.0003		1.048	0.0016	0.00329857	0.00109463
1.051	0.0008	0.0027	0		1.051	0.0016	0.00449805	0.00139316
1.054	0.0008	0.0027	0		1.054	0.0016	0.00449805	0.00139316
1.057	0.0008	0.0027	0		1.057	0.0016	0.00449805	0.00139316
1.06	0.0008	0.0027	0		1.06	0.0016	0.00449805	0.00139316
1.063	0.0008	0.0027	0		1.063	0.0016	0.00449805	0.00139316
1.066	0.0008	0.0027	0		1.066	0.0016	0.00449805	0.00139316
1.069	0.0008	0.0027	0		1.069	0.0016	0.00449805	0.00139316
1.072	0.0008	0.0027	0		1.072	0.0016	0.00449805	0.00139316
1.075	0.0008	0.0027	0		1.075	0.0016	0.00449805	0.00139316
1.078	0.0008	0.0027	0		1.078	0.0016	0.00449805	0.00139316
1.081	0.0008	0.0027	0		1.081	0.0016	0.00449805	0.00139316
1.084	0.0008	0.0027	0		1.084	0.0016	0.00449805	0.00139316
1.087	0.0008	0.0027	0		1.087	0.0016	0.00449805	0.00139316
1.09	0.0014	0.0027	0		1.09	0.0022	0.00449805	0.00139316
1.093	0.0014	0.0027	0		1.093	0.0022	0.00449805	0.00139316
1.096	0.0014	0.0027	0		1.096	0.0022	0.00449805	0.00139316
1.099	0.0014	0.0016	-0.0001		1.099	0.0022	0.00339853	0.00129365
1.102	0.0014	0.0011	-0.0003		1.102	0.0022	0.00289874	0.00109463
1.105	0.0014	0.0011	-0.0003		1.105	0.0022	0.00289874	0.00109463
1.108	0.0014	0.0011	-0.0003		1.108	0.0022	0.00289874	0.00109463
1.111	0.0014	0.0011	-0.0003		1.111	0.0022	0.00289874	0.00109463
1.114	0.0014	0.0011	-0.0003		1.114	0.0022	0.00289874	0.00109463
1.117	0.0014	0.0011	-0.0003		1.117	0.0022	0.00289874	0.00109463
1.12	0.0014	0.0011	-0.0003		1.12	0.0022	0.00289874	0.00109463
1.123	0.0014	0.0011	-0.0003		1.123	0.0022	0.00289874	0.00109463
1.126	0.0014	0.0011	-0.0003		1.126	0.0022	0.00289874	0.00109463
1.129	0.0014	0.0011	-0.0003		1.129	0.0022	0.00289874	0.00109463
1.132	0.0014	0.0011	-0.0003		1.132	0.0022	0.00289874	0.00109463
1.135	0.0014	0.0011	-0.0003		1.135	0.0022	0.00289874	0.00109463
1.138	0.0012	0.0011	-0.0003		1.138	0.002	0.00289874	0.00109463
1.141	0.0009	0.0011	-0.0003		1.141	0.0017	0.00289874	0.00109463
1.144	0.0009	0.0011	-0.0003		1.144	0.0017	0.00289874	0.00109463
1.147	0.0009	0.0011	-0.0003		1.147	0.0017	0.00289874	0.00109463
1.15	0.0009	0.0006	-0.0001		1.15	0.0017	0.00239896	0.00129365
1.153	0.0009	0.0006	0		1.153	0.0017	0.00239896	0.00139316
1.156	0.0009	0.0006	0		1.156	0.0017	0.00239896	0.00139316
1.159	0.0009	0.0006	0		1.159	0.0017	0.00239896	0.00139316
1.162	0.0009	0.0006	0		1.162	0.0017	0.00239896	0.00139316
1.165	0.0009	0.0006	0		1.165	0.0017	0.00239896	0.00139316
1.168	0.0009	0.0006	0		1.168	0.0017	0.00239896	0.00139316
1.171	0.0009	0.0006	0		1.171	0.0017	0.00239896	0.00139316
1.174	0.0009	0.0006	0		1.174	0.0017	0.00239896	0.00139316
1.177	0.0009	0.0006	0		1.177	0.0017	0.00239896	0.00139316
1.18	0.0009	0.0006	0		1.18	0.0017	0.00239896	0.00139316
1.183	0.0009	0.0006	0		1.183	0.0017	0.00239896	0.00139316
1.186	0.0009	0.0006	0		1.186	0.0017	0.00239896	0.00139316
1.189	0.0005	0.0006	0		1.189	0.0013	0.00239896	0.00139316
1.192	0.0003	0.0006	0		1.192	0.0011	0.00239896	0.00139316
1.195	0.0003	0.0006	0		1.195	0.0011	0.00239896	0.00139316
1.198	0.0003	0.0006	0		1.198	0.0011	0.00239896	0.00139316
1.201	0.0003	0.0006	-0.0006		1.201	0.0011	0.00239896	0.000796092
1.204	0.0003	0.0006	-0.0006		1.204	0.0011	0.00239896	0.000796092
1.207	0.0003	0.0006	-0.0006		1.207	0.0011	0.00239896	0.000796092
1.21	0.0003	0.0006	-0.0006		1.21	0.0011	0.00239896	0.000796092
1.213	0.0003	0.0006	-0.0006		1.213	0.0011	0.00239896	0.000796092
1.216	0.0003	0.0006	-0.0006		1.216	0.0011	0.00239896	0.000796092
1.219	0.0003	0.0006	-0.0006		1.219	0.0011	0.00239896	0.000796092
1.222	0.0003	0.0006	-0.0006		1.222	0.0011	0.00239896	0.000796092
1.225	0.0003	0.0006	-0.0006		1.225	0.0011	0.00239896	0.000796092
1.228	0.0003	0.0006	-0.0006		1.228	0.0011	0.00239896	0.000796092
1.231	0.0003	0.0006	-0.0006		1.231	0.0011	0.00239896	0.000796092
1.234	0.0003	0.0006	-0.0006		1.234	0.0011	0.00239896	0.000796092
1.237	0.0003	0.0006	-0.0006		1.237	0.0011	0.00239896	0.000796092
1.24	-0.0006	0.0006	-0.0006		1.24	0.0002	0.00239896	0.000796092
1.243	-0.0006	0.0006	-0.0006		1.243	0.0002	0.00239896	0.000796092
1.246	-0.0006	0.0006	-0.0006		1.246	0.0002	0.00239896	0.000796092
1.249	-0.0006	0.0008	-0.0003		1.249	0.0002	0.00259887	0.00109463
1.252	-0.0006	0.0009	0.0003		1.252	0.0002	0.00269883	0.0016917
1.255	-0.0006	0.0009	0.0003		1.255	0.0002	0.00269883	0.0016917
1.258	-0.0006	0.0009	0.0003		1.258	0.0002	0.00269883	0.0016917
1.261	-0.0006	0.0009	0.0003		1.261	0.0002	0.00269883	0.0016917
1.264	-0.0006	0.0009	0.0003		1.264	0.0002	0.00269883	0.0016917
1.267	-0.0006	0.0009	0.0003		1.267	0.0002	0.00269883	0.0016917
1.27	-0.0006	0.0009	0.0003		1.27	0.0002	0.00269883	0.0016917
1.273	-0.0006	0.0009	0.0003		1.273	0.0002	0.00269883	0.0016917
1.276	-0.0006	0.0009	0.0003		1.276	0.0002	0.00269883	0.0016917
1.279	-0.0006	0.0009	0.0003		1.279	0.0002	0.00269883	0.0016917
1.282	-0.0006	0.0009	0.0003		1.282	0.0002	0.00269883	0.0016917
1.285	-0.0006	0.0009	0.0003		1.285	0.0002	0.00269883	0.0016917
1.288	-0.0002	0.0009	0.0003		1.288	0.0006	0.00269883	0.0016917
1.291	0.0008	0.0009	0.0003		1.291	0.0016	0.00269883	0.0016917
1.294	0.0008	0.0009	0.0003		1.294	0.0016	0.00269883	0.0016917
1.297	0.0008	0.0009	0.0003		1.297	0.0016	0.00269883	0.0016917
1.3	0.0008	-0.0018	-0.0004		1.3	0.0016	0	0.000995115
1.303	0.0008	-0.0018	-0.0008		1.303	0.0016	0	0.000597069
1.306	0.0008	-0.0018	-0.0008		1.306	0.0016	0	0.000597069
1.309	0.0008	-0.0018	-0.0008		1.309	0.0016	0	0.000597069
1.312	0.0008	-0.0018	-0.0008		1.312	0.0016	0	0.000597069
1.315	0.0008	-0.0018	-0.0008		1.315	0.0016	0	0.000597069
1.318	0.0008	-0.0018	-0.0008		1.318	0.0016	0	0.000597069
1.321	0.0008	-0.0018	-0.0008		1.321	0.0016	0	0.000597069
1.324	0.0008	-0.0018	-0.0008		1.324	0.0016	0	0.000597069
1.327	0.0008	-0.0018	-0.0008		1.327	0.0016	0	0.000597069
1.33	0.0008	-0.0018	-0.0008		1.33	0.0016	0	0.000597069
1.333	0.0008	-0.0018	-0.0008		1.333	0.0016	0	0.000597069
1.336	0.0008	-0.0018	-0.0008		1.336	0.0016	0	0.000597069
1.339	0.0005	-0.0018	-0.0008		1.339	0.0013	0	0.000597069
1.342	0.0003	-0.0018	-0.0008		1.342	0.0011	0	0.000597069
1.345	0.0003	-0.0018	-0.0008		1.345	0.0011	0	0.000597069
1.348	0.0003	-0.0013	-0.0008		1.348	0.0011	0.000499784	0.000597069
1.351	0.0003	-0.0003	0.0002		1.351	0.0011	0.00149935	0.00159218
1.354	0.0003	-0.0003	0.0002		1.354	0.0011	0.00149935	0.00159218
1.357	0.0003	-0.0003	0.0002		1.357	0.0011	0.00149935	0.00159218
1.36	0.0003	-0.0003	0.0002		1.36	0.0011	0.00149935	0.00159218
1.363	0.0003	-0.0003	0.0002		1.363	0.0011	0.00149935	0.00159218
1.366	0.0003	-0.0003	0.0002		1.366	0.0011	0.00149935	0.00159218
1.369	0.0003	-0.0003	0.0002		1.369	0.0011	0.00149935	0.00159218
1.372	0.0003	-0.0003	0.0002		1.372	0.0011	0.00149935	0.00159218
1.375	0.0003	-0.0003	0.0002		1.375	0.0011	0.00149935	0.00159218
1.378	0.0003	-0.0003	0.0002		1.378	0.0011	0.00149935	0.00159218
1.381	0.0003	-0.0003	0.0002		1.381	0.0011	0.00149935	0.00159218
1.384	0.0003	-0.0003	0.0002		1.384	0.0011	0.00149935	0.00159218
1.387	0.0003	-0.0003	0.0002		1.387	0.0011	0.00149935	0.00159218
1.39	-0.0006	-0.0003	0.0002		1.39	0.0002	0.00149935	0.00159218
1.393	-0.0006	-0.0003	0.0002		1.393	0.0002	0.00149935	0.00159218
1.396	-0.0006	-0.0003	0.0002		1.396	0.0002	0.00149935	0.00159218
1.399	-0.0006	0.0006	-0.0002		1.399	0.0002	0.00239896	0.00119414
1.402	-0.0006	0.0011	-0.0008		1.402	0.0002	0.00289874	0.000597069
1.405	-0.0006	0.0011	-0.0008		1.405	0.0002	0.00289874	0.000597069
1.408	-0.0006	0.0011	-0.0008		1.408	0.0002	0.00289874	0.000597069
1.411	-0.0006	0.0011	-0.0008		1.411	0.0002	0.00289874	0.000597069
1.414	-0.0006	0.0011	-0.0008		1.414	0.0002	0.00289874	0.000597069
1.417	-0.0006	0.0011	-0.0008		1.417	0.0002	0.00289874	0.000597069
1.42	-0.0006	0.0011	-0.0008		1.42	0.0002	0.00289874	0.000597069
1.423	-0.0006	0.0011	-0.0008		1.423	0.0002	0.00289874	0.000597069
1.426	-0.0006	0.0011	-0.0008		1.426	0.0002	0.00289874	0.000597069
1.429	-0.0006	0.0011	-0.0008		1.429	0.0002	0.00289874	0.000597069
1.432	-0.0006	0.0011	-0.0008		1.432	0.0002	0.00289874	0.000597069
1.435	-0.0006	0.0011	-0.0008		1.435	0.0002	0.00289874	0.000597069
1.438	-0.0004	0.0011	-0.0008		1.438	0.0004	0.00289874	0.000597069
1.441	0.0002	0.0011	-0.0008		1.441	0.001	0.00289874	0.000597069
1.444	0.0002	0.0011	-0.0008		1.444	0.001	0.00289874	0.000597069
1.447	0.0002	0.0011	-0.0008		1.447	0.001	0.00289874	0.000597069
1.45	0.0002	0.0011	-0.0007		1.45	0.001	0.00289874	0.00069658
1.453	0.0002	0.0011	-0.0006		1.453	0.001	0.00289874	0.000796092
1.456	0.0002	0.0011	-0.0006		1.456	0.001	0.00289874	0.000796092
1.459	0.0002	0.0011	-0.0006		1.459	0.001	0.00289874	0.000796092
1.462	0.0002	0.0011	-0.0006		1.462	0.001	0.00289874	0.000796092
1.465	0.0002	0.0011	-0.0006		1.465	0.001	0.00289874	0.000796092
1.468	0.0002	0.0011	-0.0006		1.468	0.001	0.00289874	0.000796092
1.471	0.0002	0.0011	-0.0006		1.471	0.001	0.00289874	0.000796092
1.474	0.0002	0.0011	-0.0006		1.474	0.001	0.00289874	0.000796092
1.477	0.0002	0.0011	-0.0006		1.477	0.001	0.00289874	0.000796092
1.48	0.0002	0.0011	-0.0006		1.48	0.001	0.00289874	0.000796092
1.483	0.0002	0.0011	-0.0006		1.483	0.001	0.00289874	0.000796092
1.486	0.0002	0.0011	-0.0006		1.486	0.001	0.00289874	0.000796092
1.489	0.001	0.0011	-0.0006		1.489	0.0018	0.00289874	0.000796092
1.492	0.0014	0.0011	-0.0006		1.492	0.0022	0.00289874	0.000796092
1.495	0.0014	0.0011	-0.0006		1.495	0.0022	0.00289874	0.000796092
1.498	0.0014	0.001	-0.0006		1.498	0.0022	0.00279879	0.000796092
1.501	0.0014	0.0008	-0.0006		1.501	0.0022	0.00259887	0.000796092
1.504	0.0014	0.0008	-0.0006		1.504	0.0022	0.00259887	0.000796092
1.507	0.0014	0.0008	-0.0006		1.507	0.0022	0.00259887	0.000796092
1.51	0.0014	0.0008	-0.0006		1.51	0.0022	0.00259887	0.000796092
1.513	0.0014	0.0008	-0.0006		1.513	0.0022	0.00259887	0.000796092
1.516	0.0014	0.0008	-0.0006		1.516	0.0022	0.00259887	0.000796092
1.519	0.0014	0.0008	-0.0006		1.519	0.0022	0.00259887	0.000796092
1.522	0.0014	0.0008	-0.0006		1.522	0.0022	0.00259887	0.000796092
1.525	0.0014	0.0008	-0.0006		1.525	0.0022	0.00259887	0.000796092
1.528	0.0014	0.0008	-0.0006		1.528	0.0022	0.00259887	0.000796092
1.531	0.0014	0.0008	-0.0006		1.531	0.0022	0.00259887	0.000796092
1.534	0.0014	0.0008	-0.0006		1.534	0.0022	0.00259887	0.000796092
1.537	0.0014	0.0008	-0.0006		1.537	0.0022	0.00259887	0.000796092
1.54	0.0008	0.0008	-0.0006		1.54	0.0016	0.00259887	0.000796092
1.543	0.0008	0.0008	-0.0006		1.543	0.0016	0.00259887	0.000796092
1.546	0.0008	0.0008	-0.0006		1.546	0.0016	0.00259887	0.000796092
1.549	0.0008	0.0016	-0.0007		1.549	0.0016	0.00339853	0.00069658
1.552	0.0008	0.002	-0.0009		1.552	0.0016	0.00379835	0.000497557
1.555	0.0008	0.002	-0.0009		1.555	0.0016	0.00379835	0.000497557
1.558	0.0008	0.002	-0.0009		1.558	0.0016	0.00379835	0.000497557
1.561	0.0008	0.002	-0.0009		1.561	0.0016	0.00379835	0.000497557
1.564	0.0008	0.002	-0.0009		1.564	0.0016	0.00379835	0.000497557
1.567	0.0008	0.002	-0.0009		1.567	0.0016	0.00379835	0.000497557
1.57	0.0008	0.002	-0.0009		1.57	0.0016	0.00379835	0.000497557
1.573	0.0008	0.002	-0.0009		1.573	0.0016	0.00379835	0.000497557
1.576	0.0008	0.002	-0.0009		1.576	0.0016	0.00379835	0.000497557
1.579	0.0008	0.002	-0.0009		1.579	0.0016	0.00379835	0.000497557
1.582	0.0008	0.002	-0.0009		1.582	0.0016	0.00379835	0.000497557
1.585	0.0008	0.002	-0.0009		1.585	0.0016	0.00379835	0.000497557
1.588	0.0007	0.002	-0.0009		1.588	0.0015	0.00379835	0.000497557
1.591	0.0006	0.002	-0.0009		1.591	0.0014	0.00379835	0.000497557
1.594	0.0006	0.002	-0.0009		1.594	0.0014	0.00379835	0.000497557
1.597	0.0006	0.002	-0.0009		1.597	0.0014	0.00379835	0.000497557
1.6	0.0006	0.0002	-0.0005		1.6	0.0014	0.00199913	0.000895603
1.603	0.0006	0.0002	-0.0003		1.603	0.0014	0.00199913	0.00109463
1.606	0.0006	0.0002	-0.0003		1.606	0.0014	0.00199913	0.00109463
1.609	0.0006	0.0002	-0.0003		1.609	0.0014	0.00199913	0.00109463
1.612	0.0006	0.0002	-0.0003		1.612	0.0014	0.00199913	0.00109463
1.615	0.0006	0.0002	-0.0003		1.615	0.0014	0.00199913	0.00109463
1.618	0.0006	0.0002	-0.0003		1.618	0.0014	0.00199913	0.00109463
1.621	0.0006	0.0002	-0.0003		1.621	0.0014	0.00199913	0.00109463
1.624	0.0006	0.0002	-0.0003		1.624	0.0014	0.00199913	0.00109463
1.627	0.0006	0.0002	-0.0003		1.627	0.0014	0.00199913	0.00109463
1.63	0.0006	0.0002	-0.0003		1.63	0.0014	0.00199913	0.00109463
1.633	0.0006	0.0002	-0.0003		1.633	0.0014	0.00199913	0.00109463
1.636	0.0006	0.0002	-0.0003		1.636	0.0014	0.00199913	0.00109463
1.639	0.0008	0.0002	-0.0003		1.639	0.0016	0.00199913	0.00109463
1.642	0.0012	0.0002	-0.0003		1.642	0.002	0.00199913	0.00109463
1.645	0.0012	0.0002	-0.0003		1.645	0.002	0.00199913	0.00109463
1.648	0.0012	0.0004	-0.0003		1.648	0.002	0.00219905	0.00109463
1.651	0.0012	0.0008	-0.0003		1.651	0.002	0.00259887	0.00109463
1.654	0.0012	0.0008	-0.0003		1.654	0.002	0.00259887	0.00109463
1.657	0.0012	0.0008	-0.0003		1.657	0.002	0.00259887	0.00109463
1.66	0.0012	0.0008	-0.0003		1.66	0.002	0.00259887	0.00109463
1.663	0.0012	0.0008	-0.0003		1.663	0.002	0.00259887	0.00109463
1.666	0.0012	0.0008	-0.0003		1.666	0.002	0.00259887	0.00109463
1.669	0.0012	0.0008	-0.0003		1.669	0.002	0.00259887	0.00109463
1.672	0.0012	0.0008	-0.0003		1.672	0.002	0.00259887	0.00109463
1.675	0.0012	0.0008	-0.0003		1.675	0.002	0.00259887	0.00109463
1.678	0.0012	0.0008	-0.0003		1.678	0.002	0.00259887	0.00109463
1.681	0.0012	0.0008	-0.0003		1.681	0.002	0.00259887	0.00109463
1.684	0.0012	0.0008	-0.0003		1.684	0.002	0.00259887	0.00109463
1.687	0.0012	0.0008	-0.0003		1.687	0.002	0.00259887	0.00109463
1.69	0.0004	0.0008	-0.0003		1.69	0.0012	0.00259887	0.00109463
1.693	0	0.0008	-0.0003		1.693	0.0008	0.00259887	0.00109463
1.696	0	0.0008	-0.0003		1.696	0.0008	0.00259887	0.00109463
1.699	0	0.0017	-0.0003		1.699	0.0008	0.00349848	0.00109463
1.702	0	0.0021	-0.0008		1.702	0.0008	0.00389831	0.000597069
1.705	0	0.0021	-0.0008		1.705	0.0008	0.00389831	0.000597069
1.708	0	0.0021	-0.0008		1.708	0.0008	0.00389831	0.000597069
1.711	0	0.0021	-0.0008		1.711	0.0008	0.00389831	0.000597069
1.714	0	0.0021	-0.0008		1.714	0.0008	0.00389831	0.000597069
1.717	0	0.0021	-0.0008		1.717	0.0008	0.00389831	0.000597069
1.72	0	0.0021	-0.0008		1.72	0.0008	0.00389831	0.000597069
1.723	0	0.0021	-0.0008		1.723	0.0008	0.00389831	0.000597069
1.726	0	0.0021	-0.0008		1.726	0.0008	0.00389831	0.000597069
1.729	0	0.0021	-0.0008		1.729	0.0008	0.00389831	0.000597069
1.732	0	0.0021	-0.0008		1.732	0.0008	0.00389831	0.000597069
1.735	0	0.0021	-0.0008		1.735	0.0008	0.00389831	0.000597069
1.738	0	0.0021	-0.0008		1.738	0.0008	0.00389831	0.000597069
1.741	0.0008	0.0021	-0.0008		1.741	0.0016	0.00389831	0.000597069
1.744	0.0008	0.0021	-0.0008		1.744	0.0016	0.00389831	0.000597069
1.747	0.0008	0.0021	-0.0008		1.747	0.0016	0.00389831	0.000597069
1.75	0.0008	0.0023	-0.0004		1.75	0.0016	0.00409822	0.000995115
1.753	0.0008	0.0023	0.0005		1.753	0.0016	0.00409822	0.00189072
1.756	0.0008	0.0023	0.0005		1.756	0.0016	0.00409822	0.00189072
1.759	0.0008	0.0023	0.0005		1.759	0.0016	0.00409822	0.00189072
1.762	0.0008	0.0023	0.0005		1.762	0.0016	0.00409822	0.00189072
1.765	0.0008	0.0023	0.0005		1.765	0.0016	0.00409822	0.00189072
1.768	0.0008	0.0023	0.0005		1.768	0.0016	0.00409822	0.00189072
1.771	0.0008	0.0023	0.0005		1.771	0.0016	0.00409822	0.00189072
1.774	0.0008	0.0023	0.0005		1.774	0.0016	0.00409822	0.00189072
1.777	0.0008	0.0023	0.0005		1.777	0.0016	0.00409822	0.00189072
1.78	0.0008	0.0023	0.0005		1.78	0.0016	0.00409822	0.00189072
1.783	0.0008	0.0023	0.0005		1.783	0.0016	0.00409822	0.00189072
1.786	0.0008	0.0023	0.0005		1.786	0.0016	0.00409822	0.00189072
1.789	0.0006	0.0023	0.0005		1.789	0.0014	0.00409822	0.00189072
1.792	0.0003	0.0023	0.0005		1.792	0.0011	0.00409822	0.00189072
1.795	0.0003	0.0023	0.0005		1.795	0.0011	0.00409822	0.00189072
1.798	0.0003	0.002	0.0005		1.798	0.0011	0.00379835	0.00189072
1.801	0.0003	0.0015	-0.0004		1.801	0.0011	0.00329857	0.000995115
1.804	0.0003	0.0015	-0.0008		1.804	0.0011	0.00329857	0.000597069
1.807	0.0003	0.0015	-0.0008		1.807	0.0011	0.00329857	0.000597069
1.81	0.0003	0.0015	-0.0008		1.81	0.0011	0.00329857	0.000597069
1.813	0.0003	0.0015	-0.0008		1.813	0.0011	0.00329857	0.000597069
1.816	0.0003	0.0015	-0.0008		1.816	0.0011	0.00329857	0.000597069
1.819	0.0003	0.0015	-0.0008		1.819	0.0011	0.00329857	0.000597069
1.822	0.0003	0.0015	-0.0008		1.822	0.0011	0.00329857	0.000597069
1.825	0.0003	0.0015	-0.0008		1.825	0.0011	0.00329857	0.000597069
1.828	0.0003	0.0015	-0.0008		1.828	0.0011	0.00329857	0.000597069
1.831	0.0003	0.0015	-0.0008		1.831	0.0011	0.00329857	0.000597069
1.834	0.0003	0.0015	-0.0008		1.834	0.0011	0.00329857	0.000597069
1.837	0.0003	0.0015	-0.0008		1.837	0.0011	0.00329857	0.000597069
1.84	0	0.0015	-0.0008		1.84	0.0008	0.00329857	0.000597069
1.843	-0.0002	0.0015	-0.0008		1.843	0.0006	0.00329857	0.000597069
1.846	-0.0002	0.0015	-0.0008		1.846	0.0006	0.00329857	0.000597069
1.849	-0.0002	0.001	-0.0008		1.849	0.0006	0.00279879	0.000597069
1.852	-0.0002	0.0008	0.0005		1.852	0.0006	0.00259887	0.00189072
1.855	-0.0002	0.0008	0.0005		1.855	0.0006	0.00259887	0.00189072
1.858	-0.0002	0.0008	0.0005		1.858	0.0006	0.00259887	0.00189072
1.861	-0.0002	0.0008	0.0005		1.861	0.0006	0.00259887	0.00189072
1.864	-0.0002	0.0008	0.0005		1.864	0.0006	0.00259887	0.00189072
1.867	-0.0002	0.0008	0.0005		1.867	0.0006	0.00259887	0.00189072
1.87	-0.0002	0.0008	0.0005		1.87	0.0006	0.00259887	0.00189072
1.873	-0.0002	0.0008	0.0005		1.873	0.0006	0.00259887	0.00189072
1.876	-0.0002	0.0008	0.0005		1.876	0.0006	0.00259887	0.00189072
1.879	-0.0002	0.0008	0.0005		1.879	0.0006	0.00259887	0.00189072
1.882	-0.0002	0.0008	0.0005		1.882	0.0006	0.00259887	0.00189072
1.885	-0.0002	0.0008	0.0005		1.885	0.0006	0.00259887	0.00189072
1.888	-0.0002	0.0008	0.0005		1.888	0.0006	0.00259887	0.00189072
1.891	0.0017	0.0008	0.0005		1.891	0.0025	0.00259887	0.00189072
1.894	0.0017	0.0008	0.0005		1.894	0.0025	0.00259887	0.00189072
1.897	0.0017	0.0008	0.0005		1.897	0.0025	0.00259887	0.00189072
1.9	0.0017	0.0008	0.0001		1.9	0.0025	0.00259887	0.00149267
1.903	0.0017	0.0008	-0.0008		1.903	0.0025	0.00259887	0.000597069
1.906	0.0017	0.0008	-0.0008		1.906	0.0025	0.00259887	0.000597069
1.909	0.0017	0.0008	-0.0008		1.909	0.0025	0.00259887	0.000597069
1.912	0.0017	0.0008	-0.0008		1.912	0.0025	0.00259887	0.000597069
1.915	0.0017	0.0008	-0.0008		1.915	0.0025	0.00259887	0.000597069
1.918	0.0017	0.0008	-0.0008		1.918	0.0025	0.00259887	0.000597069
1.921	0.0017	0.0008	-0.0008		1.921	0.0025	0.00259887	0.000597069
1.924	0.0017	0.0008	-0.0008		1.924	0.0025	0.00259887	0.000597069
1.927	0.0017	0.0008	-0.0008		1.927	0.0025	0.00259887	0.000597069
1.93	0.0017	0.0008	-0.0008		1.93	0.0025	0.00259887	0.000597069
1.933	0.0017	0.0008	-0.0008		1.933	0.0025	0.00259887	0.000597069
1.936	0.0017	0.0008	-0.0008		1.936	0.0025	0.00259887	0.000597069
1.939	0.0015	0.0008	-0.0008		1.939	0.0023	0.00259887	0.000597069
1.942	0.0012	0.0008	-0.0008		1.942	0.002	0.00259887	0.000597069
1.945	0.0012	0.0008	-0.0008		1.945	0.002	0.00259887	0.000597069
1.948	0.0012	0.0008	-0.0008		1.948	0.002	0.00259887	0.000597069
1.951	0.0012	-0.0002	-0.0002		1.951	0.002	0.00159931	0.00119414
1.954	0.0012	-0.0002	0.0002		1.954	0.002	0.00159931	0.00159218
1.957	0.0012	-0.0002	0.0002		1.957	0.002	0.00159931	0.00159218
1.96	0.0012	-0.0002	0.0002		1.96	0.002	0.00159931	0.00159218
1.963	0.0012	-0.0002	0.0002		1.963	0.002	0.00159931	0.00159218
1.966	0.0012	-0.0002	0.0002		1.966	0.002	0.00159931	0.00159218
1.969	0.0012	-0.0002	0.0002		1.969	0.002	0.00159931	0.00159218
1.972	0.0012	-0.0002	0.0002		1.972	0.002	0.00159931	0.00159218
1.975	0.0012	-0.0002	0.0002		1.975	0.002	0.00159931	0.00159218
1.978	0.0012	-0.0002	0.0002		1.978	0.002	0.00159931	0.00159218
1.981	0.0012	-0.0002	0.0002		1.981	0.002	0.00159931	0.00159218
1.984	0.0012	-0.0002	0.0002		1.984	0.002	0.00159931	0.00159218
1.987	0.0012	-0.0002	0.0002		1.987	0.002	0.00159931	0.00159218
1.99	0.0019	-0.0002	0.0002		1.99	0.0027	0.00159931	0.00159218
1.993	0.0023	-0.0002	0.0002		1.993	0.0031	0.00159931	0.00159218
1.996	0.0023	-0.0002	0.0002		1.996	0.0031	0.00159931	0.00159218
1.999	0.0023	0.0002	0.0002		1.999	0.0031	0.00199913	0.00159218
2.002	0.0023	0.0009	0.0002		2.002	0.0031	0.00269883	0.00159218
2.005	0.0023	0.0009	0.0002		2.005	0.0031	0.00269883	0.00159218
2.008	0.0023	0.0009	0.0002		2.008	0.0031	0.00269883	0.00159218
2.011	0.0023	0.0009	0.0002		2.011	0.0031	0.00269883	0.00159218
2.014	0.0023	0.0009	0.0002		2.014	0.0031	0.00269883	0.00159218
2.017	0.0023	0.0009	0.0002		2.017	0.0031	0.00269883	0.00159218
2.02	0.0023	0.0009	0.0002		2.02	0.0031	0.00269883	0.00159218
2.023	0.0023	0.0238	0.0002		2.023	0.0031	0.0255889	0.00159218
2.026	0.0023	0.0353	0.0002		2.026	0.0031	0.0370839	0.00159218
2.029	0.0023	0.0353	0.0002		2.029	0.0031	0.0370839	0.00159218
2.032	0.0023	0.0353	0.0002		2.032	0.0031	0.0370839	0.00159218
2.035	0.0023	0.0353	0.0002		2.035	0.0031	0.0370839	0.00159218
2.038	0.0023	0.0353	0.0002		2.038	0.0031	0.0370839	0.00159218
2.041	0.0023	0.0353	0.0002		2.041	0.0031	0.0370839	0.00159218
2.044	0.0023	0.0353	0.0002		2.044	0.0031	0.0370839	0.00159218
2.047	0.0023	0.0353	0.0002		2.047	0.0031	0.0370839	0.00159218
2.05	0.0023	0.0353	0.0002		2.05	0.0031	0.0370839	0.00159218
2.053	0.0023	0.0353	0.0668		2.053	0.0031	0.0370839	0.0678668
2.056	0.0023	0.0353	0.1001		2.056	0.0031	0.0370839	0.101004
2.059	0.0711	0.0353	0.1001		2.059	0.0719	0.0370839	0.101004
2.062	0.1055	0.0353	0.1001		2.062	0.1063	0.0370839	0.101004
2.065	0.1055	0.0353	0.1001		2.065	0.1063	0.0370839	0.101004
2.068	0.1055	0.0353	0.1001		2.068	0.1063	0.0370839	0.101004
2.071	0.1055	0.0353	0.1001		2.071	0.1063	0.0370839	0.101004
2.074	0.1055	0.3033	0.1001		2.074	0.1063	0.304968	0.101004
2.077	0.1055	0.3033	0.1001		2.077	0.1063	0.304968	0.101004
2.08	0.1055	0.3033	0.1001		2.08	0.1063	0.304968	0.101004
2.083	0.1055	0.3033	0.1001		2.083	0.1063	0.304968	0.101004
2.086	0.1055	0.3033	0.1001		2.086	0.1063	0.304968	0.101004
2.089	0.1055	0.3033	0.1001		2.089	0.1063	0.304968	0.101004
2.092	0.1055	0.3033	0.1001		2.092	0.1063	0.304968	0.101004
2.095	0.1055	0.3033	0.1001		2.095	0.1063	0.304968	0.101004
2.098	0.1055	0.3033	0.1001		2.098	0.1063	0.304968	0.101004
2.101	0.1055	0.3033	0.1001		2.101	0.1063	0.304968	0.101004
2.104	0.1055	0.3033	0.1239		2.104	0.1063	0.304968	0.124688
2.107	0.1055	0.3033	0.1239		2.107	0.1063	0.304968	0.124688
2.11	0.1311	0.3033	0.1239		2.11	0.1319	0.304968	0.124688
2.113	0.1311	0.3033	0.1239		2.113	0.1319	0.304968	0.124688
2.116	0.1311	0.3033	0.1239		2.116	0.1319	0.304968	0.124688
2.119	0.1311	0.3033	0.1239		2.119	0.1319	0.304968	0.124688
2.122	0.1311	0.3283	0.1239		2.122	0.1319	0.329957	0.124688
2.125	0.1311	0.3785	0.1239		2.125	0.1319	0.380135	0.124688
2.128	0.1311	0.3785	0.1239		2.128	0.1319	0.380135	0.124688
2.131	0.1311	0.3785	0.1239		2.131	0.1319	0.380135	0.124688
2.134	0.1311	0.3785	0.1239		2.134	0.1319	0.380135	0.124688
2.137	0.1311	0.3785	0.1239		2.137	0.1319	0.380135	0.124688
2.14	0.1311	0.3785	0.1239		2.14	0.1319	0.380135	0.124688
2.143	0.1311	0.3785	0.1239		2.143	0.1319	0.380135	0.124688
2.146	0.1311	0.3785	0.1239		2.146	0.1319	0.380135	0.124688
2.149	0.1311	0.3785	0.1239		2.149	0.1319	0.380135	0.124688
2.152	0.1311	0.3785	0.1245		2.152	0.1319	0.380135	0.125285
2.155	0.1311	0.3785	0.1258		2.155	0.1319	0.380135	0.126579
2.158	0.1315	0.3785	0.1258		2.158	0.1323	0.380135	0.126579
2.161	0.1322	0.3785	0.1258		2.161	0.133	0.380135	0.126579
2.164	0.1322	0.3785	0.1258		2.164	0.133	0.380135	0.126579
2.167	0.1322	0.3785	0.1258		2.167	0.133	0.380135	0.126579
2.17	0.1322	0.3785	0.1258		2.17	0.133	0.380135	0.126579
2.173	0.1322	0.3824	0.1258		2.173	0.133	0.384034	0.126579
2.176	0.1322	0.3843	0.1258		2.176	0.133	0.385933	0.126579
2.179	0.1322	0.3843	0.1258		2.179	0.133	0.385933	0.126579
2.182	0.1322	0.3843	0.1258		2.182	0.133	0.385933	0.126579
2.185	0.1322	0.3843	0.1258		2.185	0.133	0.385933	0.126579
2.188	0.1322	0.3843	0.1258		2.188	0.133	0.385933	0.126579
2.191	0.1322	0.3843	0.1258		2.191	0.133	0.385933	0.126579
2.194	0.1322	0.3843	0.1258		2.194	0.133	0.385933	0.126579
2.197	0.1322	0.3843	0.1258		2.197	0.133	0.385933	0.126579
2.2	0.1322	0.3843	0.1258		2.2	0.133	0.385933	0.126579
2.203	0.1322	0.3843	0.1268		2.203	0.133	0.385933	0.127574
2.206	0.1322	0.3843	0.1273		2.206	0.133	0.385933	0.128071
2.209	0.1325	0.3843	0.1273		2.209	0.1333	0.385933	0.128071
2.212	0.1326	0.3843	0.1273		2.212	0.1334	0.385933	0.128071
2.215	0.1326	0.3843	0.1273		2.215	0.1334	0.385933	0.128071
2.218	0.1326	0.3843	0.1273		2.218	0.1334	0.385933	0.128071
2.221	0.1326	0.3843	0.1273		2.221	0.1334	0.385933	0.128071
2.224	0.1326	0.3849	0.1273		2.224	0.1334	0.386533	0.128071
2.227	0.1326	0.3849	0.1273		2.227	0.1334	0.386533	0.128071
2.23	0.1326	0.3849	0.1273		2.23	0.1334	0.386533	0.128071
2.233	0.1326	0.3849	0.1273		2.233	0.1334	0.386533	0.128071
2.236	0.1326	0.3849	0.1273		2.236	0.1334	0.386533	0.128071
2.239	0.1326	0.3849	0.1273		2.239	0.1334	0.386533	0.128071
2.242	0.1326	0.3849	0.1273		2.242	0.1334	0.386533	0.128071
2.245	0.1326	0.3849	0.1273		2.245	0.1334	0.386533	0.128071
2.248	0.1326	0.3849	0.1273		2.248	0.1334	0.386533	0.128071
2.251	0.1326	0.3849	0.1273		2.251	0.1334	0.386533	0.128071
2.254	0.1326	0.3849	0.1268		2.254	0.1334	0.386533	0.127574
2.257	0.1326	0.3849	0.1268		2.257	0.1334	0.386533	0.127574
2.26	0.1342	0.3849	0.1268		2.26	0.135	0.386533	0.127574
2.263	0.1342	0.3849	0.1268		2.263	0.135	0.386533	0.127574
2.266	0.1342	0.3849	0.1268		2.266	0.135	0.386533	0.127574
2.269	0.1342	0.3849	0.1268		2.269	0.135	0.386533	0.127574
2.272	0.1342	0.3849	0.1268		2.272	0.135	0.386533	0.127574
2.275	0.1342	0.3849	0.1268		2.275	0.135	0.386533	0.127574
2.278	0.1342	0.3849	0.1268		2.278	0.135	0.386533	0.127574
2.281	0.1342	0.3849	0.1268		2.281	0.135	0.386533	0.127574
2.284	0.1342	0.3849	0.1268		2.284	0.135	0.386533	0.127574
2.287	0.1342	0.3849	0.1268		2.287	0.135	0.386533	0.127574
2.29	0.1342	0.3849	0.1268		2.29	0.135	0.386533	0.127574
2.293	0.1342	0.3849	0.1268		2.293	0.135	0.386533	0.127574
2.296	0.1342	0.3849	0.1268		2.296	0.135	0.386533	0.127574
2.299	0.1342	0.3849	0.1268		2.299	0.135	0.386533	0.127574
2.302	0.1342	0.3849	0.1269		2.302	0.135	0.386533	0.127673
2.305	0.1342	0.3849	0.127		2.305	0.135	0.386533	0.127773
2.308	0.1343	0.3849	0.127		2.308	0.1351	0.386533	0.127773
2.311	0.1346	0.3849	0.127		2.311	0.1354	0.386533	0.127773
2.314	0.1346	0.3849	0.127		2.314	0.1354	0.386533	0.127773
2.317	0.1346	0.3849	0.127		2.317	0.1354	0.386533	0.127773
2.32	0.1346	0.3849	0.127		2.32	0.1354	0.386533	0.127773
2.323	0.1346	0.3858	0.127		2.323	0.1354	0.387432	0.127773
2.326	0.1346	0.3863	0.127		2.326	0.1354	0.387932	0.127773
2.329	0.1346	0.3863	0.127		2.329	0.1354	0.387932	0.127773
2.332	0.1346	0.3863	0.127		2.332	0.1354	0.387932	0.127773
2.335	0.1346	0.3863	0.127		2.335	0.1354	0.387932	0.127773
2.338	0.1346	0.3863	0.127		2.338	0.1354	0.387932	0.127773
2.341	0.1346	0.3863	0.127		2.341	0.1354	0.387932	0.127773
2.344	0.1346	0.3863	0.127		2.344	0.1354	0.387932	0.127773
2.347	0.1346	0.3863	0.127		2.347	0.1354	0.387932	0.127773
2.35	0.1346	0.3863	0.127		2.35	0.1354	0.387932	0.127773
2.353	0.1346	0.3863	0.1266		2.353	0.1354	0.387932	0.127375
2.356	0.1346	0.3863	0.1258		2.356	0.1354	0.387932	0.126579
2.359	0.134	0.3863	0.1258		2.359	0.1348	0.387932	0.126579
2.362	0.1326	0.3863	0.1258		2.362	0.1334	0.387932	0.126579
2.365	0.1326	0.3863	0.1258		2.365	0.1334	0.387932	0.126579
2.368	0.1326	0.3863	0.1258		2.368	0.1334	0.387932	0.126579
2.371	0.1326	0.3863	0.1258		2.371	0.1334	0.387932	0.126579
2.374	0.1326	0.3873	0.1258		2.374	0.1334	0.388932	0.126579
2.377	0.1326	0.3878	0.1258		2.377	0.1334	0.389431	0.126579
2.38	0.1326	0.3878	0.1258		2.38	0.1334	0.389431	0.126579
2.383	0.1326	0.3878	0.1258		2.383	0.1334	0.389431	0.126579
2.386	0.1326	0.3878	0.1258		2.386	0.1334	0.389431	0.126579
2.389	0.1326	0.3878	0.1258		2.389	0.1334	0.389431	0.126579
2.392	0.1326	0.3878	0.1258		2.392	0.1334	0.389431	0.126579
2.395	0.1326	0.3878	0.1258		2.395	0.1334	0.389431	0.126579
2.398	0.1326	0.3878	0.1258		2.398	0.1334	0.389431	0.126579
2.401	0.1326	0.3878	0.1258		2.401	0.1334	0.389431	0.126579
2.404	0.1326	0.3878	0.1272		2.404	0.1334	0.389431	0.127972
2.407	0.1326	0.3878	0.1279		2.407	0.1334	0.389431	0.128668
2.41	0.1327	0.3878	0.1279		2.41	0.1335	0.389431	0.128668
2.413	0.1328	0.3878	0.1279		2.413	0.1336	0.389431	0.128668
2.416	0.1328	0.3878	0.1279		2.416	0.1336	0.389431	0.128668
2.419	0.1328	0.3878	0.1279		2.419	0.1336	0.389431	0.128668
2.422	0.1328	0.3878	0.1279		2.422	0.1336	0.389431	0.128668
2.425	0.1328	0.388	0.1279		2.425	0.1336	0.389631	0.128668
2.428	0.1328	0.388	0.1279		2.428	0.1336	0.389631	0.128668
2.431	0.1328	0.388	0.1279		2.431	0.1336	0.389631	0.128668
2.434	0.1328	0.388	0.1279		2.434	0.1336	0.389631	0.128668
2.437	0.1328	0.388	0.1279		2.437	0.1336	0.389631	0.128668
2.44	0.1328	0.388	0.1279		2.44	0.1336	0.389631	0.128668
2.443	0.1328	0.388	0.1279		2.443	0.1336	0.389631	0.128668
2.446	0.1328	0.388	0.1279		2.446	0.1336	0.389631	0.128668
2.449	0.1328	0.388	0.1279		2.449	0.1336	0.389631	0.128668
2.452	0.1328	0.388	0.1279		2.452	0.1336	0.389631	0.128668
2.455	0.1328	0.388	0.1274		2.455	0.1336	0.389631	0.128171
2.458	0.1328	0.388	0.1274		2.458	0.1336	0.389631	0.128171
2.461	0.1334	0.388	0.1274		2.461	0.1342	0.389631	0.128171
2.464	0.1334	0.388	0.1274		2.464	0.1342	0.389631	0.128171
2.467	0.1334	0.388	0.1274		2.467	0.1342	0.389631	0.128171
2.47	0.1334	0.388	0.1274		2.47	0.1342	0.389631	0.128171
2.473	0.1334	0.3885	0.1274		2.473	0.1342	0.390131	0.128171
2.476	0.1334	0.3897	0.1274		2.476	0.1342	0.39133	0.128171
2.479	0.1334	0.3897	0.1274		2.479	0.1342	0.39133	0.128171
2.482	0.1334	0.3897	0.1274		2.482	0.1342	0.39133	0.128171
2.485	0.1334	0.3897	0.1274		2.485	0.1342	0.39133	0.128171
2.488	0.1334	0.3897	0.1274		2.488	0.1342	0.39133	0.128171
2.491	0.1334	0.3897	0.1274		2.491	0.1342	0.39133	0.128171
2.494	0.1334	0.3897	0.1274		2.494	0.1342	0.39133	0.128171
2.497	0.1334	0.3897	0.1274		2.497	0.1342	0.39133	0.128171
2.5	0.1334	0.3897	0.1274		2.5	0.1342	0.39133	0.128171
2.503	0.1334	0.3897	0.1273		2.503	0.1342	0.39133	0.128071
2.506	0.1334	0.3897	0.1271		2.506	0.1342	0.39133	0.127872
2.509	0.1337	0.3897	0.1271		2.509	0.1345	0.39133	0.127872
2.512	0.1343	0.3897	0.1271		2.512	0.1351	0.39133	0.127872
2.515	0.1343	0.3897	0.1271		2.515	0.1351	0.39133	0.127872
2.518	0.1343	0.3897	0.1271		2.518	0.1351	0.39133	0.127872
2.521	0.1343	0.3897	0.1271		2.521	0.1351	0.39133	0.127872
2.524	0.1343	0.3883	0.1271		2.524	0.1351	0.389931	0.127872
2.527	0.1343	0.3877	0.1271		2.527	0.1351	0.389331	0.127872
2.53	0.1343	0.3877	0.1271		2.53	0.1351	0.389331	0.127872
2.533	0.1343	0.3877	0.1271		2.533	0.1351	0.389331	0.127872
2.536	0.1343	0.3877	0.1271		2.536	0.1351	0.389331	0.127872
2.539	0.1343	0.3877	0.1271		2.539	0.1351	0.389331	0.127872
2.542	0.1343	0.3877	0.1271		2.542	0.1351	0.389331	0.127872
2.545	0.1343	0.3877	0.1271		2.545	0.1351	0.389331	0.127872
2.548	0.1343	0.3877	0.1271		2.548	0.1351	0.389331	0.127872
2.551	0.1343	0.3877	0.1271		2.551	0.1351	0.389331	0.127872
2.554	0.1343	0.3877	0.1271		2.554	0.1351	0.389331	0.127872
2.557	0.1343	0.3877	0.1271		2.557	0.1351	0.389331	0.127872
2.56	0.1342	0.3877	0.1271		2.56	0.135	0.389331	0.127872
2.563	0.1342	0.3877	0.1271		2.563	0.135	0.389331	0.127872
2.566	0.1342	0.3877	0.1271		2.566	0.135	0.389331	0.127872
2.569	0.1342	0.3877	0.1271		2.569	0.135	0.389331	0.127872
2.572	0.1342	0.3877	0.1271		2.572	0.135	0.389331	0.127872
2.575	0.1342	0.3887	0.1271		2.575	0.135	0.390331	0.127872
2.578	0.1342	0.3887	0.1271		2.578	0.135	0.390331	0.127872
2.581	0.1342	0.3887	0.1271		2.581	0.135	0.390331	0.127872
2.584	0.1342	0.3887	0.1271		2.584	0.135	0.390331	0.127872
2.587	0.1342	0.3887	0.1271		2.587	0.135	0.390331	0.127872
2.59	0.1342	0.3887	0.1271		2.59	0.135	0.390331	0.127872
2.593	0.1342	0.3887	0.1271		2.593	0.135	0.390331	0.127872
2.596	0.1342	0.3887	0.1271		2.596	0.135	0.390331	0.127872
2.599	0.1342	0.3887	0.1271		2.599	0.135	0.390331	0.127872
2.602	0.1342	0.3887	0.1271		2.602	0.135	0.390331	0.127872
2.605	0.1342	0.3887	0.1281		2.605	0.135	0.390331	0.128867
2.608	0.1342	0.3887	0.1281		2.608	0.135	0.390331	0.128867
2.611	0.1346	0.3887	0.1281		2.611	0.1354	0.390331	0.128867
2.614	0.1346	0.3887	0.1281		2.614	0.1354	0.390331	0.128867
2.617	0.1346	0.3887	0.1281		2.617	0.1354	0.390331	0.128867
2.62	0.1346	0.3887	0.1281		2.62	0.1354	0.390331	0.128867
2.623	0.1346	0.3888	0.1281		2.623	0.1354	0.390431	0.128867
2.626	0.1346	0.389	0.1281		2.626	0.1354	0.390631	0.128867
2.629	0.1346	0.389	0.1281		2.629	0.1354	0.390631	0.128867
2.632	0.1346	0.389	0.1281		2.632	0.1354	0.390631	0.128867
2.635	0.1346	0.389	0.1281		2.635	0.1354	0.390631	0.128867
2.638	0.1346	0.389	0.1281		2.638	0.1354	0.390631	0.128867
2.641	0.1346	0.389	0.1281		2.641	0.1354	0.390631	0.128867
2.644	0.1346	0.389	0.1281		2.644	0.1354	0.390631	0.128867
2.647	0.1346	0.389	0.1281		2.647	0.1354	0.390631	0.128867
2.65	0.1346	0.389	0.1281		2.65	0.1354	0.390631	0.128867
2.653	0.1346	0.389	0.128		2.653	0.1354	0.390631	0.128768
2.656	0.1346	0.389	0.1277		2.656	0.1354	0.390631	0.128469
2.659	0.1342	0.389	0.1277		2.659	0.135	0.390631	0.128469
2.662	0.1332	0.389	0.1277		2.662	0.134	0.390631	0.128469
2.665	0.1332	0.389	0.1277		2.665	0.134	0.390631	0.128469
2.668	0.1332	0.389	0.1277		2.668	0.134	0.390631	0.128469
2.671	0.1332	0.389	0.1277		2.671	0.134	0.390631	0.128469
2.674	0.1332	0.3901	0.1277		2.674	0.134	0.39173	0.128469
2.677	0.1332	0.3906	0.1277		2.677	0.134	0.39223	0.128469
2.68	0.1332	0.3906	0.1277		2.68	0.134	0.39223	0.128469
2.683	0.1332	0.3906	0.1277		2.683	0.134	0.39223	0.128469
2.686	0.1332	0.3906	0.1277		2.686	0.134	0.39223	0.128469
2.689	0.1332	0.3906	0.1277		2.689	0.134	0.39223	0.128469
2.692	0.1332	0.3906	0.1277		2.692	0.134	0.39223	0.128469
2.695	0.1332	0.3906	0.1277		2.695	0.134	0.39223	0.128469
2.698	0.1332	0.3906	0.1277		2.698	0.134	0.39223	0.128469
2.701	0.1332	0.3906	0.1277		2.701	0.134	0.39223	0.128469
2.704	0.1332	0.3906	0.1274		2.704	0.134	0.39223	0.128171
2.707	0.1332	0.3906	0.1273		2.707	0.134	0.39223	0.128071
2.71	0.1338	0.3906	0.1273		2.71	0.1346	0.39223	0.128071
2.713	0.134	0.3906	0.1273		2.713	0.1348	0.39223	0.128071
2.716	0.134	0.3906	0.1273		2.716	0.1348	0.39223	0.128071
2.719	0.134	0.3906	0.1273		2.719	0.1348	0.39223	0.128071
2.722	0.134	0.3906	0.1273		2.722	0.1348	0.39223	0.128071
2.725	0.134	0.3895	0.1273		2.725	0.1348	0.391131	0.128071
2.728	0.134	0.3895	0.1273		2.728	0.1348	0.391131	0.128071
2.731	0.134	0.3895	0.1273		2.731	0.1348	0.391131	0.128071
2.734	0.134	0.3895	0.1273		2.734	0.1348	0.391131	0.128071
2.737	0.134	0.3895	0.1273		2.737	0.1348	0.391131	0.128071
2.74	0.134	0.3895	0.1273		2.74	0.1348	0.391131	0.128071
2.743	0.134	0.3895	0.1273		2.743	0.1348	0.391131	0.128071
2.746	0.134	0.3895	0.1273		2.746	0.1348	0.391131	0.128071
2.749	0.134	0.3895	0.1273		2.749	0.1348	0.391131	0.128071
2.752	0.134	0.3895	0.1273		2.752	0.1348	0.391131	0.128071
2.755	0.134	0.3895	0.1284		2.755	0.1348	0.391131	0.129166
2.758	0.134	0.3895	0.1284		2.758	0.1348	0.391131	0.129166
2.761	0.1354	0.3895	0.1284		2.761	0.1362	0.391131	0.129166
2.764	0.1354	0.3895	0.1284		2.764	0.1362	0.391131	0.129166
2.767	0.1354	0.3895	0.1284		2.767	0.1362	0.391131	0.129166
2.77	0.1354	0.3895	0.1284		2.77	0.1362	0.391131	0.129166
2.773	0.1354	0.39	0.1284		2.773	0.1362	0.39163	0.129166
2.776	0.1354	0.391	0.1284		2.776	0.1362	0.39263	0.129166
2.779	0.1354	0.391	0.1284		2.779	0.1362	0.39263	0.129166
2.782	0.1354	0.391	0.1284		2.782	0.1362	0.39263	0.129166
2.785	0.1354	0.391	0.1284		2.785	0.1362	0.39263	0.129166
2.788	0.1354	0.391	0.1284		2.788	0.1362	0.39263	0.129166
2.791	0.1354	0.391	0.1284		2.791	0.1362	0.39263	0.129166
2.794	0.1354	0.391	0.1284		2.794	0.1362	0.39263	0.129166
2.797	0.1354	0.391	0.1284		2.797	0.1362	0.39263	0.129166
2.8	0.1354	0.391	0.1284		2.8	0.1362	0.39263	0.129166
2.803	0.1354	0.391	0.1282		2.803	0.1362	0.39263	0.128967
2.806	0.1354	0.391	0.1279		2.806	0.1362	0.39263	0.128668
2.809	0.1355	0.391	0.1279		2.809	0.1363	0.39263	0.128668
2.812	0.1357	0.391	0.1279		2.812	0.1365	0.39263	0.128668
2.815	0.1357	0.391	0.1279		2.815	0.1365	0.39263	0.128668
2.818	0.1357	0.391	0.1279		2.818	0.1365	0.39263	0.128668
2.821	0.1357	0.391	0.1279		2.821	0.1365	0.39263	0.128668
2.824	0.1357	0.3904	0.1279		2.824	0.1365	0.39203	0.128668
2.827	0.1357	0.3901	0.1279		2.827	0.1365	0.39173	0.128668
2.83	0.1357	0.3901	0.1279		2.83	0.1365	0.39173	0.128668
2.833	0.1357	0.3901	0.1279		2.833	0.1365	0.39173	0.128668
2.836	0.1357	0.3901	0.1279		2.836	0.1365	0.39173	0.128668
2.839	0.1357	0.3901	0.1279		2.839	0.1365	0.39173	0.128668
2.842	0.1357	0.3901	0.1279		2.842	0.1365	0.39173	0.128668
2.845	0.1357	0.3901	0.1279		2.845	0.1365	0.39173	0.128668
2.848	0.1357	0.3901	0.1279		2.848	0.1365	0.39173	0.128668
2.851	0.1357	0.3901	0.1279		2.851	0.1365	0.39173	0.128668
2.854	0.1357	0.3901	0.1277		2.854	0.1365	0.39173	0.128469
2.857	0.1357	0.3901	0.1276		2.857	0.1365	0.39173	0.12837
2.86	0.1348	0.3901	0.1276		2.86	0.1356	0.39173	0.12837
2.863	0.1343	0.3901	0.1276		2.863	0.1351	0.39173	0.12837
2.866	0.1343	0.3901	0.1276		2.866	0.1351	0.39173	0.12837
2.869	0.1343	0.3901	0.1276		2.869	0.1351	0.39173	0.12837
2.872	0.1343	0.3901	0.1276		2.872	0.1351	0.39173	0.12837
2.875	0.1343	0.3907	0.1276		2.875	0.1351	0.39233	0.12837
2.878	0.1343	0.3907	0.1276		2.878	0.1351	0.39233	0.12837
2.881	0.1343	0.3907	0.1276		2.881	0.1351	0.39233	0.12837
2.884	0.1343	0.3907	0.1276		2.884	0.1351	0.39233	0.12837
2.887	0.1343	0.3907	0.1276		2.887	0.1351	0.39233	0.12837
2.89	0.1343	0.3907	0.1276		2.89	0.1351	0.39233	0.12837
2.893	0.1343	0.3907	0.1276		2.893	0.1351	0.39233	0.12837
2.896	0.1343	0.3907	0.1276		2.896	0.1351	0.39233	0.12837
2.899	0.1343	0.3907	0.1276		2.899	0.1351	0.39233	0.12837
2.902	0.1343	0.3907	0.1276		2.902	0.1351	0.39233	0.12837
2.905	0.1343	0.3907	0.1277		2.905	0.1351	0.39233	0.128469
2.908	0.1343	0.3907	0.1277		2.908	0.1351	0.39233	0.128469
2.911	0.1348	0.3907	0.1277		2.911	0.1356	0.39233	0.128469
2.914	0.1348	0.3907	0.1277		2.914	0.1356	0.39233	0.128469
2.917	0.1348	0.3907	0.1277		2.917	0.1356	0.39233	0.128469
2.92	0.1348	0.3907	0.1277		2.92	0.1356	0.39233	0.128469
2.923	0.1348	0.3911	0.1277		2.923	0.1356	0.39273	0.128469
2.926	0.1348	0.3918	0.1277		2.926	0.1356	0.39343	0.128469
2.929	0.1348	0.3918	0.1277		2.929	0.1356	0.39343	0.128469
2.932	0.1348	0.3918	0.1277		2.932	0.1356	0.39343	0.128469
2.935	0.1348	0.3918	0.1277		2.935	0.1356	0.39343	0.128469
2.938	0.1348	0.3918	0.1277		2.938	0.1356	0.39343	0.128469
2.941	0.1348	0.3918	0.1277		2.941	0.1356	0.39343	0.128469
2.944	0.1348	0.3918	0.1277		2.944	0.1356	0.39343	0.128469
2.947	0.1348	0.3918	0.1277		2.947	0.1356	0.39343	0.128469
2.95	0.1348	0.3918	0.1277		2.95	0.1356	0.39343	0.128469
2.953	0.1348	0.3918	0.1277		2.953	0.1356	0.39343	0.128469
2.956	0.1348	0.3918	0.1277		2.956	0.1356	0.39343	0.128469
2.959	0.1349	0.3918	0.1277		2.959	0.1357	0.39343	0.128469
2.962	0.1351	0.3918	0.1277		2.962	0.1359	0.39343	0.128469
2.965	0.1351	0.3918	0.1277		2.965	0.1359	0.39343	0.128469
2.968	0.1351	0.3918	0.1277		2.968	0.1359	0.39343	0.128469
2.971	0.1351	0.3918	0.1277		2.971	0.1359	0.39343	0.128469
2.974	0.1351	0.391	0.1277		2.974	0.1359	0.39263	0.128469
2.977	0.1351	0.3906	0.1277		2.977	0.1359	0.39223	0.128469
2.98	0.1351	0.3906	0.1277		2.98	0.1359	0.39223	0.128469
2.983	0.1351	0.3906	0.1277		2.983	0.1359	0.39223	0.128469
2.986	0.1351	0.3906	0.1277		2.986	0.1359	0.39223	0.128469
2.989	0.1351	0.3906	0.1277		2.989	0.1359	0.39223	0.128469
2.992	0.1351	0.3906	0.1277		2.992	0.1359	0.39223	0.128469
2.995	0.1351	0.3906	0.1277		2.995	0.1359	0.39223	0.128469
2.998	0.1351	0.3906	0.1277		2.998	0.1359	0.39223	0.128469
3.001	0.1351	0.3906	0.1277		3.001	0.1359	0.39223	0.128469
3.004	0.1351	0.3906	0.1285		3.004	0.1359	0.39223	0.129265
3.007	0.1351	0.3906	0.1288		3.007	0.1359	0.39223	0.129564
3.01	0.1359	0.3906	0.1288		3.01	0.1367	0.39223	0.129564
3.013	0.1363	0.3906	0.1288		3.013	0.1371	0.39223	0.129564
3.016	0.1363	0.3906	0.1288		3.016	0.1371	0.39223	0.129564
3.019	0.1363	0.3906	0.1288		3.019	0.1371	0.39223	0.129564
3.022	0.1363	0.3906	0.1288		3.022	0.1371	0.39223	0.129564
3.025	0.1363	0.3919	0.1288		3.025	0.1371	0.39353	0.129564
3.028	0.1363	0.3919	0.1288		3.028	0.1371	0.39353	0.129564
3.031	0.1363	0.3919	0.1288		3.031	0.1371	0.39353	0.129564
3.034	0.1363	0.3919	0.1288		3.034	0.1371	0.39353	0.129564
3.037	0.1363	0.3919	0.1288		3.037	0.1371	0.39353	0.129564
3.04	0.1363	0.3919	0.1288		3.04	0.1371	0.39353	0.129564
3.043	0.1363	0.3919	0.1288		3.043	0.1371	0.39353	0.129564
3.046	0.1363	0.3919	0.1288		3.046	0.1371	0.39353	0.129564
3.049	0.1363	0.3919	0.1288		3.049	0.1371	0.39353	0.129564
3.052	0.1363	0.3919	0.1288		3.052	0.1371	0.39353	0.129564
3.055	0.1363	0.3919	0.1277		3.055	0.1371	0.39353	0.128469
3.058	0.1363	0.3919	0.1277		3.058	0.1371	0.39353	0.128469
3.061	0.1357	0.3919	0.1277		3.061	0.1365	0.39353	0.128469
3.064	0.1357	0.3919	0.1277		3.064	0.1365	0.39353	0.128469
3.067	0.1357	0.3919	0.1277		3.067	0.1365	0.39353	0.128469
3.07	0.1357	0.3919	0.1277		3.07	0.1365	0.39353	0.128469
3.073	0.1357	0.3925	0.1277		3.073	0.1365	0.394129	0.128469
3.076	0.1357	0.3935	0.1277		3.076	0.1365	0.395129	0.128469
3.079	0.1357	0.3935	0.1277		3.079	0.1365	0.395129	0.128469
3.082	0.1357	0.3935	0.1277		3.082	0.1365	0.395129	0.128469
3.085	0.1357	0.3935	0.1277		3.085	0.1365	0.395129	0.128469
3.088	0.1357	0.3935	0.1277		3.088	0.1365	0.395129	0.128469
3.091	0.1357	0.3935	0.1277		3.091	0.1365	0.395129	0.128469
3.094	0.1357	0.3935	0.1277		3.094	0.1365	0.395129	0.128469
3.097	0.1357	0.3935	0.1277		3.097	0.1365	0.395129	0.128469
3.1	0.1357	0.3935	0.1277		3.1	0.1365	0.395129	0.128469
3.103	0.1357	0.3935	0.1281		3.103	0.1365	0.395129	0.128867
3.106	0.1357	0.3935	0.1288		3.106	0.1365	0.395129	0.129564
3.109	0.1365	0.3935	0.1288		3.109	0.1373	0.395129	0.129564
3.112	0.1381	0.3935	0.1288		3.112	0.1389	0.395129	0.129564
3.115	0.1381	0.3935	0.1288		3.115	0.1389	0.395129	0.129564
3.118	0.1381	0.3935	0.1288		3.118	0.1389	0.395129	0.129564
3.121	0.1381	0.3935	0.1288		3.121	0.1389	0.395129	0.129564
3.124	0.1381	0.3932	0.1288		3.124	0.1389	0.394829	0.129564
3.127	0.1381	0.393	0.1288		3.127	0.1389	0.394629	0.129564
3.13	0.1381	0.393	0.1288		3.13	0.1389	0.394629	0.129564
3.133	0.1381	0.393	0.1288		3.133	0.1389	0.394629	0.129564
3.136	0.1381	0.393	0.1288		3.136	0.1389	0.394629	0.129564
3.139	0.1381	0.393	0.1288		3.139	0.1389	0.394629	0.129564
3.142	0.1381	0.393	0.1288		3.142	0.1389	0.394629	0.129564
3.145	0.1381	0.393	0.1288		3.145	0.1389	0.394629	0.129564
3.148	0.1381	0.393	0.1288		3.148	0.1389	0.394629	0.129564
3.151	0.1381	0.393	0.1288		3.151	0.1389	0.394629	0.129564
3.154	0.1381	0.393	0.1292		3.154	0.1389	0.394629	0.129962
3.157	0.1381	0.393	0.1299		3.157	0.1389	0.394629	0.130659
3.16	0.1375	0.393	0.1299		3.16	0.1383	0.394629	0.130659
3.163	0.1361	0.393	0.1299		3.163	0.1369	0.394629	0.130659
3.166	0.1361	0.393	0.1299		3.166	0.1369	0.394629	0.130659
3.169	0.1361	0.393	0.1299		3.169	0.1369	0.394629	0.130659
3.172	0.1361	0.393	0.1299		3.172	0.1369	0.394629	0.130659
3.175	0.1361	0.3927	0.1299		3.175	0.1369	0.394329	0.130659
3.178	0.1361	0.3926	0.1299		3.178	0.1369	0.394229	0.130659
3.181	0.1361	0.3926	0.1299		3.181	0.1369	0.394229	0.130659
3.184	0.1361	0.3926	0.1299		3.184	0.1369	0.394229	0.130659
3.187	0.1361	0.3926	0.1299		3.187	0.1369	0.394229	0.130659
3.19	0.1361	0.3926	0.1299		3.19	0.1369	0.394229	0.130659
3.193	0.1361	0.3926	0.1299		3.193	0.1369	0.394229	0.130659
3.196	0.1361	0.3926	0.1299		3.196	0.1369	0.394229	0.130659
3.199	0.1361	0.3926	0.1299		3.199	0.1369	0.394229	0.130659
3.202	0.1361	0.3926	0.1299		3.202	0.1369	0.394229	0.130659
3.205	0.1361	0.3926	0.1293		3.205	0.1369	0.394229	0.130062
3.208	0.1361	0.3926	0.129		3.208	0.1369	0.394229	0.129763
3.211	0.1354	0.3926	0.129		3.211	0.1362	0.394229	0.129763
3.214	0.1351	0.3926	0.129		3.214	0.1359	0.394229	0.129763
3.217	0.1351	0.3926	0.129		3.217	0.1359	0.394229	0.129763
3.22	0.1351	0.3926	0.129		3.22	0.1359	0.394229	0.129763
3.223	0.1351	0.3926	0.129		3.223	0.1359	0.394229	0.129763
3.226	0.1351	0.3938	0.129		3.226	0.1359	0.395429	0.129763
3.229	0.1351	0.3938	0.129		3.229	0.1359	0.395429	0.129763
3.232	0.1351	0.3938	0.129		3.232	0.1359	0.395429	0.129763
3.235	0.1351	0.3938	0.129		3.235	0.1359	0.395429	0.129763
3.238	0.1351	0.3938	0.129		3.238	0.1359	0.395429	0.129763
3.241	0.1351	0.3938	0.129		3.241	0.1359	0.395429	0.129763
3.244	0.1351	0.3938	0.129		3.244	0.1359	0.395429	0.129763
3.247	0.1351	0.3938	0.129		3.247	0.1359	0.395429	0.129763
3.25	0.1351	0.3938	0.129		3.25	0.1359	0.395429	0.129763
3.253	0.1351	0.3938	0.129		3.253	0.1359	0.395429	0.129763
3.256	0.1351	0.3938	0.13		3.256	0.1359	0.395429	0.130758
3.259	0.1351	0.3938	0.13		3.259	0.1359	0.395429	0.130758
3.262	0.1363	0.3938	0.13		3.262	0.1371	0.395429	0.130758
3.265	0.1363	0.3938	0.13		3.265	0.1371	0.395429	0.130758
3.268	0.1363	0.3938	0.13		3.268	0.1371	0.395429	0.130758
3.271	0.1363	0.3938	0.13		3.271	0.1371	0.395429	0.130758
3.274	0.1363	0.3936	0.13		3.274	0.1371	0.395229	0.130758
3.277	0.1363	0.3933	0.13		3.277	0.1371	0.394929	0.130758
3.28	0.1363	0.3933	0.13		3.28	0.1371	0.394929	0.130758
3.283	0.1363	0.3933	0.13		3.283	0.1371	0.394929	0.130758
3.286	0.1363	0.3933	0.13		3.286	0.1371	0.394929	0.130758
3.289	0.1363	0.3933	0.13		3.289	0.1371	0.394929	0.130758
3.292	0.1363	0.3933	0.13		3.292	0.1371	0.394929	0.130758
3.295	0.1363	0.3933	0.13		3.295	0.1371	0.394929	0.130758
3.298	0.1363	0.3933	0.13		3.298	0.1371	0.394929	0.130758
3.301	0.1363	0.3933	0.13		3.301	0.1371	0.394929	0.130758
3.304	0.1363	0.3933	0.1297		3.304	0.1371	0.394929	0.13046
3.307	0.1363	0.3933	0.129		3.307	0.1371	0.394929	0.129763
3.31	0.1362	0.3933	0.129		3.31	0.137	0.394929	0.129763
3.313	0.1361	0.3933	0.129		3.313	0.1369	0.394929	0.129763
3.316	0.1361	0.3933	0.129		3.316	0.1369	0.394929	0.129763
3.319	0.1361	0.3933	0.129		3.319	0.1369	0.394929	0.129763
3.322	0.1361	0.3933	0.129		3.322	0.1369	0.394929	0.129763
3.325	0.1361	0.3939	0.129		3.325	0.1369	0.395529	0.129763
3.328	0.1361	0.3942	0.129		3.328	0.1369	0.395829	0.129763
3.331	0.1361	0.3942	0.129		3.331	0.1369	0.395829	0.129763
3.334	0.1361	0.3942	0.129		3.334	0.1369	0.395829	0.129763
3.337	0.1361	0.3942	0.129		3.337	0.1369	0.395829	0.129763
3.34	0.1361	0.3942	0.129		3.34	0.1369	0.395829	0.129763
3.343	0.1361	0.3942	0.129		3.343	0.1369	0.395829	0.129763
3.346	0.1361	0.3942	0.129		3.346	0.1369	0.395829	0.129763
3.349	0.1361	0.3942	0.129		3.349	0.1369	0.395829	0.129763
3.352	0.1361	0.3942	0.129		3.352	0.1369	0.395829	0.129763
3.355	0.1361	0.3942	0.1289		3.355	0.1369	0.395829	0.129663
3.358	0.1361	0.3942	0.1288		3.358	0.1369	0.395829	0.129564
3.361	0.1362	0.3942	0.1288		3.361	0.137	0.395829	0.129564
3.364	0.1363	0.3942	0.1288		3.364	0.1371	0.395829	0.129564
3.367	0.1363	0.3942	0.1288		3.367	0.1371	0.395829	0.129564
3.37	0.1363	0.3942	0.1288		3.37	0.1371	0.395829	0.129564
3.373	0.1363	0.3942	0.1288		3.373	0.1371	0.395829	0.129564
3.376	0.1363	0.3948	0.1288		3.376	0.1371	0.396428	0.129564
3.379	0.1363	0.3948	0.1288		3.379	0.1371	0.396428	0.129564
3.382	0.1363	0.3948	0.1288		3.382	0.1371	0.396428	0.129564
3.385	0.1363	0.3948	0.1288		3.385	0.1371	0.396428	0.129564
3.388	0.1363	0.3948	0.1288		3.388	0.1371	0.396428	0.129564
3.391	0.1363	0.3948	0.1288		3.391	0.1371	0.396428	0.129564
3.394	0.1363	0.3948	0.1288		3.394	0.1371	0.396428	0.129564
3.397	0.1363	0.3948	0.1288		3.397	0.1371	0.396428	0.129564
3.4	0.1363	0.3948	0.1288		3.4	0.1371	0.396428	0.129564
3.403	0.1363	0.3948	0.1288		3.403	0.1371	0.396428	0.129564
3.406	0.1363	0.3948	0.1287		3.406	0.1371	0.396428	0.129464
3.409	0.1363	0.3948	0.1287		3.409	0.1371	0.396428	0.129464
3.412	0.1352	0.3948	0.1287		3.412	0.136	0.396428	0.129464
3.415	0.1352	0.3948	0.1287		3.415	0.136	0.396428	0.129464
3.418	0.1352	0.3948	0.1287		3.418	0.136	0.396428	0.129464
3.421	0.1352	0.3948	0.1287		3.421	0.136	0.396428	0.129464
3.424	0.1352	0.3943	0.1287		3.424	0.136	0.395929	0.129464
3.427	0.1352	0.3933	0.1287		3.427	0.136	0.394929	0.129464
3.43	0.1352	0.3933	0.1287		3.43	0.136	0.394929	0.129464
3.433	0.1352	0.3933	0.1287		3.433	0.136	0.394929	0.129464
3.436	0.1352	0.3933	0.1287		3.436	0.136	0.394929	0.129464
3.439	0.1352	0.3933	0.1287		3.439	0.136	0.394929	0.129464
3.442	0.1352	0.3933	0.1287		3.442	0.136	0.394929	0.129464
3.445	0.1352	0.3933	0.1287		3.445	0.136	0.394929	0.129464
3.448	0.1352	0.3933	0.1287		3.448	0.136	0.394929	0.129464
3.451	0.1352	0.3933	0.1287		3.451	0.136	0.394929	0.129464
3.454	0.1352	0.3933	0.1288		3.454	0.136	0.394929	0.129564
3.457	0.1352	0.3933	0.1291		3.457	0.136	0.394929	0.129863
3.46	0.1358	0.3933	0.1291		3.46	0.1366	0.394929	0.129863
3.463	0.1371	0.3933	0.1291		3.463	0.1379	0.394929	0.129863
3.466	0.1371	0.3933	0.1291		3.466	0.1379	0.394929	0.129863
3.469	0.1371	0.3933	0.1291		3.469	0.1379	0.394929	0.129863
3.472	0.1371	0.3933	0.1291		3.472	0.1379	0.394929	0.129863
3.475	0.1371	0.3947	0.1291		3.475	0.1379	0.396328	0.129863
3.478	0.1371	0.3955	0.1291		3.478	0.1379	0.397128	0.129863
3.481	0.1371	0.3955	0.1291		3.481	0.1379	0.397128	0.129863
3.484	0.1371	0.3955	0.1291		3.484	0.1379	0.397128	0.129863
3.487	0.1371	0.3955	0.1291		3.487	0.1379	0.397128	0.129863
3.49	0.1371	0.3955	0.1291		3.49	0.1379	0.397128	0.129863
3.493	0.1371	0.3955	0.1291		3.493	0.1379	0.397128	0.129863
3.496	0.1371	0.3955	0.1291		3.496	0.1379	0.397128	0.129863
3.499	0.1371	0.3955	0.1291		3.499	0.1379	0.397128	0.129863
3.502	0.1371	0.3955	0.1291		3.502	0.1379	0.397128	0.129863
3.505	0.1371	0.3955	0.1288		3.505	0.1379	0.397128	0.129564
3.508	0.1371	0.3955	0.1287		3.508	0.1379	0.397128	0.129464
3.511	0.1373	0.3955	0.1287		3.511	0.1381	0.397128	0.129464
3.514	0.1374	0.3955	0.1287		3.514	0.1382	0.397128	0.129464
3.517	0.1374	0.3955	0.1287		3.517	0.1382	0.397128	0.129464
3.52	0.1374	0.3955	0.1287		3.52	0.1382	0.397128	0.129464
3.523	0.1374	0.3955	0.1287		3.523	0.1382	0.397128	0.129464
3.526	0.1374	0.395	0.1287		3.526	0.1382	0.396628	0.129464
3.529	0.1374	0.395	0.1287		3.529	0.1382	0.396628	0.129464
3.532	0.1374	0.395	0.1287		3.532	0.1382	0.396628	0.129464
3.535	0.1374	0.395	0.1287		3.535	0.1382	0.396628	0.129464
3.538	0.1374	0.395	0.1287		3.538	0.1382	0.396628	0.129464
3.541	0.1374	0.395	0.1287		3.541	0.1382	0.396628	0.129464
3.544	0.1374	0.395	0.1287		3.544	0.1382	0.396628	0.129464
3.547	0.1374	0.395	0.1287		3.547	0.1382	0.396628	0.129464
3.55	0.1374	0.395	0.1287		3.55	0.1382	0.396628	0.129464
3.553	0.1374	0.395	0.1287		3.553	0.1382	0.396628	0.129464
3.556	0.1374	0.395	0.1299		3.556	0.1382	0.396628	0.130659
3.559	0.1374	0.395	0.1299		3.559	0.1382	0.396628	0.130659
3.562	0.1363	0.395	0.1299		3.562	0.1371	0.396628	0.130659
3.565	0.1363	0.395	0.1299		3.565	0.1371	0.396628	0.130659
3.568	0.1363	0.395	0.1299		3.568	0.1371	0.396628	0.130659
3.571	0.1363	0.395	0.1299		3.571	0.1371	0.396628	0.130659
3.574	0.1363	0.3949	0.1299		3.574	0.1371	0.396528	0.130659
3.577	0.1363	0.3948	0.1299		3.577	0.1371	0.396428	0.130659
3.58	0.1363	0.3948	0.1299		3.58	0.1371	0.396428	0.130659
3.583	0.1363	0.3948	0.1299		3.583	0.1371	0.396428	0.130659
3.586	0.1363	0.3948	0.1299		3.586	0.1371	0.396428	0.130659
3.589	0.1363	0.3948	0.1299		3.589	0.1371	0.396428	0.130659
3.592	0.1363	0.3948	0.1299		3.592	0.1371	0.396428	0.130659
3.595	0.1363	0.3948	0.1299		3.595	0.1371	0.396428	0.130659
3.598	0.1363	0.3948	0.1299		3.598	0.1371	0.396428	0.130659
3.601	0.1363	0.3948	0.1299		3.601	0.1371	0.396428	0.130659
3.604	0.1363	0.3948	0.1298		3.604	0.1371	0.396428	0.130559
3.607	0.1363	0.3948	0.1297		3.607	0.1371	0.396428	0.13046
3.61	0.1361	0.3948	0.1297		3.61	0.1369	0.396428	0.13046
3.613	0.1357	0.3948	0.1297		3.613	0.1365	0.396428	0.13046
3.616	0.1357	0.3948	0.1297		3.616	0.1365	0.396428	0.13046
3.619	0.1357	0.3948	0.1297		3.619	0.1365	0.396428	0.13046
3.622	0.1357	0.3948	0.1297		3.622	0.1365	0.396428	0.13046
3.625	0.1357	0.3959	0.1297		3.625	0.1365	0.397528	0.13046
3.628	0.1357	0.3964	0.1297		3.628	0.1365	0.398028	0.13046
3.631	0.1357	0.3964	0.1297		3.631	0.1365	0.398028	0.13046
3.634	0.1357	0.3964	0.1297		3.634	0.1365	0.398028	0.13046
3.637	0.1357	0.3964	0.1297		3.637	0.1365	0.398028	0.13046
3.64	0.1357	0.3964	0.1297		3.64	0.1365	0.398028	0.13046
3.643	0.1357	0.3964	0.1297		3.643	0.1365	0.398028	0.13046
3.646	0.1357	0.3964	0.1297		3.646	0.1365	0.398028	0.13046
3.649	0.1357	0.3964	0.1297		3.649	0.1365	0.398028	0.13046
3.652	0.1357	0.3964	0.1297		3.652	0.1365	0.398028	0.13046
3.655	0.1357	0.3964	0.1297		3.655	0.1365	0.398028	0.13046
3.658	0.1357	0.3964	0.1297		3.658	0.1365	0.398028	0.13046
3.661	0.1362	0.3964	0.1297		3.661	0.137	0.398028	0.13046
3.664	0.1364	0.3964	0.1297		3.664	0.1372	0.398028	0.13046
3.667	0.1364	0.3964	0.1297		3.667	0.1372	0.398028	0.13046
3.67	0.1364	0.3964	0.1297		3.67	0.1372	0.398028	0.13046
3.673	0.1364	0.3964	0.1297		3.673	0.1372	0.398028	0.13046
3.676	0.1364	0.3945	0.1297		3.676	0.1372	0.396128	0.13046
3.679	0.1364	0.3945	0.1297		3.679	0.1372	0.396128	0.13046
3.682	0.1364	0.3945	0.1297		3.682	0.1372	0.396128	0.13046
3.685	0.1364	0.3945	0.1297		3.685	0.1372	0.396128	0.13046
3.688	0.1364	0.3945	0.1297		3.688	0.1372	0.396128	0.13046
3.691	0.1364	0.3945	0.1297		3.691	0.1372	0.396128	0.13046
3.694	0.1364	0.3945	0.1297		3.694	0.1372	0.396128	0.13046
3.697	0.1364	0.3945	0.1297		3.697	0.1372	0.396128	0.13046
3.7	0.1364	0.3945	0.1297		3.7	0.1372	0.396128	0.13046
3.703	0.1364	0.3945	0.1297		3.703	0.1372	0.396128	0.13046
3.706	0.1364	0.3945	0.129		3.706	0.1372	0.396128	0.129763
3.709	0.1364	0.3945	0.129		3.709	0.1372	0.396128	0.129763
3.712	0.1368	0.3945	0.129		3.712	0.1376	0.396128	0.129763
3.715	0.1368	0.3945	0.129		3.715	0.1376	0.396128	0.129763
3.718	0.1368	0.3945	0.129		3.718	0.1376	0.396128	0.129763
3.721	0.1368	0.3945	0.129		3.721	0.1376	0.396128	0.129763
3.724	0.1368	0.3949	0.129		3.724	0.1376	0.396528	0.129763
3.727	0.1368	0.3958	0.129		3.727	0.1376	0.397428	0.129763
3.73	0.1368	0.3958	0.129		3.73	0.1376	0.397428	0.129763
3.733	0.1368	0.3958	0.129		3.733	0.1376	0.397428	0.129763
3.736	0.1368	0.3958	0.129		3.736	0.1376	0.397428	0.129763
3.739	0.1368	0.3958	0.129		3.739	0.1376	0.397428	0.129763
3.742	0.1368	0.3958	0.129		3.742	0.1376	0.397428	0.129763
3.745	0.1368	0.3958	0.129		3.745	0.1376	0.397428	0.129763
3.748	0.1368	0.3958	0.129		3.748	0.1376	0.397428	0.129763
3.751	0.1368	0.3958	0.129		3.751	0.1376	0.397428	0.129763
3.754	0.1368	0.3958	0.1291		3.754	0.1376	0.397428	0.129863
3.757	0.1368	0.3958	0.1293		3.757	0.1376	0.397428	0.130062
3.76	0.1369	0.3958	0.1293		3.76	0.1377	0.397428	0.130062
3.763	0.1372	0.3958	0.1293		3.763	0.138	0.397428	0.130062
3.766	0.1372	0.3958	0.1293		3.766	0.138	0.397428	0.130062
3.769	0.1372	0.3958	0.1293		3.769	0.138	0.397428	0.130062
3.772	0.1372	0.3958	0.1293		3.772	0.138	0.397428	0.130062
3.775	0.1372	0.3959	0.1293		3.775	0.138	0.397528	0.130062
3.778	0.1372	0.3959	0.1293		3.778	0.138	0.397528	0.130062
3.781	0.1372	0.3959	0.1293		3.781	0.138	0.397528	0.130062
3.784	0.1372	0.3959	0.1293		3.784	0.138	0.397528	0.130062
3.787	0.1372	0.3959	0.1293		3.787	0.138	0.397528	0.130062
3.79	0.1372	0.3959	0.1293		3.79	0.138	0.397528	0.130062
3.793	0.1372	0.3959	0.1293		3.793	0.138	0.397528	0.130062
3.796	0.1372	0.3959	0.1293		3.796	0.138	0.397528	0.130062
3.799	0.1372	0.3959	0.1293		3.799	0.138	0.397528	0.130062
3.802	0.1372	0.3959	0.1293		3.802	0.138	0.397528	0.130062
3.805	0.1372	0.3959	0.1294		3.805	0.138	0.397528	0.130161
3.808	0.1372	0.3959	0.1294		3.808	0.138	0.397528	0.130161
3.811	0.137	0.3959	0.1294		3.811	0.1378	0.397528	0.130161
3.814	0.1369	0.3959	0.1294		3.814	0.1377	0.397528	0.130161
3.817	0.1369	0.3959	0.1294		3.817	0.1377	0.397528	0.130161
3.82	0.1369	0.3959	0.1294		3.82	0.1377	0.397528	0.130161
3.823	0.1369	0.3959	0.1294		3.823	0.1377	0.397528	0.130161
3.826	0.1369	0.3961	0.1294		3.826	0.1377	0.397728	0.130161
3.829	0.1369	0.3961	0.1294		3.829	0.1377	0.397728	0.130161
3.832	0.1369	0.3961	0.1294		3.832	0.1377	0.397728	0.130161
3.835	0.1369	0.3961	0.1294		3.835	0.1377	0.397728	0.130161
3.838	0.1369	0.3961	0.1294		3.838	0.1377	0.397728	0.130161
3.841	0.1369	0.3961	0.1294		3.841	0.1377	0.397728	0.130161
3.844	0.1369	0.3961	0.1294		3.844	0.1377	0.397728	0.130161
3.847	0.1369	0.3961	0.1294		3.847	0.1377	0.397728	0.130161
3.85	0.1369	0.3961	0.1294		3.85	0.1377	0.397728	0.130161
3.853	0.1369	0.3961	0.1294		3.853	0.1377	0.397728	0.130161
3.856	0.1369	0.3961	0.1302		3.856	0.1377	0.397728	0.130957
3.859	0.1369	0.3961	0.1302		3.859	0.1377	0.397728	0.130957
3.862	0.1374	0.3961	0.1302		3.862	0.1382	0.397728	0.130957
3.865	0.1374	0.3961	0.1302		3.865	0.1382	0.397728	0.130957
3.868	0.1374	0.3961	0.1302		3.868	0.1382	0.397728	0.130957
3.871	0.1374	0.3961	0.1302		3.871	0.1382	0.397728	0.130957
3.874	0.1374	0.3959	0.1302		3.874	0.1382	0.397528	0.130957
3.877	0.1374	0.3956	0.1302		3.877	0.1382	0.397228	0.130957
3.88	0.1374	0.3956	0.1302		3.88	0.1382	0.397228	0.130957
3.883	0.1374	0.3956	0.1302		3.883	0.1382	0.397228	0.130957
3.886	0.1374	0.3956	0.1302		3.886	0.1382	0.397228	0.130957
3.889	0.1374	0.3956	0.1302		3.889	0.1382	0.397228	0.130957
3.892	0.1374	0.3956	0.1302		3.892	0.1382	0.397228	0.130957
3.895	0.1374	0.3956	0.1302		3.895	0.1382	0.397228	0.130957
3.898	0.1374	0.3956	0.1302		3.898	0.1382	0.397228	0.130957
3.901	0.1374	0.3956	0.1302		3.901	0.1382	0.397228	0.130957
3.904	0.1374	0.3956	0.13		3.904	0.1382	0.397228	0.130758
3.907	0.1374	0.3956	0.1296		3.907	0.1382	0.397228	0.13036
3.91	0.1371	0.3956	0.1296		3.91	0.1379	0.397228	0.13036
3.913	0.1364	0.3956	0.1296		3.913	0.1372	0.397228	0.13036
3.916	0.1364	0.3956	0.1296		3.916	0.1372	0.397228	0.13036
3.919	0.1364	0.3956	0.1296		3.919	0.1372	0.397228	0.13036
3.922	0.1364	0.3956	0.1296		3.922	0.1372	0.397228	0.13036
3.925	0.1364	0.396	0.1296		3.925	0.1372	0.397628	0.13036
3.928	0.1364	0.3962	0.1296		3.928	0.1372	0.397828	0.13036
3.931	0.1364	0.3962	0.1296		3.931	0.1372	0.397828	0.13036
3.934	0.1364	0.3962	0.1296		3.934	0.1372	0.397828	0.13036
3.937	0.1364	0.3962	0.1296		3.937	0.1372	0.397828	0.13036
3.94	0.1364	0.3962	0.1296		3.94	0.1372	0.397828	0.13036
3.943	0.1364	0.3962	0.1296		3.943	0.1372	0.397828	0.13036
3.946	0.1364	0.3962	0.1296		3.946	0.1372	0.397828	0.13036
3.949	0.1364	0.3962	0.1296		3.949	0.1372	0.397828	0.13036
3.952	0.1364	0.3962	0.1296		3.952	0.1372	0.397828	0.13036
3.955	0.1364	0.3962	0.1306		3.955	0.1372	0.397828	0.131355
3.958	0.1364	0.3962	0.1311		3.958	0.1372	0.397828	0.131853
3.961	0.1372	0.3962	0.1311		3.961	0.138	0.397828	0.131853
3.964	0.1375	0.3962	0.1311		3.964	0.1383	0.397828	0.131853
3.967	0.1375	0.3962	0.1311		3.967	0.1383	0.397828	0.131853
3.97	0.1375	0.3962	0.1311		3.97	0.1383	0.397828	0.131853
3.973	0.1375	0.3962	0.1311		3.973	0.1383	0.397828	0.131853
3.976	0.1375	0.3964	0.1311		3.976	0.1383	0.398028	0.131853
3.979	0.1375	0.3964	0.1311		3.979	0.1383	0.398028	0.131853
3.982	0.1375	0.3964	0.1311		3.982	0.1383	0.398028	0.131853
3.985	0.1375	0.3964	0.1311		3.985	0.1383	0.398028	0.131853
3.988	0.1375	0.3964	0.1311		3.988	0.1383	0.398028	0.131853
3.991	0.1375	0.3964	0.1311		3.991	0.1383	0.398028	0.131853
3.994	0.1375	0.3964	0.1311		3.994	0.1383	0.398028	0.131853
3.997	0.1375	0.3964	0.1311		3.997	0.1383	0.398028	0.131853
4	0.1375	0.3964	0.1311		4	0.1383	0.398028	0.131853
4.003	0.1375	0.3964	0.1311		4.003	0.1383	0.398028	0.131853
4.006	0.1375	0.3964	0.1306		4.006	0.1383	0.398028	0.131355
4.009	0.1375	0.3964	0.1303		4.009	0.1383	0.398028	0.131057
4.012	0.1377	0.3964	0.1303		4.012	0.1385	0.398028	0.131057
4.015	0.1378	0.3964	0.1303		4.015	0.1386	0.398028	0.131057
4.018	0.1378	0.3964	0.1303		4.018	0.1386	0.398028	0.131057
4.021	0.1378	0.3964	0.1303		4.021	0.1386	0.398028	0.131057
4.024	0.1378	0.3964	0.1303		4.024	0.1386	0.398028	0.131057
4.027	0.1378	0.3967	0.1303		4.027	0.1386	0.398327	0.131057
4.03	0.1378	0.3967	0.1303		4.03	0.1386	0.398327	0.131057
4.033	0.1378	0.3967	0.1303		4.033	0.1386	0.398327	0.131057
4.036	0.1378	0.3967	0.1303		4.036	0.1386	0.398327	0.131057
4.039	0.1378	0.3967	0.1303		4.039	0.1386	0.398327	0.131057
4.042	0.1378	0.3967	0.1303		4.042	0.1386	0.398327	0.131057
4.045	0.1378	0.3967	0.1303		4.045	0.1386	0.398327	0.131057
4.048	0.1378	0.3967	0.1303		4.048	0.1386	0.398327	0.131057
4.051	0.1378	0.3967	0.1303		4.051	0.1386	0.398327	0.131057
4.054	0.1378	0.3967	0.1303		4.054	0.1386	0.398327	0.131057
4.057	0.1378	0.3967	0.1308		4.057	0.1386	0.398327	0.131554
4.06	0.1378	0.3967	0.1308		4.06	0.1386	0.398327	0.131554
4.063	0.1366	0.3967	0.1308		4.063	0.1374	0.398327	0.131554
4.066	0.1366	0.3967	0.1308		4.066	0.1374	0.398327	0.131554
4.069	0.1366	0.3967	0.1308		4.069	0.1374	0.398327	0.131554
4.072	0.1366	0.3967	0.1308		4.072	0.1374	0.398327	0.131554
4.075	0.1366	0.3971	0.1308		4.075	0.1374	0.398727	0.131554
4.078	0.1366	0.398	0.1308		4.078	0.1374	0.399627	0.131554
4.081	0.1366	0.398	0.1308		4.081	0.1374	0.399627	0.131554
4.084	0.1366	0.398	0.1308		4.084	0.1374	0.399627	0.131554
4.087	0.1366	0.398	0.1308		4.087	0.1374	0.399627	0.131554
4.09	0.1366	0.398	0.1308		4.09	0.1374	0.399627	0.131554
4.093	0.1366	0.398	0.1308		4.093	0.1374	0.399627	0.131554
4.096	0.1366	0.398	0.1308		4.096	0.1374	0.399627	0.131554
4.099	0.1366	0.398	0.1308		4.099	0.1374	0.399627	0.131554
4.102	0.1366	0.398	0.1308		4.102	0.1374	0.399627	0.131554
4.105	0.1366	0.398	0.1305		4.105	0.1374	0.399627	0.131256
4.108	0.1366	0.398	0.1299		4.108	0.1374	0.399627	0.130659
4.111	0.1371	0.398	0.1299		4.111	0.1379	0.399627	0.130659
4.114	0.138	0.398	0.1299		4.114	0.1388	0.399627	0.130659
4.117	0.138	0.398	0.1299		4.117	0.1388	0.399627	0.130659
4.12	0.138	0.398	0.1299		4.12	0.1388	0.399627	0.130659
4.123	0.138	0.398	0.1299		4.123	0.1388	0.399627	0.130659
4.126	0.138	0.3972	0.1299		4.126	0.1388	0.398827	0.130659
4.129	0.138	0.3968	0.1299		4.129	0.1388	0.398427	0.130659
4.132	0.138	0.3968	0.1299		4.132	0.1388	0.398427	0.130659
4.135	0.138	0.3968	0.1299		4.135	0.1388	0.398427	0.130659
4.138	0.138	0.3968	0.1299		4.138	0.1388	0.398427	0.130659
4.141	0.138	0.3968	0.1299		4.141	0.1388	0.398427	0.130659
4.144	0.138	0.3968	0.1299		4.144	0.1388	0.398427	0.130659
4.147	0.138	0.3968	0.1299		4.147	0.1388	0.398427	0.130659
4.15	0.138	0.3968	0.1299		4.15	0.1388	0.398427	0.130659
4.153	0.138	0.3968	0.1299		4.153	0.1388	0.398427	0.130659
4.156	0.138	0.3968	0.1305		4.156	0.1388	0.398427	0.131256
4.159	0.138	0.3968	0.1308		4.159	0.1388	0.398427	0.131554
4.162	0.1393	0.3968	0.1308		4.162	0.1401	0.398427	0.131554
4.165	0.14	0.3968	0.1308		4.165	0.1408	0.398427	0.131554
4.168	0.14	0.3968	0.1308		4.168	0.1408	0.398427	0.131554
4.171	0.14	0.3968	0.1308		4.171	0.1408	0.398427	0.131554
4.174	0.14	0.3968	0.1308		4.174	0.1408	0.398427	0.131554
4.177	0.14	0.3979	0.1308		4.177	0.1408	0.399527	0.131554
4.18	0.14	0.3979	0.1308		4.18	0.1408	0.399527	0.131554
4.183	0.14	0.3979	0.1308		4.183	0.1408	0.399527	0.131554
4.186	0.14	0.3979	0.1308		4.186	0.1408	0.399527	0.131554
4.189	0.14	0.3979	0.1308		4.189	0.1408	0.399527	0.131554
4.192	0.14	0.3979	0.1308		4.192	0.1408	0.399527	0.131554
4.195	0.14	0.3979	0.1308		4.195	0.1408	0.399527	0.131554
4.198	0.14	0.3979	0.1308		4.198	0.1408	0.399527	0.131554
4.201	0.14	0.3979	0.1308		4.201	0.1408	0.399527	0.131554
4.204	0.14	0.3979	0.1308		4.204	0.1408	0.399527	0.131554
4.207	0.14	0.3979	0.1302		4.207	0.1408	0.399527	0.130957
4.21	0.14	0.3979	0.1302		4.21	0.1408	0.399527	0.130957
4.213	0.1375	0.3979	0.1302		4.213	0.1383	0.399527	0.130957
4.216	0.1375	0.3979	0.1302		4.216	0.1383	0.399527	0.130957
4.219	0.1375	0.3979	0.1302		4.219	0.1383	0.399527	0.130957
4.222	0.1375	0.3979	0.1302		4.222	0.1383	0.399527	0.130957
4.225	0.1375	0.3979	0.1302		4.225	0.1383	0.399527	0.130957
4.228	0.1375	0.3979	0.1302		4.228	0.1383	0.399527	0.130957
4.231	0.1375	0.3979	0.1302		4.231	0.1383	0.399527	0.130957
4.234	0.1375	0.3979	0.1302		4.234	0.1383	0.399527	0.130957
4.237	0.1375	0.3979	0.1302		4.237	0.1383	0.399527	0.130957
4.24	0.1375	0.3979	0.1302		4.24	0.1383	0.399527	0.130957
4.243	0.1375	0.3979	0.1302		4.243	0.1383	0.399527	0.130957
4.246	0.1375	0.3979	0.1302		4.246	0.1383	0.399527	0.130957
4.249	0.1375	0.3979	0.1302		4.249	0.1383	0.399527	0.130957
4.252	0.1375	0.3979	0.1302		4.252	0.1383	0.399527	0.130957
4.255	0.1375	0.3979	0.1303		4.255	0.1383	0.399527	0.131057
4.258	0.1375	0.3979	0.1306		4.258	0.1383	0.399527	0.131355
4.261	0.1377	0.3979	0.1306		4.261	0.1385	0.399527	0.131355
4.264	0.138	0.3979	0.1306		4.264	0.1388	0.399527	0.131355
4.267	0.138	0.3979	0.1306		4.267	0.1388	0.399527	0.131355
4.27	0.138	0.3979	0.1306		4.27	0.1388	0.399527	0.131355
4.273	0.138	0.3979	0.1306		4.273	0.1388	0.399527	0.131355
4.276	0.138	0.3978	0.1306		4.276	0.1388	0.399427	0.131355
4.279	0.138	0.3977	0.1306		4.279	0.1388	0.399327	0.131355
4.282	0.138	0.3977	0.1306		4.282	0.1388	0.399327	0.131355
4.285	0.138	0.3977	0.1306		4.285	0.1388	0.399327	0.131355
4.288	0.138	0.3977	0.1306		4.288	0.1388	0.399327	0.131355
4.291	0.138	0.3977	0.1306		4.291	0.1388	0.399327	0.131355
4.294	0.138	0.3977	0.1306		4.294	0.1388	0.399327	0.131355
4.297	0.138	0.3977	0.1306		4.297	0.1388	0.399327	0.131355
4.3	0.138	0.3977	0.1306		4.3	0.1388	0.399327	0.131355
4.303	0.138	0.3977	0.1306		4.303	0.1388	0.399327	0.131355
4.306	0.138	0.3977	0.13		4.306	0.1388	0.399327	0.130758
4.309	0.138	0.3977	0.1297		4.309	0.1388	0.399327	0.13046
4.312	0.1382	0.3977	0.1297		4.312	0.139	0.399327	0.13046
4.315	0.1383	0.3977	0.1297		4.315	0.1391	0.399327	0.13046
4.318	0.1383	0.3977	0.1297		4.318	0.1391	0.399327	0.13046
4.321	0.1383	0.3977	0.1297		4.321	0.1391	0.399327	0.13046
4.324	0.1383	0.3977	0.1297		4.324	0.1391	0.399327	0.13046
4.327	0.1383	0.3987	0.1297		4.327	0.1391	0.400327	0.13046
4.33	0.1383	0.3987	0.1297		4.33	0.1391	0.400327	0.13046
4.333	0.1383	0.3987	0.1297		4.333	0.1391	0.400327	0.13046
4.336	0.1383	0.3987	0.1297		4.336	0.1391	0.400327	0.13046
4.339	0.1383	0.3987	0.1297		4.339	0.1391	0.400327	0.13046
4.342	0.1383	0.3987	0.1297		4.342	0.1391	0.400327	0.13046
4.345	0.1383	0.3987	0.1297		4.345	0.1391	0.400327	0.13046
4.348	0.1383	0.3987	0.1297		4.348	0.1391	0.400327	0.13046
4.351	0.1383	0.3987	0.1297		4.351	0.1391	0.400327	0.13046
4.354	0.1383	0.3987	0.1297		4.354	0.1391	0.400327	0.13046
4.357	0.1383	0.3987	0.1302		4.357	0.1391	0.400327	0.130957
4.36	0.1383	0.3987	0.1302		4.36	0.1391	0.400327	0.130957
4.363	0.1377	0.3987	0.1302		4.363	0.1385	0.400327	0.130957
4.366	0.1377	0.3987	0.1302		4.366	0.1385	0.400327	0.130957
4.369	0.1377	0.3987	0.1302		4.369	0.1385	0.400327	0.130957
4.372	0.1377	0.3987	0.1302		4.372	0.1385	0.400327	0.130957
4.375	0.1377	0.3987	0.1302		4.375	0.1385	0.400327	0.130957
4.378	0.1377	0.3987	0.1302		4.378	0.1385	0.400327	0.130957
4.381	0.1377	0.3987	0.1302		4.381	0.1385	0.400327	0.130957
4.384	0.1377	0.3987	0.1302		4.384	0.1385	0.400327	0.130957
4.387	0.1377	0.3987	0.1302		4.387	0.1385	0.400327	0.130957
4.39	0.1377	0.3987	0.1302		4.39	0.1385	0.400327	0.130957
4.393	0.1377	0.3987	0.1302		4.393	0.1385	0.400327	0.130957
4.396	0.1377	0.3987	0.1302		4.396	0.1385	0.400327	0.130957
4.399	0.1377	0.3987	0.1302		4.399	0.1385	0.400327	0.130957
4.402	0.1377	0.3987	0.1302		4.402	0.1385	0.400327	0.130957
4.405	0.1377	0.3987	0.1303		4.405	0.1385	0.400327	0.131057
4.408	0.1377	0.3987	0.1306		4.408	0.1385	0.400327	0.131355
4.411	0.1377	0.3987	0.1306		4.411	0.1385	0.400327	0.131355
4.414	0.1378	0.3987	0.1306		4.414	0.1386	0.400327	0.131355
4.417	0.1378	0.3987	0.1306		4.417	0.1386	0.400327	0.131355
4.42	0.1378	0.3987	0.1306		4.42	0.1386	0.400327	0.131355
4.423	0.1378	0.3987	0.1306		4.423	0.1386	0.400327	0.131355
4.426	0.1378	0.3987	0.1306		4.426	0.1386	0.400327	0.131355
4.429	0.1378	0.3987	0.1306		4.429	0.1386	0.400327	0.131355
4.432	0.1378	0.3987	0.1306		4.432	0.1386	0.400327	0.131355
4.435	0.1378	0.3987	0.1306		4.435	0.1386	0.400327	0.131355
4.438	0.1378	0.3987	0.1306		4.438	0.1386	0.400327	0.131355
4.441	0.1378	0.3987	0.1306		4.441	0.1386	0.400327	0.131355
4.444	0.1378	0.3987	0.1306		4.444	0.1386	0.400327	0.131355
4.447	0.1378	0.3987	0.1306		4.447	0.1386	0.400327	0.131355
4.45	0.1378	0.3987	0.1306		4.45	0.1386	0.400327	0.131355
4.453	0.1378	0.3987	0.1306		4.453	0.1386	0.400327	0.131355
4.456	0.1378	0.3987	0.1309		4.456	0.1386	0.400327	0.131654
4.459	0.1378	0.3987	0.131		4.459	0.1386	0.400327	0.131753
4.462	0.1382	0.3987	0.131		4.462	0.139	0.400327	0.131753
4.465	0.1384	0.3987	0.131		4.465	0.1392	0.400327	0.131753
4.468	0.1384	0.3987	0.131		4.468	0.1392	0.400327	0.131753
4.471	0.1384	0.3987	0.131		4.471	0.1392	0.400327	0.131753
4.474	0.1384	0.3987	0.131		4.474	0.1392	0.400327	0.131753
4.477	0.1384	0.398	0.131		4.477	0.1392	0.399627	0.131753
4.48	0.1384	0.398	0.131		4.48	0.1392	0.399627	0.131753
4.483	0.1384	0.398	0.131		4.483	0.1392	0.399627	0.131753
4.486	0.1384	0.398	0.131		4.486	0.1392	0.399627	0.131753
4.489	0.1384	0.398	0.131		4.489	0.1392	0.399627	0.131753
4.492	0.1384	0.398	0.131		4.492	0.1392	0.399627	0.131753
4.495	0.1384	0.398	0.131		4.495	0.1392	0.399627	0.131753
4.498	0.1384	0.398	0.131		4.498	0.1392	0.399627	0.131753
4.501	0.1384	0.398	0.131		4.501	0.1392	0.399627	0.131753
4.504	0.1384	0.398	0.131		4.504	0.1392	0.399627	0.131753
4.507	0.1384	0.398	0.1308		4.507	0.1392	0.399627	0.131554
4.51	0.1384	0.398	0.1308		4.51	0.1392	0.399627	0.131554
4.513	0.138	0.398	0.1308		4.513	0.1388	0.399627	0.131554
4.516	0.138	0.398	0.1308		4.516	0.1388	0.399627	0.131554
4.519	0.138	0.398	0.1308		4.519	0.1388	0.399627	0.131554
4.522	0.138	0.398	0.1308		4.522	0.1388	0.399627	0.131554
4.525	0.138	0.398	0.1308		4.525	0.1388	0.399627	0.131554
4.528	0.138	0.3979	0.1308		4.528	0.1388	0.399527	0.131554
4.531	0.138	0.3979	0.1308		4.531	0.1388	0.399527	0.131554
4.534	0.138	0.3979	0.1308		4.534	0.1388	0.399527	0.131554
4.537	0.138	0.3979	0.1308		4.537	0.1388	0.399527	0.131554
4.54	0.138	0.3979	0.1308		4.54	0.1388	0.399527	0.131554
4.543	0.138	0.3979	0.1308		4.543	0.1388	0.399527	0.131554
4.546	0.138	0.3979	0.1308		4.546	0.1388	0.399527	0.131554
4.549	0.138	0.3979	0.1308		4.549	0.1388	0.399527	0.131554
4.552	0.138	0.3979	0.1308		4.552	0.1388	0.399527	0.131554
4.555	0.138	0.3979	0.1304		4.555	0.1388	0.399527	0.131156
4.558	0.138	0.3979	0.1297		4.558	0.1388	0.399527	0.13046
4.561	0.138	0.3979	0.1297		4.561	0.1388	0.399527	0.13046
4.564	0.1381	0.3979	0.1297		4.564	0.1389	0.399527	0.13046
4.567	0.1381	0.3979	0.1297		4.567	0.1389	0.399527	0.13046
4.57	0.1381	0.3979	0.1297		4.57	0.1389	0.399527	0.13046
4.573	0.1381	0.3979	0.1297		4.573	0.1389	0.399527	0.13046
4.576	0.1381	0.3985	0.1297		4.576	0.1389	0.400127	0.13046
4.579	0.1381	0.3988	0.1297		4.579	0.1389	0.400427	0.13046
4.582	0.1381	0.3988	0.1297		4.582	0.1389	0.400427	0.13046
4.585	0.1381	0.3988	0.1297		4.585	0.1389	0.400427	0.13046
4.588	0.1381	0.3988	0.1297		4.588	0.1389	0.400427	0.13046
4.591	0.1381	0.3988	0.1297		4.591	0.1389	0.400427	0.13046
4.594	0.1381	0.3988	0.1297		4.594	0.1389	0.400427	0.13046
4.597	0.1381	0.3988	0.1297		4.597	0.1389	0.400427	0.13046
4.6	0.1381	0.3988	0.1297		4.6	0.1389	0.400427	0.13046
4.603	0.1381	0.3988	0.1297		4.603	0.1389	0.400427	0.13046
4.606	0.1381	0.3988	0.1307		4.606	0.1389	0.400427	0.131455
4.609	0.1381	0.3988	0.1313		4.609	0.1389	0.400427	0.132052
4.612	0.1383	0.3988	0.1313		4.612	0.1391	0.400427	0.132052
4.615	0.1384	0.3988	0.1313		4.615	0.1392	0.400427	0.132052
4.618	0.1384	0.3988	0.1313		4.618	0.1392	0.400427	0.132052
4.621	0.1384	0.3988	0.1313		4.621	0.1392	0.400427	0.132052
4.624	0.1384	0.3988	0.1313		4.624	0.1392	0.400427	0.132052
4.627	0.1384	0.3993	0.1313		4.627	0.1392	0.400926	0.132052
4.63	0.1384	0.3993	0.1313		4.63	0.1392	0.400926	0.132052
4.633	0.1384	0.3993	0.1313		4.633	0.1392	0.400926	0.132052
4.636	0.1384	0.3993	0.1313		4.636	0.1392	0.400926	0.132052
4.639	0.1384	0.3993	0.1313		4.639	0.1392	0.400926	0.132052
4.642	0.1384	0.3993	0.1313		4.642	0.1392	0.400926	0.132052
4.645	0.1384	0.3993	0.1313		4.645	0.1392	0.400926	0.132052
4.648	0.1384	0.3993	0.1313		4.648	0.1392	0.400926	0.132052
4.651	0.1384	0.3993	0.1313		4.651	0.1392	0.400926	0.132052
4.654	0.1384	0.3993	0.1313		4.654	0.1392	0.400926	0.132052
4.657	0.1384	0.3993	0.1322		4.657	0.1392	0.400926	0.132947
4.66	0.1384	0.3993	0.1322		4.66	0.1392	0.400926	0.132947
4.663	0.1374	0.3993	0.1322		4.663	0.1382	0.400926	0.132947
4.666	0.1374	0.3993	0.1322		4.666	0.1382	0.400926	0.132947
4.669	0.1374	0.3993	0.1322		4.669	0.1382	0.400926	0.132947
4.672	0.1374	0.3993	0.1322		4.672	0.1382	0.400926	0.132947
4.675	0.1374	0.3996	0.1322		4.675	0.1382	0.401226	0.132947
4.678	0.1374	0.4003	0.1322		4.678	0.1382	0.401926	0.132947
4.681	0.1374	0.4003	0.1322		4.681	0.1382	0.401926	0.132947
4.684	0.1374	0.4003	0.1322		4.684	0.1382	0.401926	0.132947
4.687	0.1374	0.4003	0.1322		4.687	0.1382	0.401926	0.132947
4.69	0.1374	0.4003	0.1322		4.69	0.1382	0.401926	0.132947
4.693	0.1374	0.4003	0.1322		4.693	0.1382	0.401926	0.132947
4.696	0.1374	0.4003	0.1322		4.696	0.1382	0.401926	0.132947
4.699	0.1374	0.4003	0.1322		4.699	0.1382	0.401926	0.132947
4.702	0.1374	0.4003	0.1322		4.702	0.1382	0.401926	0.132947
4.705	0.1374	0.4003	0.1323		4.705	0.1382	0.401926	0.133047
4.708	0.1374	0.4003	0.1325		4.708	0.1382	0.401926	0.133246
4.711	0.1377	0.4003	0.1325		4.711	0.1385	0.401926	0.133246
4.714	0.1384	0.4003	0.1325		4.714	0.1392	0.401926	0.133246
4.717	0.1384	0.4003	0.1325		4.717	0.1392	0.401926	0.133246
4.72	0.1384	0.4003	0.1325		4.72	0.1392	0.401926	0.133246
4.723	0.1384	0.4003	0.1325		4.723	0.1392	0.401926	0.133246
4.726	0.1384	0.3995	0.1325		4.726	0.1392	0.401126	0.133246
4.729	0.1384	0.3991	0.1325		4.729	0.1392	0.400726	0.133246
4.732	0.1384	0.3991	0.1325		4.732	0.1392	0.400726	0.133246
4.735	0.1384	0.3991	0.1325		4.735	0.1392	0.400726	0.133246
4.738	0.1384	0.3991	0.1325		4.738	0.1392	0.400726	0.133246
4.741	0.1384	0.3991	0.1325		4.741	0.1392	0.400726	0.133246
4.744	0.1384	0.3991	0.1325		4.744	0.1392	0.400726	0.133246
4.747	0.1384	0.3991	0.1325		4.747	0.1392	0.400726	0.133246
4.75	0.1384	0.3991	0.1325		4.75	0.1392	0.400726	0.133246
4.753	0.1384	0.3991	0.1325		4.753	0.1392	0.400726	0.133246
4.756	0.1384	0.3991	0.1323		4.756	0.1392	0.400726	0.133047
4.759	0.1384	0.3991	0.1322		4.759	0.1392	0.400726	0.132947
4.762	0.1388	0.3991	0.1322		4.762	0.1396	0.400726	0.132947
4.765	0.139	0.3991	0.1322		4.765	0.1398	0.400726	0.132947
4.768	0.139	0.3991	0.1322		4.768	0.1398	0.400726	0.132947
4.771	0.139	0.3991	0.1322		4.771	0.1398	0.400726	0.132947
4.774	0.139	0.3991	0.1322		4.774	0.1398	0.400726	0.132947
4.777	0.139	0.3988	0.1322		4.777	0.1398	0.400427	0.132947
4.78	0.139	0.3988	0.1322		4.78	0.1398	0.400427	0.132947
4.783	0.139	0.3988	0.1322		4.783	0.1398	0.400427	0.132947
4.786	0.139	0.3988	0.1322		4.786	0.1398	0.400427	0.132947
4.789	0.139	0.3988	0.1322		4.789	0.1398	0.400427	0.132947
4.792	0.139	0.3988	0.1322		4.792	0.1398	0.400427	0.132947
4.795	0.139	0.3988	0.1322		4.795	0.1398	0.400427	0.132947
4.798	0.139	0.3988	0.1322		4.798	0.1398	0.400427	0.132947
4.801	0.139	0.3988	0.1322		4.801	0.1398	0.400427	0.132947
4.804	0.139	0.3988	0.1322		4.804	0.1398	0.400427	0.132947
4.807	0.139	0.3988	0.1305		4.807	0.1398	0.400427	0.131256
4.81	0.139	0.3988	0.1297		4.81	0.1398	0.400427	0.13046
4.813	0.1387	0.3988	0.1297		4.813	0.1395	0.400427	0.13046
4.816	0.1386	0.3988	0.1297		4.816	0.1394	0.400427	0.13046
4.819	0.1386	0.3988	0.1297		4.819	0.1394	0.400427	0.13046
4.822	0.1386	0.3988	0.1297		4.822	0.1394	0.400427	0.13046
4.825	0.1386	0.399	0.1297		4.825	0.1394	0.400626	0.13046
4.828	0.1386	0.3993	0.1297		4.828	0.1394	0.400926	0.13046
4.831	0.1386	0.3993	0.1297		4.831	0.1394	0.400926	0.13046
4.834	0.1386	0.3993	0.1297		4.834	0.1394	0.400926	0.13046
4.837	0.1386	0.3993	0.1297		4.837	0.1394	0.400926	0.13046
4.84	0.1386	0.3993	0.1297		4.84	0.1394	0.400926	0.13046
4.843	0.1386	0.3993	0.1297		4.843	0.1394	0.400926	0.13046
4.846	0.1386	0.3993	0.1297		4.846	0.1394	0.400926	0.13046
4.849	0.1386	0.3993	0.1297		4.849	0.1394	0.400926	0.13046
4.852	0.1386	0.3993	0.1297		4.852	0.1394	0.400926	0.13046
4.855	0.1386	0.3993	0.1297		4.855	0.1394	0.400926	0.13046
4.858	0.1386	0.3993	0.1317		4.858	0.1394	0.400926	0.13245
4.861	0.1386	0.3993	0.1317		4.861	0.1394	0.400926	0.13245
4.864	0.1409	0.3993	0.1317		4.864	0.1417	0.400926	0.13245
4.867	0.1409	0.3993	0.1317		4.867	0.1417	0.400926	0.13245
4.87	0.1409	0.3993	0.1317		4.87	0.1417	0.400926	0.13245
4.873	0.1409	0.3993	0.1317		4.873	0.1417	0.400926	0.13245
4.876	0.1409	0.3996	0.1317		4.876	0.1417	0.401226	0.13245
4.879	0.1409	0.4003	0.1317		4.879	0.1417	0.401926	0.13245
4.882	0.1409	0.4003	0.1317		4.882	0.1417	0.401926	0.13245
4.885	0.1409	0.4003	0.1317		4.885	0.1417	0.401926	0.13245
4.888	0.1409	0.4003	0.1317		4.888	0.1417	0.401926	0.13245
4.891	0.1409	0.4003	0.1317		4.891	0.1417	0.401926	0.13245
4.894	0.1409	0.4003	0.1317		4.894	0.1417	0.401926	0.13245
4.897	0.1409	0.4003	0.1317		4.897	0.1417	0.401926	0.13245
4.9	0.1409	0.4003	0.1317		4.9	0.1417	0.401926	0.13245
4.903	0.1409	0.4003	0.1317		4.903	0.1417	0.401926	0.13245
4.906	0.1409	0.4003	0.1317		4.906	0.1417	0.401926	0.13245
4.909	0.1409	0.4003	0.1316		4.909	0.1417	0.401926	0.13235
4.912	0.1402	0.4003	0.1316		4.912	0.141	0.401926	0.13235
4.915	0.1389	0.4003	0.1316		4.915	0.1397	0.401926	0.13235
4.918	0.1389	0.4003	0.1316		4.918	0.1397	0.401926	0.13235
4.921	0.1389	0.4003	0.1316		4.921	0.1397	0.401926	0.13235
4.924	0.1389	0.4003	0.1316		4.924	0.1397	0.401926	0.13235
4.927	0.1389	0.4008	0.1316		4.927	0.1397	0.402426	0.13235
4.93	0.1389	0.4011	0.1316		4.93	0.1397	0.402726	0.13235
4.933	0.1389	0.4011	0.1316		4.933	0.1397	0.402726	0.13235
4.936	0.1389	0.4011	0.1316		4.936	0.1397	0.402726	0.13235
4.939	0.1389	0.4011	0.1316		4.939	0.1397	0.402726	0.13235
4.942	0.1389	0.4011	0.1316		4.942	0.1397	0.402726	0.13235
4.945	0.1389	0.4011	0.1316		4.945	0.1397	0.402726	0.13235
4.948	0.1389	0.4011	0.1316		4.948	0.1397	0.402726	0.13235
4.951	0.1389	0.4011	0.1316		4.951	0.1397	0.402726	0.13235
4.954	0.1389	0.4011	0.1316		4.954	0.1397	0.402726	0.13235
4.957	0.1389	0.4011	0.13		4.957	0.1397	0.402726	0.130758
4.96	0.1389	0.4011	0.1293		4.96	0.1397	0.402726	0.130062
4.963	0.1388	0.4011	0.1293		4.963	0.1396	0.402726	0.130062
4.966	0.1387	0.4011	0.1293		4.966	0.1395	0.402726	0.130062
4.969	0.1387	0.4011	0.1293		4.969	0.1395	0.402726	0.130062
4.972	0.1387	0.4011	0.1293		4.972	0.1395	0.402726	0.130062
4.975	0.1387	0.4011	0.1293		4.975	0.1395	0.402726	0.130062
4.978	0.1387	0.4003	0.1293		4.978	0.1395	0.401926	0.130062
4.981	0.1387	0.4003	0.1293		4.981	0.1395	0.401926	0.130062
4.984	0.1387	0.4003	0.1293		4.984	0.1395	0.401926	0.130062
4.987	0.1387	0.4003	0.1293		4.987	0.1395	0.401926	0.130062
4.99	0.1387	0.4003	0.1293		4.99	0.1395	0.401926	0.130062
4.993	0.1387	0.4003	0.1293		4.993	0.1395	0.401926	0.130062
4.996	0.1387	0.4003	0.1293		4.996	0.1395	0.401926	0.130062
4.999	0.1387	0.4003	0.1293		4.999	0.1395	0.401926	0.130062
5.002	0.1387	0.4003	0.1293		5.002	0.1395	0.401926	0.130062
5.005	0.1387	0.4003	0.1293		5.005	0.1395	0.401926	0.130062
5.008	0.1387	0.4003	0.131		5.008	0.1395	0.401926	0.131753
5.011	0.1387	0.4003	0.131		5.011	0.1395	0.401926	0.131753
5.014	0.1398	0.4003	0.131		5.014	0.1406	0.401926	0.131753
5.017	0.1398	0.4003	0.131		5.017	0.1406	0.401926	0.131753
5.02	0.1398	0.4003	0.131		5.02	0.1406	0.401926	0.131753
5.023	0.1398	0.4003	0.131		5.023	0.1406	0.401926	0.131753
5.026	0.1398	0.4001	0.131		5.026	0.1406	0.401726	0.131753
5.029	0.1398	0.3997	0.131		5.029	0.1406	0.401326	0.131753
5.032	0.1398	0.3997	0.131		5.032	0.1406	0.401326	0.131753
5.035	0.1398	0.3997	0.131		5.035	0.1406	0.401326	0.131753
5.038	0.1398	0.3997	0.131		5.038	0.1406	0.401326	0.131753
5.041	0.1398	0.3997	0.131		5.041	0.1406	0.401326	0.131753
5.044	0.1398	0.3997	0.131		5.044	0.1406	0.401326	0.131753
5.047	0.1398	0.3997	0.131		5.047	0.1406	0.401326	0.131753
5.05	0.1398	0.3997	0.131		5.05	0.1406	0.401326	0.131753
5.053	0.1398	0.3997	0.131		5.053	0.1406	0.401326	0.131753
5.056	0.1398	0.3997	0.1311		5.056	0.1406	0.401326	0.131853
5.059	0.1398	0.3997	0.1314		5.059	0.1406	0.401326	0.132151
5.062	0.1397	0.3997	0.1314		5.062	0.1405	0.401326	0.132151
5.065	0.1393	0.3997	0.1314		5.065	0.1401	0.401326	0.132151
5.068	0.1393	0.3997	0.1314		5.068	0.1401	0.401326	0.132151
5.071	0.1393	0.3997	0.1314		5.071	0.1401	0.401326	0.132151
5.074	0.1393	0.3997	0.1314		5.074	0.1401	0.401326	0.132151
5.077	0.1393	0.4002	0.1314		5.077	0.1401	0.401826	0.132151
5.08	0.1393	0.4005	0.1314		5.08	0.1401	0.402126	0.132151
5.083	0.1393	0.4005	0.1314		5.083	0.1401	0.402126	0.132151
5.086	0.1393	0.4005	0.1314		5.086	0.1401	0.402126	0.132151
5.089	0.1393	0.4005	0.1314		5.089	0.1401	0.402126	0.132151
5.092	0.1393	0.4005	0.1314		5.092	0.1401	0.402126	0.132151
5.095	0.1393	0.4005	0.1314		5.095	0.1401	0.402126	0.132151
5.098	0.1393	0.4005	0.1314		5.098	0.1401	0.402126	0.132151
5.101	0.1393	0.4005	0.1314		5.101	0.1401	0.402126	0.132151
5.104	0.1393	0.4005	0.1314		5.104	0.1401	0.402126	0.132151
5.107	0.1393	0.4005	0.1312		5.107	0.1401	0.402126	0.131952
5.11	0.1393	0.4005	0.1311		5.11	0.1401	0.402126	0.131853
5.113	0.1394	0.4005	0.1311		5.113	0.1402	0.402126	0.131853
5.116	0.1395	0.4005	0.1311		5.116	0.1403	0.402126	0.131853
5.119	0.1395	0.4005	0.1311		5.119	0.1403	0.402126	0.131853
5.122	0.1395	0.4005	0.1311		5.122	0.1403	0.402126	0.131853
5.125	0.1395	0.4005	0.1311		5.125	0.1403	0.402126	0.131853
5.128	0.1395	0.4009	0.1311		5.128	0.1403	0.402526	0.131853
5.131	0.1395	0.4009	0.1311		5.131	0.1403	0.402526	0.131853
5.134	0.1395	0.4009	0.1311		5.134	0.1403	0.402526	0.131853
5.137	0.1395	0.4009	0.1311		5.137	0.1403	0.402526	0.131853
5.14	0.1395	0.4009	0.1311		5.14	0.1403	0.402526	0.131853
5.143	0.1395	0.4009	0.1311		5.143	0.1403	0.402526	0.131853
5.146	0.1395	0.4009	0.1311		5.146	0.1403	0.402526	0.131853
5.149	0.1395	0.4009	0.1311		5.149	0.1403	0.402526	0.131853
5.152	0.1395	0.4009	0.1311		5.152	0.1403	0.402526	0.131853
5.155	0.1395	0.4009	0.1311		5.155	0.1403	0.402526	0.131853
5.158	0.1395	0.4009	0.1326		5.158	0.1403	0.402526	0.133345
5.161	0.1395	0.4009	0.1326		5.161	0.1403	0.402526	0.133345
5.164	0.1389	0.4009	0.1326		5.164	0.1397	0.402526	0.133345
5.167	0.1389	0.4009	0.1326		5.167	0.1397	0.402526	0.133345
5.17	0.1389	0.4009	0.1326		5.17	0.1397	0.402526	0.133345
5.173	0.1389	0.4009	0.1326		5.173	0.1397	0.402526	0.133345
5.176	0.1389	0.4008	0.1326		5.176	0.1397	0.402426	0.133345
5.179	0.1389	0.4006	0.1326		5.179	0.1397	0.402226	0.133345
5.182	0.1389	0.4006	0.1326		5.182	0.1397	0.402226	0.133345
5.185	0.1389	0.4006	0.1326		5.185	0.1397	0.402226	0.133345
5.188	0.1389	0.4006	0.1326		5.188	0.1397	0.402226	0.133345
5.191	0.1389	0.4006	0.1326		5.191	0.1397	0.402226	0.133345
5.194	0.1389	0.4006	0.1326		5.194	0.1397	0.402226	0.133345
5.197	0.1389	0.4006	0.1326		5.197	0.1397	0.402226	0.133345
5.2	0.1389	0.4006	0.1326		5.2	0.1397	0.402226	0.133345
5.203	0.1389	0.4006	0.1326		5.203	0.1397	0.402226	0.133345
5.206	0.1389	0.4006	0.1323		5.206	0.1397	0.402226	0.133047
5.209	0.1389	0.4006	0.1317		5.209	0.1397	0.402226	0.13245
5.212	0.139	0.4006	0.1317		5.212	0.1398	0.402226	0.13245
5.215	0.1392	0.4006	0.1317		5.215	0.14	0.402226	0.13245
5.218	0.1392	0.4006	0.1317		5.218	0.14	0.402226	0.13245
5.221	0.1392	0.4006	0.1317		5.221	0.14	0.402226	0.13245
5.224	0.1392	0.4006	0.1317		5.224	0.14	0.402226	0.13245
5.227	0.1392	0.4011	0.1317		5.227	0.14	0.402726	0.13245
5.23	0.1392	0.4014	0.1317		5.23	0.14	0.403025	0.13245
5.233	0.1392	0.4014	0.1317		5.233	0.14	0.403025	0.13245
5.236	0.1392	0.4014	0.1317		5.236	0.14	0.403025	0.13245
5.239	0.1392	0.4014	0.1317		5.239	0.14	0.403025	0.13245
5.242	0.1392	0.4014	0.1317		5.242	0.14	0.403025	0.13245
5.245	0.1392	0.4014	0.1317		5.245	0.14	0.403025	0.13245
5.248	0.1392	0.4014	0.1317		5.248	0.14	0.403025	0.13245
5.251	0.1392	0.4014	0.1317		5.251	0.14	0.403025	0.13245
5.254	0.1392	0.4014	0.1317		5.254	0.14	0.403025	0.13245
5.257	0.1392	0.4014	0.1322		5.257	0.14	0.403025	0.132947
5.26	0.1392	0.4014	0.1325		5.26	0.14	0.403025	0.133246
5.263	0.1386	0.4014	0.1325		5.263	0.1394	0.403025	0.133246
5.266	0.1383	0.4014	0.1325		5.266	0.1391	0.403025	0.133246
5.269	0.1383	0.4014	0.1325		5.269	0.1391	0.403025	0.133246
5.272	0.1383	0.4014	0.1325		5.272	0.1391	0.403025	0.133246
5.275	0.1383	0.4014	0.1325		5.275	0.1391	0.403025	0.133246
5.278	0.1383	0.402	0.1325		5.278	0.1391	0.403625	0.133246
5.281	0.1383	0.402	0.1325		5.281	0.1391	0.403625	0.133246
5.284	0.1383	0.402	0.1325		5.284	0.1391	0.403625	0.133246
5.287	0.1383	0.402	0.1325		5.287	0.1391	0.403625	0.133246
5.29	0.1383	0.402	0.1325		5.29	0.1391	0.403625	0.133246
5.293	0.1383	0.402	0.1325		5.293	0.1391	0.403625	0.133246
5.296	0.1383	0.402	0.1325		5.296	0.1391	0.403625	0.133246
5.299	0.1383	0.402	0.1325		5.299	0.1391	0.403625	0.133246
5.302	0.1383	0.402	0.1325		5.302	0.1391	0.403625	0.133246
5.305	0.1383	0.402	0.1325		5.305	0.1391	0.403625	0.133246
5.308	0.1383	0.402	0.1316		5.308	0.1391	0.403625	0.13235
5.311	0.1383	0.402	0.1316		5.311	0.1391	0.403625	0.13235
5.314	0.1395	0.402	0.1316		5.314	0.1403	0.403625	0.13235
5.317	0.1395	0.402	0.1316		5.317	0.1403	0.403625	0.13235
5.32	0.1395	0.402	0.1316		5.32	0.1403	0.403625	0.13235
5.323	0.1395	0.402	0.1316		5.323	0.1403	0.403625	0.13235
5.326	0.1395	0.4016	0.1316		5.326	0.1403	0.403225	0.13235
5.329	0.1395	0.4006	0.1316		5.329	0.1403	0.402226	0.13235
5.332	0.1395	0.4006	0.1316		5.332	0.1403	0.402226	0.13235
5.335	0.1395	0.4006	0.1316		5.335	0.1403	0.402226	0.13235
5.338	0.1395	0.4006	0.1316		5.338	0.1403	0.402226	0.13235
5.341	0.1395	0.4006	0.1316		5.341	0.1403	0.402226	0.13235
5.344	0.1395	0.4006	0.1316		5.344	0.1403	0.402226	0.13235
5.347	0.1395	0.4006	0.1316		5.347	0.1403	0.402226	0.13235
5.35	0.1395	0.4006	0.1316		5.35	0.1403	0.402226	0.13235
5.353	0.1395	0.4006	0.1316		5.353	0.1403	0.402226	0.13235
5.356	0.1395	0.4006	0.1317		5.356	0.1403	0.402226	0.13245
5.359	0.1395	0.4006	0.1319		5.359	0.1403	0.402226	0.132649
5.362	0.1394	0.4006	0.1319		5.362	0.1402	0.402226	0.132649
5.365	0.1392	0.4006	0.1319		5.365	0.14	0.402226	0.132649
5.368	0.1392	0.4006	0.1319		5.368	0.14	0.402226	0.132649
5.371	0.1392	0.4006	0.1319		5.371	0.14	0.402226	0.132649
5.374	0.1392	0.4006	0.1319		5.374	0.14	0.402226	0.132649
5.377	0.1392	0.4008	0.1319		5.377	0.14	0.402426	0.132649
5.38	0.1392	0.4009	0.1319		5.38	0.14	0.402526	0.132649
5.383	0.1392	0.4009	0.1319		5.383	0.14	0.402526	0.132649
5.386	0.1392	0.4009	0.1319		5.386	0.14	0.402526	0.132649
5.389	0.1392	0.4009	0.1319		5.389	0.14	0.402526	0.132649
5.392	0.1392	0.4009	0.1319		5.392	0.14	0.402526	0.132649
5.395	0.1392	0.4009	0.1319		5.395	0.14	0.402526	0.132649
5.398	0.1392	0.4009	0.1319		5.398	0.14	0.402526	0.132649
5.401	0.1392	0.4009	0.1319		5.401	0.14	0.402526	0.132649
5.404	0.1392	0.4009	0.1319		5.404	0.14	0.402526	0.132649
5.407	0.1392	0.4009	0.1318		5.407	0.14	0.402526	0.132549
5.41	0.1392	0.4009	0.1317		5.41	0.14	0.402526	0.13245
5.413	0.1396	0.4009	0.1317		5.413	0.1404	0.402526	0.13245
5.416	0.1398	0.4009	0.1317		5.416	0.1406	0.402526	0.13245
5.419	0.1398	0.4009	0.1317		5.419	0.1406	0.402526	0.13245
5.422	0.1398	0.4009	0.1317		5.422	0.1406	0.402526	0.13245
5.425	0.1398	0.4009	0.1317		5.425	0.1406	0.402526	0.13245
5.428	0.1398	0.4002	0.1317		5.428	0.1406	0.401826	0.13245
5.431	0.1398	0.4002	0.1317		5.431	0.1406	0.401826	0.13245
5.434	0.1398	0.4002	0.1317		5.434	0.1406	0.401826	0.13245
5.437	0.1398	0.4002	0.1317		5.437	0.1406	0.401826	0.13245
5.44	0.1398	0.4002	0.1317		5.44	0.1406	0.401826	0.13245
5.443	0.1398	0.4002	0.1317		5.443	0.1406	0.401826	0.13245
5.446	0.1398	0.4002	0.1317		5.446	0.1406	0.401826	0.13245
5.449	0.1398	0.4002	0.1317		5.449	0.1406	0.401826	0.13245
5.452	0.1398	0.4002	0.1317		5.452	0.1406	0.401826	0.13245
5.455	0.1398	0.4002	0.1317		5.455	0.1406	0.401826	0.13245
5.458	0.1398	0.4002	0.131		5.458	0.1406	0.401826	0.131753
5.461	0.1398	0.4002	0.131		5.461	0.1406	0.401826	0.131753
5.464	0.1415	0.4002	0.131		5.464	0.1423	0.401826	0.131753
5.467	0.1415	0.4002	0.131		5.467	0.1423	0.401826	0.131753
5.47	0.1415	0.4002	0.131		5.47	0.1423	0.401826	0.131753
5.473	0.1415	0.4002	0.131		5.473	0.1423	0.401826	0.131753
5.476	0.1415	0.401	0.131		5.476	0.1423	0.402626	0.131753
5.479	0.1415	0.4026	0.131		5.479	0.1423	0.404225	0.131753
5.482	0.1415	0.4026	0.131		5.482	0.1423	0.404225	0.131753
5.485	0.1415	0.4026	0.131		5.485	0.1423	0.404225	0.131753
5.488	0.1415	0.4026	0.131		5.488	0.1423	0.404225	0.131753
5.491	0.1415	0.4026	0.131		5.491	0.1423	0.404225	0.131753
5.494	0.1415	0.4026	0.131		5.494	0.1423	0.404225	0.131753
5.497	0.1415	0.4026	0.131		5.497	0.1423	0.404225	0.131753
5.5	0.1415	0.4026	0.131		5.5	0.1423	0.404225	0.131753
5.503	0.1415	0.4026	0.131		5.503	0.1423	0.404225	0.131753
5.506	0.1415	0.4026	0.1312		5.506	0.1423	0.404225	0.131952
5.509	0.1415	0.4026	0.1317		5.509	0.1423	0.404225	0.13245
5.512	0.1412	0.4026	0.1317		5.512	0.142	0.404225	0.13245
5.515	0.1406	0.4026	0.1317		5.515	0.1414	0.404225	0.13245
5.518	0.1406	0.4026	0.1317		5.518	0.1414	0.404225	0.13245
5.521	0.1406	0.4026	0.1317		5.521	0.1414	0.404225	0.13245
5.524	0.1406	0.4026	0.1317		5.524	0.1414	0.404225	0.13245
5.527	0.1406	0.4016	0.1317		5.527	0.1414	0.403225	0.13245
5.53	0.1406	0.4011	0.1317		5.53	0.1414	0.402726	0.13245
5.533	0.1406	0.4011	0.1317		5.533	0.1414	0.402726	0.13245
5.536	0.1406	0.4011	0.1317		5.536	0.1414	0.402726	0.13245
5.539	0.1406	0.4011	0.1317		5.539	0.1414	0.402726	0.13245
5.542	0.1406	0.4011	0.1317		5.542	0.1414	0.402726	0.13245
5.545	0.1406	0.4011	0.1317		5.545	0.1414	0.402726	0.13245
5.548	0.1406	0.4011	0.1317		5.548	0.1414	0.402726	0.13245
5.551	0.1406	0.4011	0.1317		5.551	0.1414	0.402726	0.13245
5.554	0.1406	0.4011	0.1317		5.554	0.1414	0.402726	0.13245
5.557	0.1406	0.4011	0.132		5.557	0.1414	0.402726	0.132748
5.56	0.1406	0.4011	0.1322		5.56	0.1414	0.402726	0.132947
5.563	0.1396	0.4011	0.1322		5.563	0.1404	0.402726	0.132947
5.566	0.139	0.4011	0.1322		5.566	0.1398	0.402726	0.132947
5.569	0.139	0.4011	0.1322		5.569	0.1398	0.402726	0.132947
5.572	0.139	0.4011	0.1322		5.572	0.1398	0.402726	0.132947
5.575	0.139	0.4011	0.1322		5.575	0.1398	0.402726	0.132947
5.578	0.139	0.4016	0.1322		5.578	0.1398	0.403225	0.132947
5.581	0.139	0.4016	0.1322		5.581	0.1398	0.403225	0.132947
5.584	0.139	0.4016	0.1322		5.584	0.1398	0.403225	0.132947
5.587	0.139	0.4016	0.1322		5.587	0.1398	0.403225	0.132947
5.59	0.139	0.4016	0.1322		5.59	0.1398	0.403225	0.132947
5.593	0.139	0.4016	0.1322		5.593	0.1398	0.403225	0.132947
5.596	0.139	0.4016	0.1322		5.596	0.1398	0.403225	0.132947
5.599	0.139	0.4016	0.1322		5.599	0.1398	0.403225	0.132947
5.602	0.139	0.4016	0.1322		5.602	0.1398	0.403225	0.132947
5.605	0.139	0.4016	0.1322		5.605	0.1398	0.403225	0.132947
5.608	0.139	0.4016	0.1325		5.608	0.1398	0.403225	0.133246
5.611	0.139	0.4016	0.1325		5.611	0.1398	0.403225	0.133246
5.614	0.1422	0.4016	0.1325		5.614	0.143	0.403225	0.133246
5.617	0.1422	0.4016	0.1325		5.617	0.143	0.403225	0.133246
5.62	0.1422	0.4016	0.1325		5.62	0.143	0.403225	0.133246
5.623	0.1422	0.4016	0.1325		5.623	0.143	0.403225	0.133246
5.626	0.1422	0.4018	0.1325		5.626	0.143	0.403425	0.133246
5.629	0.1422	0.4023	0.1325		5.629	0.143	0.403925	0.133246
5.632	0.1422	0.4023	0.1325		5.632	0.143	0.403925	0.133246
5.635	0.1422	0.4023	0.1325		5.635	0.143	0.403925	0.133246
5.638	0.1422	0.4023	0.1325		5.638	0.143	0.403925	0.133246
5.641	0.1422	0.4023	0.1325		5.641	0.143	0.403925	0.133246
5.644	0.1422	0.4023	0.1325		5.644	0.143	0.403925	0.133246
5.647	0.1422	0.4023	0.1325		5.647	0.143	0.403925	0.133246
5.65	0.1422	0.4023	0.1325		5.65	0.143	0.403925	0.133246
5.653	0.1422	0.4023	0.1325		5.653	0.143	0.403925	0.133246
5.656	0.1422	0.4023	0.1325		5.656	0.143	0.403925	0.133246
5.659	0.1422	0.4023	0.1313		5.659	0.143	0.403925	0.132052
5.662	0.1422	0.4023	0.1313		5.662	0.143	0.403925	0.132052
5.665	0.1401	0.4023	0.1313		5.665	0.1409	0.403925	0.132052
5.668	0.1401	0.4023	0.1313		5.668	0.1409	0.403925	0.132052
5.671	0.1401	0.4023	0.1313		5.671	0.1409	0.403925	0.132052
5.674	0.1401	0.4023	0.1313		5.674	0.1409	0.403925	0.132052
5.677	0.1401	0.4021	0.1313		5.677	0.1409	0.403725	0.132052
5.68	0.1401	0.4016	0.1313		5.68	0.1409	0.403225	0.132052
5.683	0.1401	0.4016	0.1313		5.683	0.1409	0.403225	0.132052
5.686	0.1401	0.4016	0.1313		5.686	0.1409	0.403225	0.132052
5.689	0.1401	0.4016	0.1313		5.689	0.1409	0.403225	0.132052
5.692	0.1401	0.4016	0.1313		5.692	0.1409	0.403225	0.132052
5.695	0.1401	0.4016	0.1313		5.695	0.1409	0.403225	0.132052
5.698	0.1401	0.4016	0.1313		5.698	0.1409	0.403225	0.132052
5.701	0.1401	0.4016	0.1313		5.701	0.1409	0.403225	0.132052
5.704	0.1401	0.4016	0.1313		5.704	0.1409	0.403225	0.132052
5.707	0.1401	0.4016	0.1315		5.707	0.1409	0.403225	0.132251
5.71	0.1401	0.4016	0.1319		5.71	0.1409	0.403225	0.132649
5.713	0.14	0.4016	0.1319		5.713	0.1408	0.403225	0.132649
5.716	0.1398	0.4016	0.1319		5.716	0.1406	0.403225	0.132649
5.719	0.1398	0.4016	0.1319		5.719	0.1406	0.403225	0.132649
5.722	0.1398	0.4016	0.1319		5.722	0.1406	0.403225	0.132649
5.725	0.1398	0.4016	0.1319		5.725	0.1406	0.403225	0.132649
5.728	0.1398	0.402	0.1319		5.728	0.1406	0.403625	0.132649
5.731	0.1398	0.4022	0.1319		5.731	0.1406	0.403825	0.132649
5.734	0.1398	0.4022	0.1319		5.734	0.1406	0.403825	0.132649
5.737	0.1398	0.4022	0.1319		5.737	0.1406	0.403825	0.132649
5.74	0.1398	0.4022	0.1319		5.74	0.1406	0.403825	0.132649
5.743	0.1398	0.4022	0.1319		5.743	0.1406	0.403825	0.132649
5.746	0.1398	0.4022	0.1319		5.746	0.1406	0.403825	0.132649
5.749	0.1398	0.4022	0.1319		5.749	0.1406	0.403825	0.132649
5.752	0.1398	0.4022	0.1319		5.752	0.1406	0.403825	0.132649
5.755	0.1398	0.4022	0.1319		5.755	0.1406	0.403825	0.132649
5.758	0.1398	0.4022	0.132		5.758	0.1406	0.403825	0.132748
5.761	0.1398	0.4022	0.132		5.761	0.1406	0.403825	0.132748
5.764	0.14	0.4022	0.132		5.764	0.1408	0.403825	0.132748
5.767	0.1401	0.4022	0.132		5.767	0.1409	0.403825	0.132748
5.77	0.1401	0.4022	0.132		5.77	0.1409	0.403825	0.132748
5.773	0.1401	0.4022	0.132		5.773	0.1409	0.403825	0.132748
5.776	0.1401	0.4022	0.132		5.776	0.1409	0.403825	0.132748
5.779	0.1401	0.4022	0.132		5.779	0.1409	0.403825	0.132748
5.782	0.1401	0.4022	0.132		5.782	0.1409	0.403825	0.132748
5.785	0.1401	0.4022	0.132		5.785	0.1409	0.403825	0.132748
5.788	0.1401	0.4022	0.132		5.788	0.1409	0.403825	0.132748
5.791	0.1401	0.4022	0.132		5.791	0.1409	0.403825	0.132748
5.794	0.1401	0.4022	0.132		5.794	0.1409	0.403825	0.132748
5.797	0.1401	0.4022	0.132		5.797	0.1409	0.403825	0.132748
5.8	0.1401	0.4022	0.132		5.8	0.1409	0.403825	0.132748
5.803	0.1401	0.4022	0.132		5.803	0.1409	0.403825	0.132748
5.806	0.1401	0.4022	0.132		5.806	0.1409	0.403825	0.132748
5.809	0.1401	0.4022	0.1329		5.809	0.1409	0.403825	0.133644
5.812	0.1401	0.4022	0.1329		5.812	0.1409	0.403825	0.133644
5.815	0.139	0.4022	0.1329		5.815	0.1398	0.403825	0.133644
5.818	0.139	0.4022	0.1329		5.818	0.1398	0.403825	0.133644
5.821	0.139	0.4022	0.1329		5.821	0.1398	0.403825	0.133644
5.824	0.139	0.4022	0.1329		5.824	0.1398	0.403825	0.133644
5.827	0.139	0.402	0.1329		5.827	0.1398	0.403625	0.133644
5.83	0.139	0.4016	0.1329		5.83	0.1398	0.403225	0.133644
5.833	0.139	0.4016	0.1329		5.833	0.1398	0.403225	0.133644
5.836	0.139	0.4016	0.1329		5.836	0.1398	0.403225	0.133644
5.839	0.139	0.4016	0.1329		5.839	0.1398	0.403225	0.133644
5.842	0.139	0.4016	0.1329		5.842	0.1398	0.403225	0.133644
5.845	0.139	0.4016	0.1329		5.845	0.1398	0.403225	0.133644
5.848	0.139	0.4016	0.1329		5.848	0.1398	0.403225	0.133644
5.851	0.139	0.4016	0.1329		5.851	0.1398	0.403225	0.133644
5.854	0.139	0.4016	0.1329		5.854	0.1398	0.403225	0.133644
5.857	0.139	0.4016	0.1327		5.857	0.1398	0.403225	0.133445
5.86	0.139	0.4016	0.1322		5.86	0.1398	0.403225	0.132947
5.863	0.1399	0.4016	0.1322		5.863	0.1407	0.403225	0.132947
5.866	0.1415	0.4016	0.1322		5.866	0.1423	0.403225	0.132947
5.869	0.1415	0.4016	0.1322		5.869	0.1423	0.403225	0.132947
5.872	0.1415	0.4016	0.1322		5.872	0.1423	0.403225	0.132947
5.875	0.1415	0.4016	0.1322		5.875	0.1423	0.403225	0.132947
5.878	0.1415	0.4014	0.1322		5.878	0.1423	0.403025	0.132947
5.881	0.1415	0.4013	0.1322		5.881	0.1423	0.402925	0.132947
5.884	0.1415	0.4013	0.1322		5.884	0.1423	0.402925	0.132947
5.887	0.1415	0.4013	0.1322		5.887	0.1423	0.402925	0.132947
5.89	0.1415	0.4013	0.1322		5.89	0.1423	0.402925	0.132947
5.893	0.1415	0.4013	0.1322		5.893	0.1423	0.402925	0.132947
5.896	0.1415	0.4013	0.1322		5.896	0.1423	0.402925	0.132947
5.899	0.1415	0.4013	0.1322		5.899	0.1423	0.402925	0.132947
5.902	0.1415	0.4013	0.1322		5.902	0.1423	0.402925	0.132947
5.905	0.1415	0.4013	0.1322		5.905	0.1423	0.402925	0.132947
5.908	0.1415	0.4013	0.1326		5.908	0.1423	0.402925	0.133345
5.911	0.1415	0.4013	0.1328		5.911	0.1423	0.402925	0.133544
5.914	0.1403	0.4013	0.1328		5.914	0.1411	0.402925	0.133544
5.917	0.1397	0.4013	0.1328		5.917	0.1405	0.402925	0.133544
5.92	0.1397	0.4013	0.1328		5.92	0.1405	0.402925	0.133544
5.923	0.1397	0.4013	0.1328		5.923	0.1405	0.402925	0.133544
5.926	0.1397	0.4013	0.1328		5.926	0.1405	0.402925	0.133544
5.929	0.1397	0.4013	0.1328		5.929	0.1405	0.402925	0.133544
5.932	0.1397	0.4013	0.1328		5.932	0.1405	0.402925	0.133544
5.935	0.1397	0.4013	0.1328		5.935	0.1405	0.402925	0.133544
5.938	0.1397	0.4013	0.1328		5.938	0.1405	0.402925	0.133544
5.941	0.1397	0.4013	0.1328		5.941	0.1405	0.402925	0.133544
5.944	0.1397	0.4013	0.1328		5.944	0.1405	0.402925	0.133544
5.947	0.1397	0.4013	0.1328		5.947	0.1405	0.402925	0.133544
5.95	0.1397	0.4013	0.1328		5.95	0.1405	0.402925	0.133544
5.953	0.1397	0.4013	0.1328		5.953	0.1405	0.402925	0.133544
5.956	0.1397	0.4013	0.1328		5.956	0.1405	0.402925	0.133544
5.959	0.1397	0.4013	0.1331		5.959	0.1405	0.402925	0.133843
5.962	0.1397	0.4013	0.1331		5.962	0.1405	0.402925	0.133843
5.965	0.1404	0.4013	0.1331		5.965	0.1412	0.402925	0.133843
5.968	0.1404	0.4013	0.1331		5.968	0.1412	0.402925	0.133843
5.971	0.1404	0.4013	0.1331		5.971	0.1412	0.402925	0.133843
5.974	0.1404	0.4013	0.1331		5.974	0.1412	0.402925	0.133843
5.977	0.1404	0.4016	0.1331		5.977	0.1412	0.403225	0.133843
5.98	0.1404	0.4023	0.1331		5.98	0.1412	0.403925	0.133843
5.983	0.1404	0.4023	0.1331		5.983	0.1412	0.403925	0.133843
5.986	0.1404	0.4023	0.1331		5.986	0.1412	0.403925	0.133843
5.989	0.1404	0.4023	0.1331		5.989	0.1412	0.403925	0.133843
5.992	0.1404	0.4023	0.1331		5.992	0.1412	0.403925	0.133843
[truncated: 104,044 more rows]

## Sheet: Fig. S3b
Raw data
time (s)	WT	fpb1	fpb1-com
152.02	0.131	0.7098	0.704
152.05	0.1272	0.701	0.7002
152.08	0.1286	0.692	0.705
152.11	0.1154	0.6948	0.697
152.14	0.1088	0.6836	0.7053
152.17	0.1104	0.7052	0.7054
152.2	0.122	0.7072	0.7026
152.23	0.1309	0.7098	0.703
152.26	0.119	0.7111	0.7027
152.29	0.1299	0.705	0.6953
152.32	0.1241	0.7023	0.6777
152.35	0.1172	0.7008	0.6934
152.38	0.1184	0.7133	0.686
152.41	0.1246	0.7138	0.6722
152.44	0.1323	0.7027	0.6961
152.47	0.1323	0.7026	0.6872
152.5	0.1293	0.698	0.6914
152.53	0.1153	0.6847	0.6972
152.56	0.1276	0.7034	0.6918
152.59	0.1192	0.7054	0.6952
152.62	0.1153	0.6971	0.6966
152.65	0.1197	0.7024	0.6838
152.68	0.107	0.688	0.6877
152.71	0.1265	0.6922	0.6927
152.74	0.1267	0.6984	0.6982
152.77	0.1196	0.7071	0.7083
152.8	0.1104	0.7034	0.6984
152.83	0.1177	0.7046	0.6912
152.86	0.1212	0.7012	0.6935
152.89	0.1213	0.6912	0.6836
152.92	0.1148	0.6882	0.6836
152.95	0.1306	0.7049	0.7046
152.98	0.1291	0.6907	0.7017
153.01	0.1144	0.6899	0.6977
153.04	0.1211	0.6893	0.7068
153.07	0.1242	0.6952	0.7003
153.1	0.1294	0.706	0.6982
153.13	0.1264	0.7016	0.707
153.16	0.1351	0.6976	0.7161
153.19	0.1179	0.6967	0.6979
153.22	0.126	0.701	0.7149
153.25	0.1237	0.6984	0.7141
153.28	0.1301	0.7043	0.7088
153.31	0.1274	0.7073	0.7077
153.34	0.1199	0.7146	0.7095
153.37	0.1369	0.7034	0.718
153.4	0.1221	0.7057	0.6948
153.43	0.125	0.7004	0.701
153.46	0.1166	0.6889	0.7136
153.49	0.119	0.6899	0.7087
153.52	0.1191	0.6945	0.7033
153.55	0.117	0.6917	0.6989
153.58	0.1241	0.7013	0.703
153.61	0.1235	0.6961	0.7013
153.64	0.118	0.6947	0.707
153.67	0.1217	0.6923	0.697
153.7	0.1134	0.7025	0.7006
153.73	0.1136	0.6896	0.7098
153.76	0.1171	0.701	0.7042
153.79	0.1239	0.6869	0.6964
153.82	0.1188	0.6837	0.7019
153.85	0.1125	0.6909	0.7003
153.88	0.1188	0.6904	0.7044
153.91	0.1151	0.6826	0.6979
153.94	0.1199	0.6949	0.7096
153.97	0.1252	0.6987	0.6985
154	0.1417	0.6888	0.682
154.03	0.1309	0.6978	0.6898
154.06	0.1305	0.694	0.6957
154.09	0.1444	0.6904	0.6945
154.12	0.1267	0.6879	0.6842
154.15	0.1242	0.6902	0.6759
154.18	0.1273	0.6908	0.6889
154.21	0.1295	0.6847	0.6953
154.24	0.1239	0.6993	0.7009
154.27	0.1335	0.6991	0.6999
154.3	0.1126	0.7017	0.6836
154.33	0.1195	0.6876	0.6889
154.36	0.1162	0.6938	0.686
154.39	0.1154	0.6997	0.6933
154.42	0.1153	0.6877	0.7104
154.45	0.125	0.686	0.6923
154.48	0.1292	0.689	0.7011
154.51	0.1263	0.6799	0.7024
154.54	0.1436	0.6758	0.6872
[truncated: 14,848 more rows]

## Sheet: Fig. S7a
Raw data
[truncated: 47 more rows]

## Sheet: Fig. S7b
Raw data
[truncated: 33 more rows]

[truncated: 4 more sheets: Fig. S7c, Fig. S8, Fig. S9, Fig. S10]
